# Supplementary material for: A three-step pathway from (2-amino­phenyl)chal­cones to novel styryl­quinoline–chalcone hybrids: synthesis and spectroscopic and structural characterization of three examples
Source: Acta Crystallogr C Struct Chem. 2023 Jan 1;79(Pt 1):3–11. doi: 10.1107/S2053229622011263 (PMC9813925; doi:10.1107/S2053229622011263)
Supplement: Supplementary file 1 [file c-79-00003-sup1.cif]

##############################################################################
#                                                                            #
# This CIF contains the data in a paper accepted for publication in          #
# Acta Crystallographica Section C. It conforms to the requirements of       #
# Notes for Authors for Acta Crystallographica Section C, and has been       #
# peer reviewed under the auspices of the IUCr Commission on Journals.       #
#                                                                            #
# Full details of the Crystallographic Information File format               #
# are given in the paper "The Crystallographic Information File (CIF):       #
# a New Standard Archive File for Crystallography" by S. R. Hall, F. H.      #
# Allen and I. D. Brown [Acta Cryst. (1991), A47, 655-685].                  #
#                                                                            #
# The current version of the core CIF dictionary is obtainable from          #
# ftp://ftp.iucr.org/pub/cif_core.dic.                                       #
#                                                                            #
# Software is freely available for graphical display of the structure(s)     #
# in this CIF. For information consult the CIF software page                 #
# http://www.iucr.org/resources/cif/software.                                #
#                                                                            #
# This file may be used for bona fide research purposes within the           #
# scientific community so long as proper attribution is given to the journal # 
# article from which it was obtained.                                        #
#                                                                            #
##############################################################################
data_global
_audit_creation_method     'from SHELXL-2014'
_journal_date_recd_electronic     2022-10-31
_journal_date_accepted     2022-11-22
_journal_name_full     'Acta Crystallographica, Section C'
_journal_year     2023
_journal_volume     79
_journal_issue      1
_journal_page_first               3
_journal_page_last                11
_journal_paper_category     FA
_journal_paper_doi     10.1107/S2053229622011263
_journal_coeditor_code     OV3164
_publ_contact_author_name
;
Professor Christopher Glidewell
;
_publ_contact_author_address
;
University of St Andrews
Fife KY16 9ST
UK
;
_publ_contact_author_email     cg@st-andrews.ac.uk
_publ_contact_author_fax     ?
_publ_contact_author_phone     ?
_publ_section_title
;
A three-step pathway from 2'-aminochalcones to novel styrylquinoline--chalcone
hybrids: synthesis and spectroscopic and structural characterization of three
examples
;
loop_
    _publ_author_name
    _publ_author_footnote
    _publ_author_address
    'Vera, Diana R.' .
;
Laboratorio de S\'intesis Org\'anica,
Escuela de Qu\'imica,
Universidad Industrial de Santander,
AA 678, Bucaramanga,
Colombia
;
    'Mantilla, Juan P.' .
;
Laboratorio de S\'intesis Org\'anica,
Escuela de Qu\'imica,
Universidad Industrial de Santander,
AA 678, Bucaramanga,
Colombia
;
    'Palma, Alirio' .
;
Laboratorio de S\'intesis Org\'anica,
Escuela de Qu\'imica,
Universidad Industrial de Santander,
AA 678, Bucaramanga,
Colombia
;
    'Di\'az, Iv\'an' .
;
Departamento de Qu\'imica Inorg\'anica y Org\'anica
Universidad de Ja\'en
23071 Ja\'en
Spain
;
    'Cobo, Justo' .
;
Departamento de Qu\'imica Inorg\'anica y Org\'anica
Universidad de Ja\'en
23071 Ja\'en
Spain
;
    'Glidewell, Christopher' .
;
School of Chemistry
University of St Andrews,
Fife KY16 9ST
UK
;
_publ_section_synopsis
;
Three new styrylquinoline--chalcone hybrids are been syntheized using a
three-step reaction sequence. In two of them, a combination of hydrogen bonds
and \p--\p stacking interactions generates three-dimensional assemblies, but
in the third only a single weak \p--\p stacking interaction is present,
linking the molecules into chains.
;
data_IVa
_audit_creation_method     SHELXL-2014
_chemical_name_systematic
;\
((<i>E</i>)-1-(Naphthalen-1-yl)-3-{4-[(<i>E</i>)-2-phenylethenyl]quinolin-2-yl}\
-prop-2-en-1-one
;
_chemical_name_common
;\
(<i>E</i>)-1-(Naphthalen-1-yl)-3-{4-[(<i>E</i>)-styryl]quinolin-2-yl}\
prop-2-en-1-one
;
_chemical_formula_moiety     'C30 H21 N O'
_chemical_formula_sum     'C30 H21 N O'
_chemical_formula_iupac     'C30 H21 N O'
_chemical_formula_weight     411.48
_chemical_melting_point     ?
_space_group_crystal_system     triclinic
_space_group_name_H-M_alt     'P -1'
_space_group_name_Hall     '-P 1'
loop_
    _space_group_symop_operation_xyz
    'x, y, z'
    '-x, -y, -z'
_cell_length_a     9.6151(4)
_cell_length_b     10.0235(4)
_cell_length_c     12.6299(5)
_cell_angle_alpha     67.7660(10)
_cell_angle_beta     71.1910(10)
_cell_angle_gamma     84.004(2)
_cell_volume     1066.34(8)
_cell_formula_units_Z     2
_cell_measurement_reflns_used     4719
_cell_measurement_theta_min     2.195
_cell_measurement_theta_max     27.143
_cell_measurement_temperature     100(2)
_exptl_crystal_description     block
_exptl_crystal_colour     yellow
_exptl_crystal_size_max     0.120
_exptl_crystal_size_mid     0.100
_exptl_crystal_size_min     0.050
_exptl_crystal_density_diffrn     1.281
_exptl_crystal_density_meas     ?
_exptl_crystal_density_method     ?
_exptl_crystal_F_000     432
_exptl_absorpt_coefficient_mu     0.077
_exptl_absorpt_correction_type     multi-scan
_exptl_absorpt_process_details
;
(SADABS; Bruker, 2016)
;
_exptl_absorpt_correction_T_min     0.928
_exptl_absorpt_correction_T_max     0.996
_exptl_special_details     ?
_diffrn_ambient_temperature     100(2)
_diffrn_source     'INCOATEC high brilliance microfocus sealed tube'
_diffrn_radiation_type     MoK\a
_diffrn_radiation_wavelength     0.71073
_diffrn_radiation_monochromator     'multilayer mirror'
_diffrn_measurement_device_type     'Bruker D8 Venture'
_diffrn_measurement_method     '\f and \w scans'
_diffrn_detector_area_resol_mean     ?
_diffrn_reflns_number     34856
_diffrn_reflns_av_R_equivalents     0.0520
_diffrn_reflns_av_unetI/netI     0.0296
_diffrn_reflns_theta_min     2.195
_diffrn_reflns_theta_max     27.143
_diffrn_reflns_theta_full     25.242
_diffrn_measured_fraction_theta_max     0.999
_diffrn_measured_fraction_theta_full     1.000
_diffrn_reflns_limit_h_min     -12
_diffrn_reflns_limit_h_max     12
_diffrn_reflns_limit_k_min     -12
_diffrn_reflns_limit_k_max     12
_diffrn_reflns_limit_l_min     -16
_diffrn_reflns_limit_l_max     16
_diffrn_standards_number     0
_diffrn_standards_interval_count     0
_diffrn_standards_interval_time     0
_diffrn_standards_decay_%     0
_refine_special_details     ?
_reflns_number_total     4719
_reflns_number_gt     3964
_reflns_threshold_expression     'I > 2\s(I)'
_refine_ls_structure_factor_coef     Fsqd
_refine_ls_matrix_type     full
_refine_ls_R_factor_all     0.0517
_refine_ls_R_factor_gt     0.0417
_refine_ls_wR_factor_gt     0.1003
_refine_ls_wR_factor_ref     0.1070
_refine_ls_goodness_of_fit_ref     1.029
_refine_ls_restrained_S_all     1.029
_refine_ls_number_reflns     4719
_refine_ls_number_parameters     289
_refine_ls_number_restraints     0
_refine_ls_hydrogen_treatment     constr
_refine_ls_weighting_scheme     calc
_refine_ls_weighting_details
              'w=1/[\s^2^(Fo^2^)+(0.0422P)^2^+0.5277P] where P=(Fo^2^+2Fc^2^)/3'
_atom_sites_solution_hydrogens     geom
_atom_sites_solution_primary     dual
_atom_sites_solution_secondary     ?
_refine_ls_shift/su_max     0.000
_refine_ls_shift/su_mean     0.000
_refine_diff_density_max     0.277
_refine_diff_density_min     -0.233
_refine_ls_extinction_method     none
_refine_ls_extinction_coef     .
loop_
    _atom_type_symbol
    _atom_type_description
    _atom_type_scat_dispersion_real
    _atom_type_scat_dispersion_imag
    _atom_type_scat_source
    'C' 'C' 0.0033 0.0016
                         'International Tables Vol C Tables 4.2.6.8 and 6.1.1.4'
    'H' 'H' 0.0000 0.0000
                         'International Tables Vol C Tables 4.2.6.8 and 6.1.1.4'
    'N' 'N' 0.0061 0.0033
                         'International Tables Vol C Tables 4.2.6.8 and 6.1.1.4'
    'O' 'O' 0.0106 0.0060
                         'International Tables Vol C Tables 4.2.6.8 and 6.1.1.4'
_computing_data_collection
;
APEX3 (Bruker, 2018)
;
_computing_cell_refinement
;
SAINT (Bruker, 2017)
;
_computing_data_reduction
;
SAINT (Bruker, 2017)
;
_computing_structure_solution
;
SHELXT2014 (Sheldrick, 2015a)
;
_computing_structure_refinement
;
SHELXL2014 (Sheldrick, 2015b)
;
_computing_molecular_graphics
;
PLATON (Spek, 2020)
;
_computing_publication_material
;
SHELXL2014 (Sheldrick, 2015b) and PLATON (Spek, 2020)
;
loop_
    _atom_site_type_symbol
    _atom_site_label
    _atom_site_fract_x
    _atom_site_fract_y
    _atom_site_fract_z
    _atom_site_U_iso_or_equiv
    _atom_site_adp_type
    _atom_site_calc_flag
    _atom_site_occupancy
    _atom_site_disorder_assembly
    _atom_site_disorder_group
    N N1 0.58182(12) 0.60098(11) 0.28402(9) 0.0169(2) Uani d 1 . .
    C C2 0.44193(13) 0.59239(13) 0.35167(11) 0.0161(2) Uani d 1 . .
    C C3 0.39095(13) 0.65025(13) 0.44327(11) 0.0164(2) Uani d 1 . .
    H H3 0.2905 0.6383 0.4906 0.020 Uiso calc 1 . .
    C C4 0.48623(14) 0.72399(13) 0.46437(11) 0.0166(3) Uani d 1 . .
    C C4A 0.63712(14) 0.73772(13) 0.39112(11) 0.0168(3) Uani d 1 . .
    C C5 0.74710(14) 0.81174(15) 0.40100(12) 0.0208(3) Uani d 1 . .
    H H5 0.7211 0.8592 0.4569 0.025 Uiso calc 1 . .
    C C6 0.89017(15) 0.81614(15) 0.33148(12) 0.0237(3) Uani d 1 . .
    H H6 0.9620 0.8676 0.3387 0.028 Uiso calc 1 . .
    C C7 0.93177(15) 0.74485(15) 0.24919(12) 0.0238(3) Uani d 1 . .
    H H7 1.0319 0.7459 0.2031 0.029 Uiso calc 1 . .
    C C8 0.82877(14) 0.67416(14) 0.23534(12) 0.0213(3) Uani d 1 . .
    H H8 0.8576 0.6272 0.1791 0.026 Uiso calc 1 . .
    C C8A 0.67913(14) 0.67050(13) 0.30442(11) 0.0172(3) Uani d 1 . .
    C C21 0.34496(14) 0.51785(13) 0.32207(11) 0.0171(3) Uani d 1 . .
    H H21 0.3905 0.4809 0.2603 0.020 Uiso calc 1 . .
    C C22 0.19959(14) 0.49592(14) 0.37212(11) 0.0188(3) Uani d 1 . .
    H H22 0.1486 0.5381 0.4294 0.023 Uiso calc 1 . .
    C C23 0.11599(14) 0.40842(13) 0.34124(11) 0.0183(3) Uani d 1 . .
    O O23 -0.00819(10) 0.36329(11) 0.40568(9) 0.0240(2) Uani d 1 . .
    C C231 0.18810(14) 0.37312(14) 0.23051(11) 0.0181(3) Uani d 1 . .
    C C232 0.22990(16) 0.48266(15) 0.11968(12) 0.0236(3) Uani d 1 . .
    H H232 0.2162 0.5799 0.1145 0.028 Uiso calc 1 . .
    C C233 0.29276(16) 0.45308(16) 0.01363(12) 0.0269(3) Uani d 1 . .
    H H233 0.3186 0.5300 -0.0623 0.032 Uiso calc 1 . .
    C C234 0.31646(15) 0.31404(16) 0.01998(12) 0.0241(3) Uani d 1 . .
    H H234 0.3597 0.2949 -0.0517 0.029 Uiso calc 1 . .
    C C235 0.30219(14) 0.05256(15) 0.14063(13) 0.0227(3) Uani d 1 . .
    H H235 0.3452 0.0324 0.0693 0.027 Uiso calc 1 . .
    C C236 0.26537(15) -0.05852(15) 0.24908(13) 0.0245(3) Uani d 1 . .
    H H236 0.2835 -0.1549 0.2528 0.029 Uiso calc 1 . .
    C C237 0.20025(15) -0.03071(15) 0.35601(13) 0.0228(3) Uani d 1 . .
    H H237 0.1758 -0.1085 0.4314 0.027 Uiso calc 1 . .
    C C238 0.17219(14) 0.10791(14) 0.35158(12) 0.0182(3) Uani d 1 . .
    H H238 0.1266 0.1251 0.4240 0.022 Uiso calc 1 . .
    C C239 0.21049(13) 0.22633(14) 0.23990(11) 0.0170(3) Uani d 1 . .
    C C240 0.27737(13) 0.19798(14) 0.13227(12) 0.0188(3) Uani d 1 . .
    C C41 0.43893(14) 0.78369(14) 0.55991(11) 0.0188(3) Uani d 1 . .
    H H41 0.5020 0.8535 0.5560 0.023 Uiso calc 1 . .
    C C42 0.31501(14) 0.74817(14) 0.65168(11) 0.0190(3) Uani d 1 . .
    H H42 0.2497 0.6819 0.6534 0.023 Uiso calc 1 . .
    C C421 0.27082(14) 0.80271(14) 0.75031(11) 0.0177(3) Uani d 1 . .
    C C422 0.12552(14) 0.78031(14) 0.82574(12) 0.0207(3) Uani d 1 . .
    H H422 0.0589 0.7283 0.8134 0.025 Uiso calc 1 . .
    C C423 0.07723(15) 0.83292(15) 0.91825(12) 0.0231(3) Uani d 1 . .
    H H423 -0.0221 0.8177 0.9681 0.028 Uiso calc 1 . .
    C C424 0.17382(15) 0.90764(15) 0.93802(12) 0.0233(3) Uani d 1 . .
    H H424 0.1408 0.9444 1.0009 0.028 Uiso calc 1 . .
    C C425 0.31920(15) 0.92837(16) 0.86518(12) 0.0237(3) Uani d 1 . .
    H H425 0.3859 0.9787 0.8790 0.028 Uiso calc 1 . .
    C C426 0.36782(14) 0.87625(15) 0.77250(12) 0.0211(3) Uani d 1 . .
    H H426 0.4677 0.8905 0.7237 0.025 Uiso calc 1 . .
loop_
    _atom_site_aniso_label
    _atom_site_aniso_U_11
    _atom_site_aniso_U_22
    _atom_site_aniso_U_33
    _atom_site_aniso_U_12
    _atom_site_aniso_U_13
    _atom_site_aniso_U_23
    N1 0.0182(5) 0.0170(5) 0.0148(5) 0.0001(4) -0.0041(4) -0.0057(4)
    C2 0.0176(6) 0.0142(6) 0.0158(6) 0.0001(5) -0.0056(5) -0.0043(5)
    C3 0.0150(6) 0.0165(6) 0.0164(6) 0.0006(5) -0.0038(5) -0.0056(5)
    C4 0.0186(6) 0.0154(6) 0.0156(6) 0.0012(5) -0.0063(5) -0.0048(5)
    C4A 0.0175(6) 0.0170(6) 0.0151(6) -0.0003(5) -0.0058(5) -0.0042(5)
    C5 0.0202(6) 0.0254(7) 0.0182(6) -0.0023(5) -0.0065(5) -0.0083(5)
    C6 0.0187(6) 0.0291(7) 0.0235(7) -0.0047(5) -0.0078(5) -0.0076(6)
    C7 0.0154(6) 0.0297(7) 0.0218(7) -0.0018(5) -0.0024(5) -0.0067(6)
    C8 0.0197(6) 0.0235(7) 0.0180(6) 0.0005(5) -0.0024(5) -0.0076(5)
    C8A 0.0185(6) 0.0163(6) 0.0148(6) -0.0001(5) -0.0055(5) -0.0033(5)
    C21 0.0205(6) 0.0156(6) 0.0166(6) 0.0013(5) -0.0065(5) -0.0071(5)
    C22 0.0205(6) 0.0191(6) 0.0192(6) 0.0006(5) -0.0057(5) -0.0100(5)
    C23 0.0178(6) 0.0171(6) 0.0210(6) 0.0015(5) -0.0070(5) -0.0075(5)
    O23 0.0173(5) 0.0283(5) 0.0287(5) -0.0028(4) -0.0030(4) -0.0153(4)
    C231 0.0164(6) 0.0214(6) 0.0196(6) -0.0010(5) -0.0073(5) -0.0091(5)
    C232 0.0278(7) 0.0203(6) 0.0235(7) -0.0006(5) -0.0094(6) -0.0074(5)
    C233 0.0304(7) 0.0290(7) 0.0175(6) -0.0032(6) -0.0073(6) -0.0034(5)
    C234 0.0231(7) 0.0345(8) 0.0174(6) -0.0002(6) -0.0062(5) -0.0121(6)
    C235 0.0179(6) 0.0307(7) 0.0289(7) 0.0045(5) -0.0096(5) -0.0199(6)
    C236 0.0227(7) 0.0221(7) 0.0364(8) 0.0045(5) -0.0141(6) -0.0157(6)
    C237 0.0213(6) 0.0212(6) 0.0269(7) -0.0008(5) -0.0115(5) -0.0061(5)
    C238 0.0151(6) 0.0234(6) 0.0196(6) -0.0005(5) -0.0073(5) -0.0097(5)
    C239 0.0129(6) 0.0218(6) 0.0200(6) -0.0003(5) -0.0073(5) -0.0097(5)
    C240 0.0146(6) 0.0260(7) 0.0212(6) 0.0004(5) -0.0080(5) -0.0122(5)
    C41 0.0184(6) 0.0198(6) 0.0215(6) -0.0006(5) -0.0070(5) -0.0103(5)
    C42 0.0187(6) 0.0209(6) 0.0210(6) -0.0001(5) -0.0074(5) -0.0105(5)
    C421 0.0178(6) 0.0189(6) 0.0181(6) 0.0018(5) -0.0069(5) -0.0077(5)
    C422 0.0179(6) 0.0240(7) 0.0222(6) -0.0016(5) -0.0062(5) -0.0102(5)
    C423 0.0163(6) 0.0299(7) 0.0225(7) 0.0003(5) -0.0028(5) -0.0115(6)
    C424 0.0240(7) 0.0296(7) 0.0204(6) 0.0032(5) -0.0061(5) -0.0149(6)
    C425 0.0207(6) 0.0308(7) 0.0259(7) -0.0016(5) -0.0083(5) -0.0156(6)
    C426 0.0160(6) 0.0273(7) 0.0217(6) -0.0005(5) -0.0044(5) -0.0118(5)
_geom_special_details
;
All e.s.d.'s (except the e.s.d. in the dihedral angle between two l.s. planes)
are estimated using the full covariance matrix. The cell e.s.d.'s are taken
into account individually in the estimation of e.s.d.'s in distances, angles
and torsion angles; correlations between e.s.d.'s in cell parameters are only
used when they are defined by crystal symmetry. An approximate (isotropic)
treatment of cell e.s.d.'s is used for estimating e.s.d.'s involving l.s.
planes.
;
loop_
    _geom_bond_atom_site_label_1
    _geom_bond_atom_site_label_2
    _geom_bond_site_symmetry_2
    _geom_bond_distance
    _geom_bond_publ_flag
    N1 C2 . 1.3320(16) ?
    N1 C8A . 1.3619(16) ?
    C2 C3 . 1.4134(17) ?
    C2 C21 . 1.4660(17) ?
    C3 C4 . 1.3801(17) ?
    C3 H3 . 0.9500 ?
    C4 C4A . 1.4351(17) ?
    C4 C41 . 1.4685(17) ?
    C4A C5 . 1.4154(18) ?
    C4A C8A . 1.4256(17) ?
    C5 C6 . 1.3674(18) ?
    C5 H5 . 0.9500 ?
    C6 C7 . 1.409(2) ?
    C6 H6 . 0.9500 ?
    C7 C8 . 1.3659(19) ?
    C7 H7 . 0.9500 ?
    C8 C8A . 1.4178(17) ?
    C8 H8 . 0.9500 ?
    C21 C22 . 1.3383(18) ?
    C21 H21 . 0.9500 ?
    C22 C23 . 1.4750(17) ?
    C22 H22 . 0.9500 ?
    C23 O23 . 1.2249(16) ?
    C23 C231 . 1.5032(17) ?
    C231 C232 . 1.3758(18) ?
    C231 C239 . 1.4295(18) ?
    C232 C233 . 1.4101(19) ?
    C232 H232 . 0.9500 ?
    C233 C234 . 1.364(2) ?
    C233 H233 . 0.9500 ?
    C234 C240 . 1.4160(19) ?
    C234 H234 . 0.9500 ?
    C235 C236 . 1.363(2) ?
    C235 C240 . 1.4212(19) ?
    C235 H235 . 0.9500 ?
    C236 C237 . 1.4131(19) ?
    C236 H236 . 0.9500 ?
    C237 C238 . 1.3708(19) ?
    C237 H237 . 0.9500 ?
    C238 C239 . 1.4225(18) ?
    C238 H238 . 0.9500 ?
    C239 C240 . 1.4257(17) ?
    C41 C42 . 1.3325(18) ?
    C41 H41 . 0.9500 ?
    C42 C421 . 1.4686(17) ?
    C42 H42 . 0.9500 ?
    C421 C422 . 1.3983(18) ?
    C421 C426 . 1.4001(18) ?
    C422 C423 . 1.3871(18) ?
    C422 H422 . 0.9500 ?
    C423 C424 . 1.3865(19) ?
    C423 H423 . 0.9500 ?
    C424 C425 . 1.3893(19) ?
    C424 H424 . 0.9500 ?
    C425 C426 . 1.3858(18) ?
    C425 H425 . 0.9500 ?
    C426 H426 . 0.9500 ?
loop_
    _geom_angle_atom_site_label_1
    _geom_angle_atom_site_label_2
    _geom_angle_atom_site_label_3
    _geom_angle_site_symmetry_1
    _geom_angle_site_symmetry_3
    _geom_angle
    _geom_angle_publ_flag
    C2 N1 C8A . . 117.65(10) ?
    N1 C2 C3 . . 123.31(11) ?
    N1 C2 C21 . . 113.81(11) ?
    C3 C2 C21 . . 122.88(11) ?
    C4 C3 C2 . . 120.41(11) ?
    C4 C3 H3 . . 119.8 ?
    C2 C3 H3 . . 119.8 ?
    C3 C4 C4A . . 117.54(11) ?
    C3 C4 C41 . . 122.35(11) ?
    C4A C4 C41 . . 120.08(11) ?
    C5 C4A C8A . . 118.05(11) ?
    C5 C4A C4 . . 124.07(11) ?
    C8A C4A C4 . . 117.87(11) ?
    C6 C5 C4A . . 121.14(12) ?
    C6 C5 H5 . . 119.4 ?
    C4A C5 H5 . . 119.4 ?
    C5 C6 C7 . . 120.44(12) ?
    C5 C6 H6 . . 119.8 ?
    C7 C6 H6 . . 119.8 ?
    C8 C7 C6 . . 120.33(12) ?
    C8 C7 H7 . . 119.8 ?
    C6 C7 H7 . . 119.8 ?
    C7 C8 C8A . . 120.39(12) ?
    C7 C8 H8 . . 119.8 ?
    C8A C8 H8 . . 119.8 ?
    N1 C8A C8 . . 117.28(11) ?
    N1 C8A C4A . . 123.14(11) ?
    C8 C8A C4A . . 119.58(12) ?
    C22 C21 C2 . . 127.43(11) ?
    C22 C21 H21 . . 116.3 ?
    C2 C21 H21 . . 116.3 ?
    C21 C22 C23 . . 122.17(11) ?
    C21 C22 H22 . . 118.9 ?
    C23 C22 H22 . . 118.9 ?
    O23 C23 C22 . . 120.70(11) ?
    O23 C23 C231 . . 120.84(11) ?
    C22 C23 C231 . . 118.45(11) ?
    C232 C231 C239 . . 120.06(12) ?
    C232 C231 C23 . . 119.70(12) ?
    C239 C231 C23 . . 120.23(11) ?
    C231 C232 C233 . . 121.14(13) ?
    C231 C232 H232 . . 119.4 ?
    C233 C232 H232 . . 119.4 ?
    C234 C233 C232 . . 120.04(13) ?
    C234 C233 H233 . . 120.0 ?
    C232 C233 H233 . . 120.0 ?
    C233 C234 C240 . . 120.75(12) ?
    C233 C234 H234 . . 119.6 ?
    C240 C234 H234 . . 119.6 ?
    C236 C235 C240 . . 121.18(12) ?
    C236 C235 H235 . . 119.4 ?
    C240 C235 H235 . . 119.4 ?
    C235 C236 C237 . . 120.20(13) ?
    C235 C236 H236 . . 119.9 ?
    C237 C236 H236 . . 119.9 ?
    C238 C237 C236 . . 120.38(13) ?
    C238 C237 H237 . . 119.8 ?
    C236 C237 H237 . . 119.8 ?
    C237 C238 C239 . . 120.80(12) ?
    C237 C238 H238 . . 119.6 ?
    C239 C238 H238 . . 119.6 ?
    C238 C239 C240 . . 118.67(12) ?
    C238 C239 C231 . . 123.07(11) ?
    C240 C239 C231 . . 118.25(12) ?
    C234 C240 C235 . . 121.50(12) ?
    C234 C240 C239 . . 119.74(12) ?
    C235 C240 C239 . . 118.76(12) ?
    C42 C41 C4 . . 125.49(12) ?
    C42 C41 H41 . . 117.3 ?
    C4 C41 H41 . . 117.3 ?
    C41 C42 C421 . . 125.55(12) ?
    C41 C42 H42 . . 117.2 ?
    C421 C42 H42 . . 117.2 ?
    C422 C421 C426 . . 118.32(11) ?
    C422 C421 C42 . . 118.74(11) ?
    C426 C421 C42 . . 122.94(11) ?
    C423 C422 C421 . . 121.01(12) ?
    C423 C422 H422 . . 119.5 ?
    C421 C422 H422 . . 119.5 ?
    C424 C423 C422 . . 120.07(12) ?
    C424 C423 H423 . . 120.0 ?
    C422 C423 H423 . . 120.0 ?
    C423 C424 C425 . . 119.54(12) ?
    C423 C424 H424 . . 120.2 ?
    C425 C424 H424 . . 120.2 ?
    C426 C425 C424 . . 120.57(12) ?
    C426 C425 H425 . . 119.7 ?
    C424 C425 H425 . . 119.7 ?
    C425 C426 C421 . . 120.47(12) ?
    C425 C426 H426 . . 119.8 ?
    C421 C426 H426 . . 119.8 ?
loop_
    _geom_torsion_atom_site_label_1
    _geom_torsion_atom_site_label_2
    _geom_torsion_atom_site_label_3
    _geom_torsion_atom_site_label_4
    _geom_torsion_site_symmetry_1
    _geom_torsion_site_symmetry_2
    _geom_torsion_site_symmetry_3
    _geom_torsion_site_symmetry_4
    _geom_torsion
    _geom_torsion_publ_flag
    C8A N1 C2 C3 . . . . -0.63(18) ?
    C8A N1 C2 C21 . . . . 179.07(11) ?
    N1 C2 C3 C4 . . . . 2.04(19) ?
    C21 C2 C3 C4 . . . . -177.63(11) ?
    C2 C3 C4 C4A . . . . -0.60(17) ?
    C2 C3 C4 C41 . . . . -178.86(11) ?
    C3 C4 C4A C5 . . . . 179.13(12) ?
    C41 C4 C4A C5 . . . . -2.57(19) ?
    C3 C4 C4A C8A . . . . -1.96(17) ?
    C41 C4 C4A C8A . . . . 176.34(11) ?
    C8A C4A C5 C6 . . . . -1.44(19) ?
    C4 C4A C5 C6 . . . . 177.46(12) ?
    C4A C5 C6 C7 . . . . -0.9(2) ?
    C5 C6 C7 C8 . . . . 2.0(2) ?
    C6 C7 C8 C8A . . . . -0.6(2) ?
    C2 N1 C8A C8 . . . . 177.54(11) ?
    C2 N1 C8A C4A . . . . -2.19(18) ?
    C7 C8 C8A N1 . . . . 178.51(12) ?
    C7 C8 C8A C4A . . . . -1.75(19) ?
    C5 C4A C8A N1 . . . . -177.52(12) ?
    C4 C4A C8A N1 . . . . 3.50(18) ?
    C5 C4A C8A C8 . . . . 2.75(18) ?
    C4 C4A C8A C8 . . . . -176.22(11) ?
    N1 C2 C21 C22 . . . . -178.23(12) ?
    C3 C2 C21 C22 . . . . 1.5(2) ?
    C2 C21 C22 C23 . . . . -174.78(12) ?
    C21 C22 C23 O23 . . . . 163.64(13) ?
    C21 C22 C23 C231 . . . . -14.95(19) ?
    O23 C23 C231 C232 . . . . 119.65(15) ?
    C22 C23 C231 C232 . . . . -61.76(17) ?
    O23 C23 C231 C239 . . . . -59.07(17) ?
    C22 C23 C231 C239 . . . . 119.52(13) ?
    C239 C231 C232 C233 . . . . 1.1(2) ?
    C23 C231 C232 C233 . . . . -177.60(12) ?
    C231 C232 C233 C234 . . . . -1.6(2) ?
    C232 C233 C234 C240 . . . . 0.6(2) ?
    C240 C235 C236 C237 . . . . 0.5(2) ?
    C235 C236 C237 C238 . . . . 0.7(2) ?
    C236 C237 C238 C239 . . . . -1.23(19) ?
    C237 C238 C239 C240 . . . . 0.66(18) ?
    C237 C238 C239 C231 . . . . -177.90(12) ?
    C232 C231 C239 C238 . . . . 178.94(12) ?
    C23 C231 C239 C238 . . . . -2.34(18) ?
    C232 C231 C239 C240 . . . . 0.38(18) ?
    C23 C231 C239 C240 . . . . 179.10(11) ?
    C233 C234 C240 C235 . . . . -179.56(13) ?
    C233 C234 C240 C239 . . . . 0.9(2) ?
    C236 C235 C240 C234 . . . . 179.47(12) ?
    C236 C235 C240 C239 . . . . -1.02(19) ?
    C238 C239 C240 C234 . . . . 179.98(11) ?
    C231 C239 C240 C234 . . . . -1.40(18) ?
    C238 C239 C240 C235 . . . . 0.45(17) ?
    C231 C239 C240 C235 . . . . 179.07(11) ?
    C3 C4 C41 C42 . . . . 16.1(2) ?
    C4A C4 C41 C42 . . . . -162.09(13) ?
    C4 C41 C42 C421 . . . . 176.97(12) ?
    C41 C42 C421 C422 . . . . 166.57(13) ?
    C41 C42 C421 C426 . . . . -13.5(2) ?
    C426 C421 C422 C423 . . . . 1.8(2) ?
    C42 C421 C422 C423 . . . . -178.31(12) ?
    C421 C422 C423 C424 . . . . -0.7(2) ?
    C422 C423 C424 C425 . . . . -0.5(2) ?
    C423 C424 C425 C426 . . . . 0.6(2) ?
    C424 C425 C426 C421 . . . . 0.5(2) ?
    C422 C421 C426 C425 . . . . -1.6(2) ?
    C42 C421 C426 C425 . . . . 178.45(13) ?
loop_
    _geom_hbond_atom_site_label_D
    _geom_hbond_atom_site_label_H
    _geom_hbond_atom_site_label_A
    _geom_hbond_site_symmetry_A
    _geom_hbond_distance_DH
    _geom_hbond_distance_HA
    _geom_hbond_distance_DA
    _geom_hbond_angle_DHA
    _geom_hbond_publ_flag
    C22 H22 O23 2_566 0.95 2.57 3.5183(17) 177 no
    C234 H234 N1 2_665 0.95 2.60 3.4207(17) 145 no
    C422 H422 Cg1 2_566 0.95 2.93 3.7418(16) 144 no
_shelx_space_group_comment
;
The symmetry employed for this shelxl refinement is uniquely defined
by the following loop, which should always be used as a source of
symmetry information in preference to the above space-group names.
They are only intended as comments.
;
_shelx_estimated_absorpt_T_min     0.991
_shelx_estimated_absorpt_T_max     0.996
_shelx_hkl_file
;
  -1   0   0   29.50    1.10
  -1   0   0   27.50    1.40
  -1   0   0   29.40    1.30
   1   0   0   24.00    1.30
   1   0   0   30.70    1.20
  -2   0   0 2162.28  132.49
   2   0   0 2351.96   87.79
   2   0   0 2069.19  128.99
  -3   0   0   53.59    2.70
  -3   0   0   52.49    2.40
  -3   0   0   47.90    3.00
  -3   0   0   56.89    2.80
  -3   0   0   52.29    2.20
   3   0   0   50.29    3.00
   3   0   0   51.69    2.80
   3   0   0   49.99    2.60
   3   0   0   52.99    2.40
  -4   0   0    1.80    0.80
  -4   0   0    2.60    1.10
  -4   0   0    2.00    1.00
  -4   0   0    2.70    0.70
  -4   0   0    2.30    0.50
   4   0   0    3.00    1.00
   4   0   0    1.80    0.80
   4   0   0    3.80    0.80
   4   0   0    2.70    1.20
  -5   0   0    6.10    1.60
  -5   0   0    4.90    1.20
  -5   0   0    6.20    1.00
  -5   0   0    6.70    1.20
  -5   0   0    6.20    0.80
   5   0   0    4.30    1.40
   5   0   0    5.30    1.10
   5   0   0    7.30    1.10
  -6   0   0   52.09    2.40
  -6   0   0   54.69    3.40
  -6   0   0   48.70    3.90
  -6   0   0   50.59    3.20
  -6   0   0   49.00    2.80
   6   0   0   50.79    3.20
   6   0   0   47.70    3.20
   6   0   0   51.89    2.90
   6   0   0   41.90    3.20
  -7   0   0   24.00    1.90
  -7   0   0   18.00    2.40
  -7   0   0   17.20    3.00
  -7   0   0   22.80    2.30
   7   0   0   22.80    2.00
   7   0   0   17.30    2.30
   7   0   0   24.80    2.30
   7   0   0   22.50    2.70
  -8   0   0   44.20    2.80
  -8   0   0   48.80    4.40
  -8   0   0   46.90    3.70
  -8   0   0   42.30    3.30
   8   0   0   47.30    3.70
   8   0   0   48.40    3.40
   8   0   0   40.00    3.40
   8   0   0   47.20    3.00
  -9   0   0    5.00    1.60
  -9   0   0    2.30    1.40
  -9   0   0    5.50    2.50
  -9   0   0    2.00    2.40
  -9   0   0    1.70    1.00
   9   0   0    3.00    1.30
   9   0   0    1.90    1.40
   9   0   0    5.60    1.70
 -10   0   0   33.40    3.30
 -10   0   0   35.30    2.80
 -10   0   0   36.30    5.00
 -10   0   0   29.00    3.70
 -10   0   0   23.50    4.20
  10   0   0   30.00    3.50
  10   0   0   34.00    3.40
 -11   0   0   20.30    3.00
 -11   0   0   18.90    2.40
 -11   0   0   28.80    4.70
 -11   0   0   20.70    4.10
 -11   0   0   22.40    3.50
  11   0   0   23.90    3.50
  11   0   0   20.90    3.10
  11   0   0   20.60    3.20
  11  -1   0    1.50    1.70
  11  -1   0    2.70    1.90
  11  -1   0    4.70    1.70
  11  -1   0    1.40    1.50
 -11   1   0    3.20    1.80
 -11   1   0   -1.80    2.00
 -11   1   0    2.50    1.30
 -11   1   0    2.20    1.60
 -11   1   0    2.80    2.40
  10  -1   0    4.80    1.80
  10  -1   0    5.90    2.10
  10  -1   0    6.30    1.80
  10  -1   0    4.70    1.90
 -10   1   0    3.60    1.80
 -10   1   0    2.60    2.40
 -10   1   0    2.00    1.50
 -10   1   0    3.20    1.10
 -10   1   0    4.10    2.20
   9  -1   0   98.99    6.10
   9  -1   0  108.09    6.40
   9  -1   0  107.39    6.30
  -9   1   0  108.49    7.50
  -9   1   0  113.29    5.20
  -9   1   0  112.19    6.00
   8  -1   0   -0.20    1.00
   8  -1   0    1.30    1.10
  -8   1   0    0.20    0.70
  -8   1   0   -0.50    1.50
  -8   1   0   -0.30    1.50
  -8   1   0    1.20    0.70
  -8   1   0    3.70    1.50
  -8   1   0    0.50    1.00
   7  -1   0   -0.20    0.90
   7  -1   0    0.30    1.30
  -7   1   0   -0.10    1.00
  -7   1   0   -1.40    1.30
  -7   1   0    0.20    0.60
  -7   1   0   -1.00    0.50
  -7   1   0    0.90    0.90
   6  -1   0   10.60    2.10
   6  -1   0   12.00    1.90
  -6   1   0   16.80    2.60
  -6   1   0   11.40    1.70
  -6   1   0   12.00    1.80
  -6   1   0   13.40    1.40
   5  -1   0  250.17   11.40
   5  -1   0  247.68   11.00
   5  -1   0  291.37   10.80
   5  -1   0  274.37   10.30
  -5   1   0  282.67   10.90
  -5   1   0  276.17   10.50
  -5   1   0  280.17   10.20
  -5   1   0  274.67   11.00
  -5   1   0  282.37   11.60
   4  -1   0   16.70    1.80
   4  -1   0   17.00    1.20
   4  -1   0   12.40    1.90
  -4   1   0   15.10    1.10
  -4   1   0   16.50    1.40
  -4   1   0   14.50    1.50
  -4   1   0   14.30    1.70
  -4   1   0   15.50    2.00
   3  -1   0  208.08    8.20
   3  -1   0  208.48    8.10
   3  -1   0  210.88    8.50
   3  -1   0  207.88    7.60
  -3   1   0  211.88    8.50
  -3   1   0  208.98    8.10
  -3   1   0  214.38    7.60
  -3   1   0  202.78    8.10
   2  -1   0   -0.30    0.70
   2  -1   0    0.30    0.60
   2  -1   0    0.30    0.50
   2  -1   0    0.10    0.60
  -2   1   0    0.30    0.70
  -2   1   0    0.20    0.20
  -2   1   0    0.50    0.60
  -2   1   0    0.00    0.40
   1  -1   0  786.32   33.60
   1  -1   0  722.43   58.39
  -1   1   0  774.12   33.40
   0  -1   0   93.69    3.40
   0  -1   0   93.59    3.30
   0  -1   0   92.29    3.40
   0  -1   0   81.29    3.20
   0   1   0   89.79    3.40
   0   1   0   88.79    3.20
   0   1   0   86.59    3.20
   0   1   0   76.79    3.40
  -1  -1   0  114.79    4.60
  -1  -1   0  116.39    4.50
  -1  -1   0  120.59    4.60
  -1  -1   0  117.79    4.40
   1   1   0  122.99    4.70
   1   1   0  119.89    4.40
   1   1   0  115.39    4.60
  -2  -1   0  673.73   24.10
  -3  -1   0   90.89    4.30
  -3  -1   0   95.59    3.90
  -3  -1   0   92.79    4.10
   3   1   0   89.79    4.10
   3   1   0   88.99    4.20
   3   1   0   92.19    3.90
   3   1   0   91.99    3.50
  -4  -1   0    0.70    0.80
  -4  -1   0    1.50    1.10
  -4  -1   0    1.20    0.80
  -4  -1   0    0.60    0.60
   4   1   0   -0.30    0.50
   4   1   0   -0.50    0.70
   4   1   0    0.30    0.70
   4   1   0    2.30    0.90
   4   1   0    0.30    0.30
  -5  -1   0   17.20    2.00
  -5  -1   0   16.70    2.40
  -5  -1   0   14.60    1.40
  -5  -1   0   13.70    1.70
   5   1   0   12.20    1.80
   5   1   0   15.40    1.80
   5   1   0   16.80    1.50
   5   1   0   16.20    1.90
  -6  -1   0   24.80    3.30
  -6  -1   0   20.50    2.30
  -6  -1   0   19.20    2.30
  -6  -1   0   17.00    1.70
   6   1   0   22.70    2.10
   6   1   0   20.40    2.40
   6   1   0   20.40    2.00
   6   1   0   22.30    1.90
  -7  -1   0    2.10    1.00
  -7  -1   0    1.80    1.60
  -7  -1   0    1.10    1.00
  -7  -1   0    2.60    1.40
   7   1   0    2.40    1.20
   7   1   0    2.00    1.00
   7   1   0    4.70    1.30
   7   1   0    3.20    1.30
  -8  -1   0   -0.20    0.80
  -8  -1   0    0.90    1.10
  -8  -1   0   -1.10    1.50
  -8  -1   0   -0.70    1.30
   8   1   0   -0.10    1.00
   8   1   0    1.80    1.20
   8   1   0    0.00    1.00
   8   1   0   -0.60    0.90
  -9  -1   0    1.90    2.00
  -9  -1   0    8.30    2.00
  -9  -1   0    5.30    1.40
  -9  -1   0    3.80    1.50
   9   1   0    3.70    1.50
   9   1   0    2.90    1.30
   9   1   0    6.20    1.90
   9   1   0    4.70    1.50
 -10  -1   0    6.20    2.40
 -10  -1   0    0.50    2.30
 -10  -1   0    0.60    1.00
 -10  -1   0    3.50    1.70
 -10  -1   0    2.70    1.50
  10   1   0    2.30    1.50
  10   1   0    3.90    1.60
  10   1   0    2.70    1.30
 -11  -1   0    9.20    2.10
 -11  -1   0   13.00    3.30
 -11  -1   0   18.80    4.00
 -11  -1   0   12.90    2.20
 -11  -1   0    9.20    2.30
  11   1   0   13.10    2.60
  11   1   0   13.60    2.70
  11   1   0   16.10    2.70
  11  -2   0    3.00    2.10
  11  -2   0    2.80    1.50
  11  -2   0    4.50    1.90
  11  -2   0    1.70    1.60
 -11   2   0    0.10    2.60
 -11   2   0    5.10    1.80
 -11   2   0    6.20    1.30
 -11   2   0    3.60    2.40
 -11   2   0    5.40    2.00
  10  -2   0    3.30    1.70
  10  -2   0    5.10    1.90
  10  -2   0    4.30    1.80
  10  -2   0    5.10    1.90
 -10   2   0    2.00    0.90
 -10   2   0    3.90    1.40
 -10   2   0    1.70    2.40
 -10   2   0    7.30    2.50
 -10   2   0    3.70    1.70
 -10   2   0    2.50    0.90
   9  -2   0   42.60    3.80
   9  -2   0   44.50    3.80
   9  -2   0   42.30    3.70
  -9   2   0   41.70    2.50
  -9   2   0   46.50    5.00
  -9   2   0   38.60    2.70
  -9   2   0   42.40    4.50
  -9   2   0   40.30    3.40
   8  -2   0    0.50    1.20
   8  -2   0    3.50    1.50
   8  -2   0    0.20    1.10
  -8   2   0    5.00    1.50
  -8   2   0    0.40    1.80
  -8   2   0    2.60    0.70
  -8   2   0    1.80    1.60
  -8   2   0    1.40    1.00
  -8   2   0    1.40    1.20
   7  -2   0    9.70    1.90
   7  -2   0    7.00    2.30
   7  -2   0    7.00    1.70
   7  -2   0    7.30    1.70
  -7   2   0    6.90    1.40
  -7   2   0    8.70    1.00
  -7   2   0    7.90    2.10
  -7   2   0    5.70    2.10
  -7   2   0    8.50    1.70
  -7   2   0    6.90    1.50
   6  -2   0   14.80    2.10
   6  -2   0   16.30    2.20
   6  -2   0   17.30    2.10
  -6   2   0   14.60    1.90
  -6   2   0   16.70    2.10
  -6   2   0   13.80    1.10
  -6   2   0   16.40    2.70
  -6   2   0   19.80    2.70
  -6   2   0   14.00    1.70
   5  -2   0  380.06   15.70
   5  -2   0  394.96   15.20
   5  -2   0  400.56   15.20
  -5   2   0  399.16   14.20
  -5   2   0  400.06   15.80
  -5   2   0  388.56   15.00
  -5   2   0  395.96   15.20
  -5   2   0  394.26   15.10
   4  -2   0    0.70    1.00
   4  -2   0    0.70    0.90
   4  -2   0    1.20    0.80
   4  -2   0   -0.10    0.80
  -4   2   0    1.40    1.00
  -4   2   0    0.60    0.60
  -4   2   0    1.00    0.80
  -4   2   0   -0.10    0.30
   3  -2   0   37.80    2.60
   3  -2   0   45.20    2.50
   3  -2   0   37.40    2.40
   3  -2   0   41.90    2.50
  -3   2   0   43.00    2.50
  -3   2   0   39.60    1.70
  -3   2   0   45.80    2.70
  -3   2   0   41.00    2.40
  -3   2   0   46.10    2.90
   2  -2   0  309.57   11.00
   2  -2   0  290.97   10.80
   2  -2   0  268.97   10.70
   2  -2   0  291.07   10.70
  -2   2   0  278.87   10.80
  -2   2   0  280.67   10.00
  -2   2   0  283.87   10.70
  -2   2   0  284.97   10.70
   1  -2   0  880.01   41.80
   1  -2   0  999.30  104.69
  -1   2   0  896.31   41.80
  -1   2   0 1086.89   92.39
   0  -2   0  441.96   15.40
   0  -2   0  402.06   15.20
   0  -2   0  446.36   15.50
   0  -2   0  439.86   15.60
   0   2   0  419.26   15.20
   0   2   0  423.26   15.50
   0   2   0  443.26   15.40
   0   2   0  422.86   15.20
   0   2   0  420.86   15.50
  -1  -2   0  481.95   18.00
  -1  -2   0  500.75   18.10
  -1  -2   0  477.95   17.80
  -1  -2   0  503.75   17.70
   1   2   0  545.75   18.20
   1   2   0  490.85   18.10
   1   2   0  488.55   17.80
  -2  -2   0  231.38    9.00
  -2  -2   0  232.58    8.60
  -2  -2   0  222.38    8.80
  -2  -2   0  230.18    8.40
   2   2   0  229.08    8.40
   2   2   0  226.28    8.80
   2   2   0  224.38    8.90
   2   2   0  223.88    8.60
  -3  -2   0    6.50    1.30
  -3  -2   0   11.30    1.30
  -3  -2   0   11.00    1.40
  -3  -2   0    8.70    1.10
   3   2   0   12.50    1.90
   3   2   0   10.00    1.20
   3   2   0    9.40    1.30
  -4  -2   0    0.40    0.90
  -4  -2   0    2.00    0.80
  -4  -2   0    1.70    0.80
   4   2   0    2.20    1.10
   4   2   0    1.20    0.80
   4   2   0    2.70    0.80
   4   2   0    1.90    0.90
  -5  -2   0    3.90    1.60
  -5  -2   0    7.00    1.20
  -5  -2   0    5.20    1.20
  -5  -2   0    4.00    1.30
   5   2   0    4.80    1.10
   5   2   0    3.00    1.20
   5   2   0    2.80    1.10
   5   2   0    4.80    0.70
   5   2   0    3.50    0.90
  -6  -2   0    4.50    2.00
  -6  -2   0    2.60    1.20
  -6  -2   0    5.70    1.40
  -6  -2   0    3.60    1.00
   6   2   0    4.30    0.60
   6   2   0    3.60    1.30
   6   2   0    5.10    1.20
   6   2   0    5.80    1.50
  -7  -2   0   14.30    2.40
  -7  -2   0   19.90    3.20
  -7  -2   0   14.00    1.90
   7   2   0   11.60    1.80
   7   2   0   17.50    2.40
   7   2   0   15.80    2.10
   7   2   0   17.00    2.50
  -8  -2   0   19.60    2.60
  -8  -2   0   20.60    2.90
  -8  -2   0   23.20    3.70
   8   2   0   25.30    3.20
   8   2   0   25.00    3.00
   8   2   0   24.60    2.70
   8   2   0   23.30    2.70
  -9  -2   0   15.60    2.40
  -9  -2   0    7.30    2.00
  -9  -2   0   10.20    3.10
  -9  -2   0    8.70    1.70
   9   2   0   16.60    2.40
   9   2   0    8.10    1.90
   9   2   0   11.50    2.50
   9   2   0   10.10    1.90
 -10  -2   0    0.10    1.00
 -10  -2   0    3.00    1.50
 -10  -2   0   -0.80    1.80
 -10  -2   0    1.50    1.40
 -10  -2   0   -1.10    1.70
  10   2   0    0.80    1.20
  10   2   0    1.40    1.20
  10   2   0    0.80    1.30
  10   2   0    0.70    1.10
 -11  -2   0    8.30    2.10
 -11  -2   0   10.00    3.60
 -11  -2   0   10.70    3.20
 -11  -2   0   11.80    2.50
 -11  -2   0    5.00    1.80
  11   2   0    5.80    1.80
  11   2   0    8.10    2.10
  11   2   0    8.50    2.50
  11  -3   0    1.30    1.50
  11  -3   0    5.40    2.00
  11  -3   0   -1.30    1.30
  11  -3   0    0.20    1.20
 -11   3   0   -1.20    2.00
 -11   3   0    1.30    1.50
 -11   3   0   -1.80    1.70
 -11   3   0    0.40    0.60
 -11   3   0    1.70    0.90
 -11   3   0    0.40    1.30
  10  -3   0   72.19    5.10
  10  -3   0   73.09    5.20
  10  -3   0   73.89    5.30
 -10   3   0   63.99    6.40
 -10   3   0   68.69    4.80
 -10   3   0   71.69    3.30
 -10   3   0   65.69    4.10
 -10   3   0   66.69    4.80
 -10   3   0   79.79    6.30
   9  -3   0   17.20    3.30
   9  -3   0   17.20    2.70
   9  -3   0   18.50    2.70
  -9   3   0   18.10    3.40
  -9   3   0   14.20    3.60
  -9   3   0   15.60    2.20
  -9   3   0   13.40    1.20
  -9   3   0   15.20    3.40
  -9   3   0   10.70    2.20
   8  -3   0    0.70    1.30
   8  -3   0   -1.30    1.00
   8  -3   0    0.30    1.10
  -8   3   0   -0.70    0.90
  -8   3   0   -0.70    0.90
  -8   3   0    0.30    1.40
  -8   3   0   -0.70    0.40
  -8   3   0    1.10    1.60
  -8   3   0    0.30    1.10
   7  -3   0   13.80    2.10
   7  -3   0   10.00    2.00
   7  -3   0   12.80    2.10
  -7   3   0   18.40    2.30
  -7   3   0   15.10    2.80
  -7   3   0    7.40    2.60
  -7   3   0   13.30    2.00
   6  -3   0    0.50    1.10
   6  -3   0   -0.90    0.80
   6  -3   0    1.10    0.80
   6  -3   0    0.60    0.90
  -6   3   0    0.20    0.30
  -6   3   0   -1.10    0.60
  -6   3   0    0.60    0.90
  -6   3   0   -0.80    1.00
  -6   3   0   -0.10    0.80
  -6   3   0    0.10    1.10
   5  -3   0   49.80    3.30
   5  -3   0   47.80    3.60
   5  -3   0   53.59    3.30
   5  -3   0   54.29    3.30
  -5   3   0   52.79    2.10
  -5   3   0   51.99    3.10
  -5   3   0   52.89    3.20
  -5   3   0   49.80    3.80
   4  -3   0   25.40    2.10
   4  -3   0   24.70    2.10
   4  -3   0   24.90    2.30
   4  -3   0   20.80    2.00
  -4   3   0   23.40    2.00
  -4   3   0   21.80    1.00
  -4   3   0   21.80    2.00
  -4   3   0   24.00    2.90
   3  -3   0  119.49    5.30
   3  -3   0  120.19    5.90
   3  -3   0  119.09    5.40
   3  -3   0  122.39    5.60
  -3   3   0  122.89    5.30
  -3   3   0  114.29    4.20
  -3   3   0  116.99    5.40
  -3   3   0  116.19    5.80
  -3   3   0  123.39    5.30
   2  -3   0  268.97   10.30
   2  -3   0  272.57   10.20
   2  -3   0  258.77   10.30
  -2   3   0  251.17   10.50
  -2   3   0  256.77    9.40
  -2   3   0  270.97   10.30
  -2   3   0  262.07   10.20
  -2   3   0  276.97   10.20
   1  -3   0  153.58    6.00
   1  -3   0  165.48    6.60
   1  -3   0  163.38    6.40
   1  -3   0  170.28    6.70
  -1   3   0  163.08    6.40
  -1   3   0  154.18    6.60
  -1   3   0  164.18    6.60
  -1   3   0  161.68    6.60
  -1   3   0  157.28    6.00
   0  -3   0   73.19    3.50
   0  -3   0   67.79    3.10
   0  -3   0   71.99    3.30
   0  -3   0   72.69    3.10
   0  -3   0   70.19    3.30
   0  -3   0   71.59    3.40
   0   3   0   69.49    3.40
   0   3   0   68.49    3.00
   0   3   0   71.09    3.50
   0   3   0   71.19    3.10
   0   3   0   68.99    3.20
  -1  -3   0   -0.20    0.50
  -1  -3   0   -0.30    0.50
  -1  -3   0    0.50    0.80
  -1  -3   0   -0.40    0.50
  -1  -3   0    0.30    0.40
  -1  -3   0   -0.30    0.80
   1   3   0    0.40    0.50
   1   3   0    0.20    0.70
   1   3   0   -0.60    0.60
   1   3   0   -0.70    0.40
   1   3   0    0.00    0.80
  -2  -3   0   27.00    2.20
  -2  -3   0   28.90    1.70
  -2  -3   0   29.50    1.80
  -2  -3   0   30.60    2.20
   2   3   0   27.60    2.20
   2   3   0   28.50    2.20
   2   3   0   30.70    2.00
   2   3   0   28.30    1.90
  -3  -3   0   12.50    1.20
  -3  -3   0   16.10    1.60
  -3  -3   0   13.20    1.60
  -3  -3   0   13.70    1.80
   3   3   0   12.60    1.20
   3   3   0   14.40    1.90
   3   3   0   15.80    1.80
   3   3   0   11.50    1.40
  -4  -3   0    4.40    1.20
  -4  -3   0    5.20    1.00
  -4  -3   0    4.70    1.20
  -4  -3   0    1.60    1.10
   4   3   0    2.80    1.10
   4   3   0    6.10    1.40
   4   3   0    3.00    0.80
   4   3   0    2.30    1.00
  -5  -3   0   50.59    3.20
  -5  -3   0   52.69    3.10
   5   3   0   41.70    2.60
   5   3   0   45.60    3.30
   5   3   0   47.00    3.00
   5   3   0   45.40    3.30
  -6  -3   0  534.25   22.30
  -6  -3   0  554.54   20.90
  -6  -3   0  560.64   21.30
  -6  -3   0  560.14   21.70
   6   3   0  541.65   21.60
   6   3   0  560.04   21.10
   6   3   0  560.14   20.70
   6   3   0  595.64   21.70
   6   3   0  536.45   19.90
  -7  -3   0    8.70    2.50
  -7  -3   0    7.50    1.90
  -7  -3   0    7.50    1.70
   7   3   0    9.60    1.60
   7   3   0    8.30    0.80
   7   3   0    7.00    1.90
   7   3   0    8.30    1.70
   7   3   0    9.40    2.00
  -8  -3   0   71.09    5.10
  -8  -3   0   75.39    4.80
  -8  -3   0   71.09    4.40
   8   3   0   68.79    4.50
   8   3   0   81.29    5.10
   8   3   0   74.69    4.30
   8   3   0   74.29    5.10
  -9  -3   0    7.50    1.90
  -9  -3   0    5.10    2.60
  -9  -3   0    6.20    1.90
  -9  -3   0    7.90    2.20
   9   3   0    3.90    1.70
   9   3   0    8.90    2.00
   9   3   0    5.00    2.10
 -10  -3   0    3.80    1.90
 -10  -3   0   -0.70    1.70
 -10  -3   0    0.00    1.10
 -10  -3   0    2.20    2.50
  10   3   0    1.10    1.10
  10   3   0    2.80    1.40
  10   3   0    5.30    1.90
 -11  -3   0   43.10    4.30
 -11  -3   0   50.39    4.80
 -11  -3   0   48.80    5.30
 -11  -3   0   46.50    6.20
 -11  -3   0   48.10    5.60
  11   3   0   41.00    3.80
  11   3   0   43.70    3.60
  11   3   0   45.50    4.50
  11  -4   0   65.39    5.40
  11  -4   0   70.89    5.30
 -11   4   0   63.09    4.30
 -11   4   0   70.89    7.10
 -11   4   0   65.99    5.00
 -11   4   0   72.39    5.10
  10  -4   0    0.50    1.20
  10  -4   0    3.10    1.60
  10  -4   0    2.50    1.80
 -10   4   0    1.40    1.30
 -10   4   0    1.30    1.40
 -10   4   0    2.10    1.30
 -10   4   0    4.60    2.60
   9  -4   0    2.70    1.70
   9  -4   0    1.40    1.30
   9  -4   0    2.70    1.50
  -9   4   0    3.00    1.40
  -9   4   0    2.40    1.50
  -9   4   0   -0.10    1.90
   8  -4   0    3.80    1.70
   8  -4   0    4.50    1.60
   8  -4   0    5.10    1.80
  -8   4   0    4.70    2.40
  -8   4   0    1.70    1.30
  -8   4   0    1.40    1.30
  -8   4   0    6.90    2.50
   7  -4   0    0.90    1.10
   7  -4   0    0.30    1.10
   7  -4   0    0.60    1.00
  -7   4   0    0.90    1.70
  -7   4   0    1.10    1.20
  -7   4   0    0.60    1.00
  -7   4   0   -1.60    1.00
   6  -4   0   20.90    2.90
   6  -4   0   19.90    2.40
   6  -4   0   18.10    2.40
   6  -4   0   16.80    2.30
  -6   4   0   20.30    3.10
  -6   4   0   22.40    2.20
  -6   4   0   20.00    2.40
   5  -4   0  198.98    9.40
   5  -4   0  234.78    9.60
   5  -4   0  222.88    9.40
  -5   4   0  221.08   10.40
  -5   4   0  227.08    9.40
   4  -4   0  111.79    5.80
   4  -4   0  125.59    5.70
   4  -4   0  125.29    6.10
   4  -4   0  123.69    5.80
  -4   4   0  111.69    6.20
  -4   4   0  124.79    5.80
  -4   4   0  125.59    5.90
  -4   4   0  121.19    5.70
   3  -4   0  101.09    4.90
   3  -4   0   93.59    4.60
   3  -4   0   94.79    4.90
   3  -4   0  100.29    5.10
  -3   4   0   95.39    4.70
  -3   4   0   95.69    4.90
  -3   4   0  100.29    5.30
  -3   4   0  100.49    4.80
  -3   4   0   96.99    3.60
   2  -4   0  298.57   11.40
   2  -4   0  332.57   12.50
   2  -4   0  319.97   12.50
   2  -4   0  318.77   12.20
  -2   4   0  321.17   11.40
  -2   4   0  320.17   12.60
  -2   4   0  322.37   12.50
  -2   4   0  316.47   12.30
  -2   4   0  312.27   12.20
   1  -4   0  173.28    7.10
   1  -4   0  184.38    6.80
   1  -4   0  170.18    7.30
   1  -4   0  166.88    7.00
   1  -4   0  171.68    7.40
  -1   4   0  168.78    7.00
  -1   4   0  168.38    6.60
  -1   4   0  165.18    7.20
  -1   4   0  176.58    7.40
   0  -4   0    3.90    0.80
   0  -4   0    3.70    1.20
   0  -4   0    2.90    0.90
   0  -4   0    4.00    0.80
   0  -4   0    4.90    1.10
   0  -4   0    4.70    0.90
   0   4   0    3.80    0.80
   0   4   0    4.00    1.10
   0   4   0    2.90    1.10
   0   4   0    3.30    1.00
   0   4   0    4.80    0.80
  -1  -4   0    2.00    0.90
  -1  -4   0    1.20    0.60
  -1  -4   0    2.20    1.00
  -1  -4   0    1.40    0.50
  -1  -4   0    0.90    0.90
  -1  -4   0    2.20    0.70
   1   4   0    2.00    0.90
   1   4   0    2.70    1.00
   1   4   0    2.80    1.00
  -2  -4   0   46.90    2.70
  -2  -4   0   51.99    3.10
  -2  -4   0   44.30    3.10
  -2  -4   0   49.50    2.50
   2   4   0   46.70    2.50
   2   4   0   51.99    2.90
   2   4   0   47.00    3.00
   2   4   0   46.00    2.70
   2   4   0   49.90    3.20
  -3  -4   0   36.20    2.60
  -3  -4   0   36.60    2.90
  -3  -4   0   37.10    2.40
  -3  -4   0   33.30    2.10
   3   4   0   39.20    2.50
   3   4   0   34.20    2.70
   3   4   0   32.20    2.00
   3   4   0   36.90    2.80
   3   4   0   32.40    2.40
  -4  -4   0    5.60    1.30
  -4  -4   0    4.60    1.10
  -4  -4   0    2.10    1.20
  -4  -4   0    5.40    1.00
   4   4   0    4.80    1.20
   4   4   0    5.50    1.40
   4   4   0    4.80    1.30
   4   4   0    4.40    0.90
  -5  -4   0    4.60    1.40
  -5  -4   0    3.20    1.40
  -5  -4   0    4.70    1.30
  -5  -4   0    5.60    1.20
   5   4   0    6.50    1.40
   5   4   0    5.70    1.50
   5   4   0    3.80    0.90
   5   4   0    3.40    1.40
  -6  -4   0    1.30    0.80
  -6  -4   0    0.90    1.30
  -6  -4   0   -1.50    1.00
   6   4   0   -0.80    1.20
   6   4   0    2.20    1.30
   6   4   0    0.80    0.90
   6   4   0   -0.50    0.60
  -7  -4   0  318.27   12.80
  -7  -4   0  298.57   14.40
  -7  -4   0  302.87   13.00
  -7  -4   0  309.17   13.60
   7   4   0  312.47   12.30
   7   4   0  294.77   13.30
   7   4   0  304.47   13.50
   7   4   0  300.37   12.80
  -8  -4   0    2.10    1.60
  -8  -4   0    0.50    1.10
  -8  -4   0    0.30    2.10
  -8  -4   0    0.40    1.00
   8   4   0    1.00    1.40
   8   4   0    0.90    1.20
   8   4   0    0.20    0.90
   8   4   0    1.20    1.10
  -9  -4   0   22.40    2.90
  -9  -4   0   25.90    3.60
  -9  -4   0   26.40    4.50
  -9  -4   0   27.00    3.50
   9   4   0   28.30    3.70
   9   4   0   26.00    3.30
   9   4   0   20.30    2.60
   9   4   0   26.10    3.70
 -10  -4   0    1.20    1.40
 -10  -4   0    4.10    1.80
 -10  -4   0    2.50    1.40
 -10  -4   0   -0.20    1.60
 -10  -4   0    2.60    2.50
  10   4   0   -1.10    1.10
  10   4   0    2.00    1.70
  10   4   0    2.30    1.20
  10   4   0    2.20    1.50
  10  -5   0    5.70    2.00
  10  -5   0    4.30    1.60
  10  -5   0    2.40    1.90
 -10   5   0    2.80    1.70
 -10   5   0    3.80    2.80
 -10   5   0    4.80    2.00
 -10   5   0    4.90    2.00
   9  -5   0   17.30    2.90
   9  -5   0   25.10    3.40
   9  -5   0   22.10    3.10
  -9   5   0   32.50    3.70
  -9   5   0   28.40    4.80
  -9   5   0   25.40    3.20
  -9   5   0   22.70    3.10
   8  -5   0   15.70    2.60
   8  -5   0   12.90    2.40
   8  -5   0   15.10    2.70
  -8   5   0   19.50    2.70
  -8   5   0   14.50    3.40
  -8   5   0   14.60    2.40
  -8   5   0   21.00    3.10
   7  -5   0    9.00    2.20
   7  -5   0    4.60    1.60
   7  -5   0    7.80    2.00
  -7   5   0    8.90    1.80
  -7   5   0    9.10    1.80
  -7   5   0    8.30    3.60
   6  -5   0   71.69    4.60
   6  -5   0   74.79    4.80
   6  -5   0   76.69    4.50
  -6   5   0   78.39    4.60
  -6   5   0   78.59    4.50
  -6   5   0   74.09    5.60
   5  -5   0    9.90    2.00
   5  -5   0   10.40    2.00
   5  -5   0    7.20    1.70
   5  -5   0    8.40    1.60
  -5   5   0    8.30    1.70
  -5   5   0    6.20    2.10
  -5   5   0    5.80    1.40
   4  -5   0   74.39    4.50
   4  -5   0   76.89    4.30
   4  -5   0   75.09    4.80
   4  -5   0   80.19    4.50
  -4   5   0   75.79    4.50
  -4   5   0   80.79    5.10
  -4   5   0   85.49    5.10
  -4   5   0   87.89    4.50
   3  -5   0    3.00    1.10
   3  -5   0    2.80    1.20
   3  -5   0    1.30    1.00
  -3   5   0    2.30    0.40
  -3   5   0    1.60    1.30
  -3   5   0    2.80    1.30
  -3   5   0    3.20    1.20
  -3   5   0    1.60    1.00
   2  -5   0   19.00    1.90
   2  -5   0   24.10    2.20
   2  -5   0   21.30    2.10
   2  -5   0   18.40    1.40
  -2   5   0   19.80    1.80
  -2   5   0   18.70    1.30
  -2   5   0   23.50    2.20
  -2   5   0   20.90    2.60
  -2   5   0   18.80    2.00
   1  -5   0    2.80    1.00
   1  -5   0    2.10    1.00
   1  -5   0    1.40    0.70
   1  -5   0    1.50    0.60
  -1   5   0    1.60    1.00
  -1   5   0    2.00    0.60
  -1   5   0    1.50    0.90
  -1   5   0    0.60    1.00
  -1   5   0    1.60    0.90
   0  -5   0   19.10    2.00
   0  -5   0   18.40    1.50
   0  -5   0   20.10    1.70
   0  -5   0   20.00    2.30
   0  -5   0   20.80    2.30
   0   5   0   17.40    2.10
   0   5   0   16.00    1.50
   0   5   0   16.90    1.70
   0   5   0   19.50    1.90
   0   5   0   18.50    2.10
  -1  -5   0   96.79    5.20
  -1  -5   0  107.99    5.10
  -1  -5   0  104.49    4.50
  -1  -5   0  114.09    4.90
  -1  -5   0  110.99    5.50
  -1  -5   0  104.49    4.80
   1   5   0  107.99    4.90
   1   5   0  109.19    5.50
   1   5   0  114.49    5.40
   1   5   0  112.19    5.10
  -2  -5   0  136.39    6.50
  -2  -5   0  135.39    6.70
  -2  -5   0  129.99    6.00
  -2  -5   0  149.69    6.30
  -2  -5   0  142.49    5.50
   2   5   0  131.89    6.60
   2   5   0  124.59    5.70
   2   5   0  145.39    6.20
   2   5   0  142.49    6.60
   2   5   0  132.99    6.10
  -3  -5   0  107.19    5.00
  -3  -5   0   99.49    5.30
  -3  -5   0  105.39    5.60
   3   5   0   97.59    5.40
   3   5   0   97.59    4.50
   3   5   0   98.79    5.30
   3   5   0  100.19    5.00
   3   5   0   97.39    5.00
  -4  -5   0    3.20    0.90
  -4  -5   0    3.10    1.50
  -4  -5   0    5.80    1.50
  -4  -5   0    7.10    1.50
   4   5   0    1.50    0.90
   4   5   0    3.90    1.60
   4   5   0    6.20    1.50
   4   5   0    4.10    0.90
   4   5   0    4.00    1.30
  -5  -5   0   26.80    2.20
  -5  -5   0   29.90    2.80
  -5  -5   0   28.20    2.60
  -5  -5   0   27.90    3.30
   5   5   0   28.70    3.40
   5   5   0   24.10    3.00
   5   5   0   30.50    2.60
   5   5   0   27.30    2.00
   5   5   0   26.30    2.90
  -6  -5   0  565.84   22.10
  -6  -5   0  579.34   21.20
  -6  -5   0  550.34   21.60
  -6  -5   0  543.45   22.50
   6   5   0  579.74   21.90
   6   5   0  551.14   22.40
   6   5   0  565.64   21.00
   6   5   0  571.44   22.40
  -7  -5   0  295.97   13.50
  -7  -5   0  298.87   12.60
  -7  -5   0  305.97   13.00
   7   5   0  279.37   11.80
   7   5   0  290.27   12.70
   7   5   0  300.17   13.30
   7   5   0  302.07   13.40
  -8  -5   0    8.50    2.00
  -8  -5   0    6.90    2.80
  -8  -5   0    7.30    2.20
  -8  -5   0    6.50    2.00
   8   5   0   10.00    2.40
   8   5   0    7.30    1.50
   8   5   0    4.10    2.00
   8   5   0   13.60    2.40
  -9  -5   0   13.60    2.40
  -9  -5   0   10.20    2.40
  -9  -5   0   11.10    3.40
   9   5   0   11.80    1.90
   9   5   0    9.00    2.30
   9   5   0    9.20    2.30
   9   5   0   14.10    2.60
 -10  -5   0   21.20    3.00
 -10  -5   0   25.20    3.70
 -10  -5   0   16.40    2.90
 -10  -5   0   22.80    3.60
 -10  -5   0   17.60    4.20
  10   5   0   20.50    2.60
  10   5   0   16.10    3.60
  10   5   0   18.10    3.30
  10   5   0   19.80    3.10
  10  -6   0    4.00    1.80
  10  -6   0   -0.80    1.20
  10  -6   0   -1.00    1.50
 -10   6   0    0.60    1.40
 -10   6   0   -0.60    1.40
 -10   6   0   -1.70    1.80
 -10   6   0    1.00    1.60
   9  -6   0    5.80    1.70
   9  -6   0   -0.30    1.10
   9  -6   0    1.50    1.60
  -9   6   0    0.50    2.20
  -9   6   0    2.00    2.10
  -9   6   0    2.10    1.40
   8  -6   0    1.10    1.30
   8  -6   0   -1.00    1.10
   8  -6   0   -1.60    1.00
  -8   6   0    0.60    1.30
  -8   6   0    1.00    1.30
  -8   6   0   -2.20    1.50
  -8   6   0   -0.60    1.50
   7  -6   0   18.00    2.90
   7  -6   0   21.90    2.90
   7  -6   0   20.50    2.80
  -7   6   0   21.30    3.80
  -7   6   0   20.00    2.70
  -7   6   0   20.60    2.80
   6  -6   0    3.30    1.70
   6  -6   0    6.90    1.80
  -6   6   0    6.90    2.50
  -6   6   0    3.20    1.40
  -6   6   0    1.70    1.30
   5  -6   0    3.10    1.30
   5  -6   0   -0.40    1.00
   5  -6   0   -1.60    1.00
  -5   6   0   -0.60    1.20
  -5   6   0   -1.00    1.00
  -5   6   0   -0.30    1.10
  -5   6   0   -0.40    1.10
   4  -6   0   11.60    1.90
   4  -6   0   14.30    2.40
   4  -6   0   12.30    2.10
   4  -6   0   10.20    2.00
  -4   6   0    7.60    1.90
  -4   6   0    9.60    1.80
  -4   6   0   13.60    2.50
  -4   6   0   14.70    2.20
  -4   6   0   10.50    0.60
   3  -6   0   26.40    2.40
   3  -6   0   31.00    2.80
   3  -6   0   29.00    2.70
  -3   6   0   25.10    2.60
  -3   6   0   26.10    2.50
  -3   6   0   23.70    2.60
  -3   6   0   22.90    2.20
  -3   6   0   25.30    1.40
   2  -6   0   41.80    3.20
   2  -6   0   39.90    2.20
   2  -6   0   38.40    3.10
   2  -6   0   44.00    3.00
  -2   6   0   40.60    3.20
  -2   6   0   36.00    2.90
  -2   6   0   44.10    3.10
  -2   6   0   38.60    3.00
  -2   6   0   43.70    2.20
   1  -6   0    4.40    0.80
   1  -6   0    4.90    1.40
   1  -6   0    3.90    1.10
   1  -6   0    5.10    1.40
   1  -6   0    4.10    1.10
  -1   6   0    5.10    1.40
  -1   6   0    2.60    1.00
  -1   6   0    2.90    1.20
  -1   6   0    2.90    1.20
  -1   6   0    3.40    0.80
   0  -6   0    3.80    1.30
   0  -6   0    2.90    0.90
   0  -6   0    2.70    0.80
   0  -6   0    0.40    1.10
   0  -6   0    4.20    1.20
   0  -6   0    3.40    0.90
   0   6   0    3.40    1.20
   0   6   0    4.10    1.40
   0   6   0    4.10    1.20
   0   6   0    3.40    0.90
  -1  -6   0   70.19    4.00
  -1  -6   0   86.59    4.00
  -1  -6   0   76.89    3.90
  -1  -6   0   81.79    4.50
  -1  -6   0   74.79    4.20
  -1  -6   0   81.29    4.80
   1   6   0   75.59    3.90
   1   6   0   68.39    4.40
   1   6   0   69.69    4.00
   1   6   0   77.19    4.60
  -2  -6   0   37.50    2.60
  -2  -6   0   42.00    2.60
  -2  -6   0   34.80    3.20
  -2  -6   0   41.10    3.20
  -2  -6   0   41.10    2.20
   2   6   0   36.50    3.00
   2   6   0   42.00    2.80
   2   6   0   42.00    2.90
   2   6   0   42.70    3.30
  -3  -6   0   10.00    1.90
  -3  -6   0   11.00    2.20
  -3  -6   0   11.20    1.20
  -3  -6   0   11.20    1.50
  -3  -6   0   12.90    1.80
   3   6   0    8.40    1.90
   3   6   0   10.30    1.70
   3   6   0   15.00    2.30
   3   6   0   11.10    1.40
   3   6   0    9.70    1.60
  -4  -6   0   14.20    1.70
  -4  -6   0    9.30    2.10
   4   6   0   13.90    2.30
   4   6   0   16.20    2.60
   4   6   0   12.80    1.60
   4   6   0   15.30    2.10
  -5  -6   0   21.30    3.20
  -5  -6   0   22.50    2.60
  -5  -6   0   18.00    2.00
  -5  -6   0   20.40    2.80
   5   6   0   19.10    2.90
   5   6   0   24.10    3.30
   5   6   0   19.20    1.80
   5   6   0   28.30    3.10
   5   6   0   19.30    2.50
  -6  -6   0    3.30    1.60
  -6  -6   0    3.70    1.20
  -6  -6   0    4.60    1.60
  -6  -6   0    4.70    1.80
   6   6   0    4.20    1.50
   6   6   0    0.70    1.50
   6   6   0    6.10    1.20
   6   6   0    3.80    1.30
   6   6   0    5.00    1.80
  -7  -6   0    4.20    1.70
  -7  -6   0    1.60    1.20
  -7  -6   0    2.30    2.00
   7   6   0    3.80    1.20
   7   6   0    3.90    1.80
   7   6   0    2.90    1.50
   7   6   0    1.50    1.50
   7   6   0    1.40    1.50
  -8  -6   0   39.40    3.80
  -8  -6   0   37.90    3.50
  -8  -6   0   34.50    4.50
   8   6   0   35.10    4.20
   8   6   0   32.90    2.30
   8   6   0   34.70    4.40
   8   6   0   37.80    3.50
   8   6   0   34.60    2.80
  -9  -6   0    3.50    1.80
  -9  -6   0    1.60    2.20
  -9  -6   0    0.50    1.50
  -9  -6   0    1.70    1.70
   9   6   0    2.20    1.50
   9   6   0    0.10    0.30
   9   6   0   -0.30    1.20
   9   6   0    0.60    1.60
   9   6   0    0.40    1.30
   9  -7   0   -0.20    1.40
   9  -7   0    4.00    1.70
  -9   7   0    1.50    1.60
  -9   7   0    1.80    1.40
  -9   7   0    1.90    2.00
  -9   7   0    1.00    2.40
   8  -7   0    3.40    1.70
   8  -7   0    7.30    2.10
   8  -7   0    5.10    1.70
  -8   7   0    3.70    1.50
  -8   7   0    6.80    2.50
  -8   7   0    2.60    1.50
  -8   7   0    2.90    2.20
   7  -7   0    0.40    1.40
   7  -7   0    3.30    1.80
   7  -7   0    1.60    1.20
  -7   7   0   -2.30    1.60
  -7   7   0    0.20    1.20
   6  -7   0   78.49    5.10
   6  -7   0   85.39    5.60
   6  -7   0   80.99    5.20
  -6   7   0   71.89    5.20
  -6   7   0   84.69    5.20
  -6   7   0   76.09    5.00
   5  -7   0   33.50    5.20
   5  -7   0   30.40    3.80
   5  -7   0   32.60    3.70
  -5   7   0   30.40    3.60
  -5   7   0   34.00    3.20
  -5   7   0   24.60    3.60
  -5   7   0   32.80    3.10
   4  -7   0    0.20    1.10
   4  -7   0    1.70    1.30
   4  -7   0    0.40    1.00
  -4   7   0    0.00    1.40
  -4   7   0    0.00    0.30
  -4   7   0    4.70    1.40
  -4   7   0   -0.50    1.10
  -4   7   0    0.00    1.30
   3  -7   0   53.29    4.00
   3  -7   0   61.99    4.00
   3  -7   0   52.79    4.10
  -3   7   0   58.29    4.10
  -3   7   0   59.69    4.30
  -3   7   0   62.09    4.10
  -3   7   0   63.29    2.80
  -3   7   0   54.39    3.90
   2  -7   0   39.10    2.90
   2  -7   0   38.90    3.40
   2  -7   0   37.50    2.20
   2  -7   0   38.30    3.30
  -2   7   0   33.50    3.70
  -2   7   0   37.90    2.20
  -2   7   0   35.00    4.20
  -2   7   0   33.10    2.90
  -2   7   0   39.90    3.30
   1  -7   0    1.80    1.10
   1  -7   0    0.20    0.60
   1  -7   0   -0.50    0.90
   1  -7   0   -0.30    0.70
   1  -7   0    1.70    1.30
  -1   7   0   -1.70    0.90
  -1   7   0   -0.90    0.60
  -1   7   0    0.30    0.80
  -1   7   0   -0.60    0.70
  -1   7   0   -0.30    1.00
   0  -7   0  210.08   10.00
   0  -7   0  234.48    9.40
   0  -7   0  230.48   10.30
   0  -7   0  211.88    9.00
   0  -7   0  216.08    9.60
   0   7   0  217.48   10.10
   0   7   0  225.18    9.20
   0   7   0  236.28    9.70
   0   7   0  231.28   10.10
  -1  -7   0   47.20    2.70
  -1  -7   0   49.99    3.80
  -1  -7   0   47.30    3.10
  -1  -7   0   48.70    3.70
  -1  -7   0   54.99    3.20
  -1  -7   0   44.00    3.40
   1   7   0   51.79    3.90
   1   7   0   51.49    3.20
   1   7   0   59.79    4.00
   1   7   0   51.69    3.50
  -2  -7   0  259.47   11.50
  -2  -7   0  245.08   11.10
  -2  -7   0  228.38    9.60
  -2  -7   0  260.07   10.50
  -2  -7   0  247.88   10.20
   2   7   0  244.88   11.30
   2   7   0  254.87   10.50
   2   7   0  272.37   11.40
  -3  -7   0   20.50    2.80
  -3  -7   0   20.30    2.00
  -3  -7   0   18.60    1.40
  -3  -7   0   21.40    3.10
  -3  -7   0   20.60    2.90
   3   7   0   18.80    2.90
   3   7   0   17.80    2.70
   3   7   0   18.90    2.40
   3   7   0   23.50    2.80
  -4  -7   0   72.99    4.10
  -4  -7   0   69.09    5.20
  -4  -7   0   80.29    4.30
  -4  -7   0   79.49    5.20
  -4  -7   0   74.39    4.60
   4   7   0   76.59    4.70
   4   7   0   81.49    4.80
   4   7   0   84.79    5.40
   4   7   0   76.49    4.00
   4   7   0   80.89    5.40
  -5  -7   0   22.00    2.30
  -5  -7   0   16.20    2.70
  -5  -7   0   17.80    3.00
  -5  -7   0   22.00    2.80
   5   7   0   20.60    2.90
   5   7   0   20.80    3.10
   5   7   0   15.10    2.40
   5   7   0   18.00    2.00
  -6  -7   0   53.29    3.40
  -6  -7   0   46.30    3.80
  -6  -7   0   48.30    4.50
  -6  -7   0   44.40    4.00
   6   7   0   50.99    4.00
   6   7   0   49.70    4.40
   6   7   0   47.30    3.10
   6   7   0   51.29    4.00
   6   7   0   55.99    4.60
  -7  -7   0   55.39    4.60
  -7  -7   0   52.09    4.10
  -7  -7   0   54.69    5.00
   7   7   0   56.19    4.50
   7   7   0   63.69    4.60
   7   7   0   57.49    3.50
   7   7   0   64.09    5.20
   7   7   0   58.89    4.90
  -8  -7   0   -1.50    1.40
  -8  -7   0    1.20    1.50
  -8  -7   0   -1.70    1.20
   8   7   0    1.90    1.50
   8   7   0   -0.50    1.20
   8   7   0    2.60    1.80
   8   7   0    1.00    1.00
  -9  -7   0    4.80    3.30
  -9  -7   0    8.20    2.10
   9   7   0    5.90    1.10
   9   7   0    8.90    2.20
   9   7   0    4.00    1.70
   9   7   0    8.30    2.00
   9   7   0    7.70    2.50
   8  -8   0    9.70    2.40
   8  -8   0   11.10    2.60
   8  -8   0    6.70    2.20
  -8   8   0    8.90    2.30
  -8   8   0   11.00    3.20
  -8   8   0    9.60    2.20
  -8   8   0   10.60    3.00
   7  -8   0  175.58    9.00
   7  -8   0  158.08    9.00
   7  -8   0  165.28    8.60
  -7   8   0  170.28   10.10
  -7   8   0  159.58    8.50
   6  -8   0    4.20    2.00
   6  -8   0   12.30    2.40
   6  -8   0    6.90    1.90
  -6   8   0    5.80    2.20
  -6   8   0    8.00    2.10
  -6   8   0    5.90    2.30
  -6   8   0    9.50    2.20
   5  -8   0   51.39    4.30
   5  -8   0   48.50    3.90
   5  -8   0   52.59    4.40
  -5   8   0   45.70    3.80
  -5   8   0   50.89    4.10
  -5   8   0   47.40    4.50
  -5   8   0   51.59    4.40
   4  -8   0    2.00    1.40
   4  -8   0    4.00    1.80
   4  -8   0    3.50    1.80
  -4   8   0    5.80    1.80
  -4   8   0    2.00    1.60
  -4   8   0    3.60    1.80
  -4   8   0    2.60    0.50
  -4   8   0    3.30    1.50
   3  -8   0   41.90    3.80
  -3   8   0   38.30    3.20
  -3   8   0   46.20    3.70
  -3   8   0   37.40    3.50
  -3   8   0   41.90    3.80
   2  -8   0    8.40    1.70
   2  -8   0    9.10    1.70
   2  -8   0    7.30    2.10
   2  -8   0    6.10    1.10
   2  -8   0    8.00    2.10
  -2   8   0    8.50    2.10
  -2   8   0    4.20    1.60
  -2   8   0    5.30    1.60
  -2   8   0    8.40    1.20
   1  -8   0   -0.30    0.90
   1  -8   0   -0.30    1.20
   1  -8   0   -1.20    0.60
   1  -8   0   -0.30    1.30
   1  -8   0   -1.00    1.30
  -1   8   0   -1.60    0.70
  -1   8   0   -0.20    0.70
  -1   8   0    0.70    1.20
  -1   8   0    0.30    1.20
  -1   8   0    2.30    1.20
   0  -8   0    2.60    1.50
   0  -8   0    3.10    1.20
   0  -8   0    0.80    1.00
   0  -8   0   -1.00    1.10
   0  -8   0    1.80    0.90
   0   8   0    5.00    1.70
   0   8   0    2.50    1.10
   0   8   0    1.20    1.30
   0   8   0    1.70    1.00
  -1  -8   0    2.50    1.60
  -1  -8   0    0.60    1.10
  -1  -8   0    2.30    1.10
  -1  -8   0   -0.60    1.30
  -1  -8   0    0.70    1.30
   1   8   0    2.40    1.20
   1   8   0    2.00    1.30
   1   8   0    1.20    1.40
   1   8   0    8.10    1.80
  -2  -8   0  116.79    5.70
  -2  -8   0  113.29    6.90
  -2  -8   0  116.19    5.90
  -2  -8   0  111.39    6.50
   2   8   0  107.99    5.90
   2   8   0  119.99    6.00
   2   8   0  117.39    6.70
   2   8   0  108.69    6.60
  -3  -8   0  118.19    7.40
  -3  -8   0  139.09    7.30
  -3  -8   0  133.69    5.20
  -3  -8   0  124.39    6.50
  -3  -8   0  129.49    6.10
   3   8   0  124.69    7.30
   3   8   0  118.09    6.50
   3   8   0  123.79    6.50
   3   8   0  120.39    7.20
  -4  -8   0   40.40    3.80
  -4  -8   0   39.50    3.20
  -4  -8   0   36.40    2.50
  -4  -8   0   36.10    4.30
  -4  -8   0   34.40    2.70
   4   8   0   42.00    3.90
   4   8   0   36.60    3.70
   4   8   0   39.00    3.20
   4   8   0   39.80    3.40
  -5  -8   0  251.17   11.50
  -5  -8   0  281.97   12.40
  -5  -8   0  269.97   10.80
  -5  -8   0  241.18   12.50
   5   8   0  264.77   12.50
   5   8   0  255.67   11.70
   5   8   0  264.57   11.70
   5   8   0  237.08   12.20
  -6  -8   0   44.90    4.20
  -6  -8   0   42.40    3.20
  -6  -8   0   41.60    3.60
  -6  -8   0   37.60    4.80
   6   8   0   44.00    3.00
   6   8   0   44.70    3.90
   6   8   0   45.90    4.40
   6   8   0   45.70    3.80
   6   8   0   36.20    4.60
  -7  -8   0    4.90    2.20
  -7  -8   0    5.40    1.50
  -7  -8   0    0.70    1.80
  -7  -8   0    7.10    2.00
   7   8   0    6.60    2.30
   7   8   0    6.10    1.30
   7   8   0    4.80    1.90
   7   8   0    2.90    1.60
   7   8   0    6.80    2.50
  -8  -8   0    9.70    2.60
  -8  -8   0    5.40    1.40
   8   8   0    8.00    1.60
   8   8   0    5.50    2.20
   8   8   0    5.50    2.00
   8   8   0   10.50    3.00
   7  -9   0   19.80    3.80
   7  -9   0   25.00    3.90
   7  -9   0   23.70    3.90
  -7   9   0   23.10    3.40
  -7   9   0   24.20    4.10
  -7   9   0   21.10    4.00
   6  -9   0   15.20    2.60
   6  -9   0   14.60    3.30
   6  -9   0   17.30    2.90
  -6   9   0   13.20    2.60
  -6   9   0   14.80    3.30
  -6   9   0   13.20    2.80
  -6   9   0   10.80    2.80
   5  -9   0   34.20    4.10
   5  -9   0   36.80    3.60
  -5   9   0   38.90    3.80
  -5   9   0   35.80    4.10
  -5   9   0   41.70    4.30
  -5   9   0   42.00    4.70
   4  -9   0   36.70    4.40
   4  -9   0   39.50    3.90
  -4   9   0   34.90    3.90
  -4   9   0   40.70    4.20
  -4   9   0   37.90    3.80
  -4   9   0   41.10    3.70
   3  -9   0    8.50    2.40
   3  -9   0    9.40    2.10
   3  -9   0    3.20    1.60
   3  -9   0    9.30    2.50
  -3   9   0    7.40    2.10
  -3   9   0    6.30    1.70
  -3   9   0    8.00    2.00
  -3   9   0    8.80    2.10
  -3   9   0    7.10    1.10
   2  -9   0   -0.10    0.60
   2  -9   0   -0.60    1.00
   2  -9   0   -1.30    0.80
   2  -9   0   -0.10    1.40
   2  -9   0    1.10    1.50
  -2   9   0   -0.60    1.10
  -2   9   0    0.60    1.20
  -2   9   0   -0.10    0.60
  -2   9   0    1.80    1.60
  -2   9   0   -1.10    1.00
   1  -9   0    3.60    1.80
   1  -9   0    2.10    1.10
   1  -9   0    3.30    1.90
   1  -9   0    1.40    1.10
   1  -9   0    2.00    1.00
  -1   9   0    1.80    1.00
  -1   9   0    2.60    1.60
  -1   9   0    2.10    1.60
  -1   9   0   -0.30    1.30
   0  -9   0    6.30    1.90
   0  -9   0   12.10    2.50
   0  -9   0   10.10    1.70
   0  -9   0   11.90    2.50
   0  -9   0   11.60    2.00
   0   9   0   10.90    2.10
   0   9   0    9.00    2.20
   0   9   0   11.20    2.40
   0   9   0   11.50    1.90
  -1  -9   0    8.50    2.10
  -1  -9   0   10.40    1.80
  -1  -9   0    7.60    2.20
  -1  -9   0   10.80    1.80
  -1  -9   0    9.90    2.50
   1   9   0    9.00    2.30
   1   9   0   12.20    2.60
   1   9   0    8.80    1.80
   1   9   0   12.90    2.20
  -2  -9   0   18.50    2.50
  -2  -9   0   20.40    3.30
  -2  -9   0   21.80    3.30
  -2  -9   0   15.40    2.30
   2   9   0   19.30    3.30
   2   9   0   19.90    3.00
   2   9   0   17.10    2.60
   2   9   0   19.80    2.60
  -3  -9   0    1.00    1.10
  -3  -9   0   -0.40    1.40
  -3  -9   0    0.80    1.10
  -3  -9   0    1.70    1.50
   3   9   0    0.90    1.40
   3   9   0    1.00    1.50
   3   9   0    4.40    1.50
   3   9   0    2.20    1.70
  -4  -9   0   -1.30    1.20
  -4  -9   0    1.50    1.10
  -4  -9   0   -2.50    1.20
  -4  -9   0   -1.00    1.40
   4   9   0    1.50    1.50
   4   9   0    1.20    1.60
  -5  -9   0    3.00    2.00
  -5  -9   0    1.70    1.80
  -5  -9   0   -0.50    1.50
  -5  -9   0    3.60    1.30
   5   9   0    1.20    1.80
   5   9   0    1.00    1.50
   5   9   0    2.40    1.50
   5   9   0    3.50    1.50
  -6  -9   0    8.20    1.70
  -6  -9   0    3.10    2.00
  -6  -9   0    4.90    0.70
  -6  -9   0    6.20    1.10
  -6  -9   0    6.00    2.30
  -6  -9   0    4.30    1.80
   6   9   0    2.00    1.90
   6   9   0    1.30    1.70
   6   9   0    9.10    2.80
  -7  -9   0    1.90    1.30
   7   9   0    4.70    2.00
   7   9   0    2.30    1.90
   7   9   0    4.00    1.70
   6 -10   0   10.80    2.60
   6 -10   0   12.30    2.50
   6 -10   0   14.10    3.20
  -6  10   0   10.20    2.50
  -6  10   0   17.20    3.50
   5 -10   0   -1.30    1.80
   5 -10   0   -2.70    1.00
   5 -10   0    2.60    1.70
   5 -10   0   -0.30    1.10
  -5  10   0   -1.00    1.60
  -5  10   0   -0.10    1.60
  -5  10   0   -1.40    1.30
  -5  10   0    0.50    1.70
   4 -10   0   25.00    3.60
   4 -10   0   15.70    2.70
   4 -10   0   16.60    2.90
   4 -10   0   20.10    3.70
  -4  10   0   22.70    3.50
  -4  10   0   21.30    3.40
  -4  10   0   22.70    3.40
  -4  10   0   23.80    3.60
   3 -10   0   77.59    5.40
   3 -10   0   87.29    6.10
   3 -10   0   83.89    6.20
   3 -10   0   78.89    6.00
  -3  10   0   85.69    4.10
  -3  10   0   84.29    6.00
  -3  10   0   84.59    6.40
  -3  10   0   91.89    7.30
  -3  10   0   85.49    5.50
   2 -10   0    0.60    1.60
   2 -10   0    3.10    1.60
   2 -10   0    1.90    1.40
   2 -10   0    3.50    1.10
   2 -10   0    3.60    1.80
  -2  10   0    3.70    1.70
  -2  10   0    1.00    1.70
  -2  10   0    4.60    1.10
  -2  10   0    2.30    1.50
   1 -10   0    0.90    1.30
   1 -10   0    2.50    1.80
   1 -10   0   -1.10    1.50
   1 -10   0   -0.40    1.00
   1 -10   0    0.20    1.00
  -1  10   0   -0.20    0.90
  -1  10   0   -0.60    1.20
  -1  10   0    0.30    1.60
  -1  10   0   -0.70    1.00
   0 -10   0   12.80    2.10
   0 -10   0    7.80    2.00
   0 -10   0   10.40    2.80
   0 -10   0   11.80    2.30
   0 -10   0    8.50    2.40
   0  10   0    8.20    2.40
   0  10   0   11.10    1.90
   0  10   0    9.50    2.30
   0  10   0    9.60    2.30
  -1 -10   0    1.40    1.20
  -1 -10   0    0.40    1.30
  -1 -10   0   -0.30    1.00
  -1 -10   0    3.20    1.60
   1  10   0    1.70    1.50
   1  10   0   -0.90    1.30
   1  10   0    2.10    1.50
  -2 -10   0    1.90    1.20
  -2 -10   0    0.00    1.70
  -2 -10   0    1.00    1.00
   2  10   0    0.80    1.50
   2  10   0    1.50    1.20
   2  10   0    2.50    1.90
   2  10   0   -0.20    1.50
  -3 -10   0   42.00    3.60
  -3 -10   0   37.90    3.10
  -3 -10   0   33.70    4.30
  -3 -10   0   36.10    4.90
   3  10   0   42.30    3.70
   3  10   0   43.00    4.90
   3  10   0   39.40    4.80
  -4 -10   0   21.70    2.60
  -4 -10   0   17.50    3.50
  -4 -10   0   25.70    3.80
   4  10   0   20.50    3.50
   4  10   0   23.10    3.20
   4  10   0   21.10    3.20
   4  10   0   22.70    3.60
  -5 -10   0   12.00    2.90
  -5 -10   0   17.90    3.00
  -5 -10   0   18.10    3.60
  -5 -10   0   17.20    2.30
   5  10   0   16.30    3.30
   5  10   0   14.10    2.80
   5  10   0   15.60    3.50
   5  10   0   13.80    2.60
  -6 -10   0    3.00    2.20
   6  10   0    1.10    2.50
   6  10   0    1.10    1.90
   6  10   0    2.50    1.60
   4 -11   0    3.70    1.60
   4 -11   0   -1.10    1.40
   4 -11   0   -1.60    1.70
   4 -11   0    0.40    1.50
  -4  11   0    2.50    1.60
  -4  11   0   -0.90    1.60
   3 -11   0    1.20    1.40
   3 -11   0    2.00    1.60
   3 -11   0   -2.30    1.70
   3 -11   0   -2.90    1.70
  -3  11   0    0.40    1.50
  -3  11   0   -0.80    1.20
  -3  11   0    1.60    2.20
  -3  11   0    1.50    0.80
  -3  11   0   -2.60    1.20
   2 -11   0    8.90    2.00
   2 -11   0   16.30    3.10
   2 -11   0   15.00    3.10
   2 -11   0   11.40    2.50
  -2  11   0    7.90    2.10
  -2  11   0   14.30    2.90
  -2  11   0   16.30    3.10
  -2  11   0   10.00    1.60
   1 -11   0   15.80    2.90
   1 -11   0   13.80    2.50
   1 -11   0   15.00    3.20
   1 -11   0   12.60    3.00
   1 -11   0   13.60    2.00
  -1  11   0   11.60    2.50
  -1  11   0   14.90    2.10
  -1  11   0   11.40    2.80
  -1  11   0   17.20    4.70
   0 -11   0    2.20    2.10
   0 -11   0    1.60    1.80
   0 -11   0    6.90    1.90
   0 -11   0    3.80    1.50
   0 -11   0    6.90    1.70
   0  11   0    6.40    1.60
   0  11   0    2.60    1.90
   0  11   0    3.90    2.10
   0  11   0    7.30    2.00
  -1 -11   0   -1.20    1.10
  -1 -11   0   -1.00    1.70
  -1 -11   0    0.80    1.30
  -1 -11   0    0.00    1.70
   1  11   0    5.00    1.50
   1  11   0   -0.80    1.40
   1  11   0   -1.10    1.50
   1  11   0    0.10    1.20
  -2 -11   0    1.50    1.70
  -2 -11   0    2.40    2.00
  -2 -11   0    2.60    1.30
  -2 -11   0    2.40    1.40
   2  11   0    4.30    2.20
   2  11   0    2.30    1.60
   2  11   0    0.40    1.90
   2  11   0    4.10    1.80
  -3 -11   0   22.60    3.90
  -3 -11   0   20.50    2.90
  -3 -11   0   20.40    3.10
  -3 -11   0   29.80    4.40
   3  11   0   18.90    3.50
   3  11   0   21.70    3.70
   3  11   0   19.80    2.90
  -4 -11   0   13.50    3.10
  -4 -11   0   10.40    2.30
  -4 -11   0   14.30    2.80
   4  11   0   14.80    3.40
   4  11   0    8.80    3.20
   4  11   0   14.00    2.50
   3  11  -1    2.30    1.50
   3  11  -1    8.90    2.40
   3  11  -1    7.40    2.60
  -3 -11   1    2.20    1.30
  -3 -11   1    1.80    1.50
  -3 -11   1    4.20    2.20
   2  11  -1   15.60    3.10
   2  11  -1   20.80    3.70
   2  11  -1   14.50    2.50
  -2 -11   1   15.10    3.50
  -2 -11   1   17.80    3.40
  -2 -11   1   21.50    3.10
  -2 -11   1   15.90    3.60
   1  11  -1    1.70    1.80
   1  11  -1    3.70    1.70
   1  11  -1    4.90    1.50
   1  11  -1    3.70    2.00
  -1 -11   1    4.70    1.80
  -1 -11   1    6.30    1.70
  -1 -11   1    8.20    2.50
  -1 -11   1    2.30    1.90
   0  11  -1    6.50    2.40
   0  11  -1   13.70    2.70
   0  11  -1   11.40    2.00
   0  11  -1    8.50    2.80
   0 -11   1   10.20    2.20
   0 -11   1    8.10    2.40
   0 -11   1   14.30    2.30
   0 -11   1   12.40    3.20
   0 -11   1    9.20    2.40
  -1  11  -1   35.60    3.00
  -1  11  -1   32.70    4.60
  -1  11  -1   39.00    4.80
  -1  11  -1   31.10    4.00
   1 -11   1   38.60    3.00
   1 -11   1   39.10    5.70
   1 -11   1   36.10    4.80
   1 -11   1   31.60    3.90
  -2  11  -1    7.20    2.10
  -2  11  -1   10.90    1.70
  -2  11  -1    9.50    3.00
  -2  11  -1    8.40    2.30
   2 -11   1   13.90    3.00
   2 -11   1    6.20    2.00
   2 -11   1    9.40    2.60
   2 -11   1    7.20    1.90
  -3  11  -1   31.30    4.40
  -3  11  -1   31.60    2.50
   3 -11   1   28.10    4.20
   3 -11   1   30.40    3.70
   3 -11   1   34.90    4.70
   3 -11   1   37.00    4.90
  -4  11  -1    6.40    1.00
   4 -11   1    3.60    1.90
   4 -11   1    4.90    2.40
   4 -11   1    5.90    2.60
   4 -11   1    7.00    2.30
   5  10  -1    3.80    2.10
   5  10  -1    4.80    2.20
  -5 -10   1    7.40    2.60
  -5 -10   1    4.00    1.30
   4  10  -1    0.10    2.10
   4  10  -1    1.10    1.40
   4  10  -1    4.50    1.80
   4  10  -1    1.20    1.80
  -4 -10   1    4.90    1.30
  -4 -10   1    4.30    2.20
  -4 -10   1    5.60    2.00
  -4 -10   1    2.60    1.90
   3  10  -1    9.60    2.50
   3  10  -1   11.30    2.20
   3  10  -1   15.10    3.00
   3  10  -1   15.30    2.80
  -3 -10   1   15.60    3.30
  -3 -10   1   13.50    2.40
  -3 -10   1   16.10    2.20
  -3 -10   1   14.20    3.00
   2  10  -1   15.20    3.10
   2  10  -1   19.10    3.40
  -2 -10   1   13.70    3.10
  -2 -10   1   13.60    2.20
  -2 -10   1   10.70    2.90
  -2 -10   1   11.70    2.00
   1  10  -1    3.00    1.80
   1  10  -1    4.40    1.50
   1  10  -1    2.20    1.90
   1  10  -1    4.00    1.80
  -1 -10   1    3.60    2.10
  -1 -10   1    2.50    1.30
  -1 -10   1    3.30    1.90
  -1 -10   1    4.10    1.40
   0  10  -1    1.10    1.70
   0  10  -1   -1.40    1.00
   0  10  -1   -0.40    0.90
   0  10  -1   -1.60    1.20
   0 -10   1   -1.10    1.60
   0 -10   1   -0.90    1.20
   0 -10   1    1.80    1.80
   0 -10   1    1.70    1.10
   0 -10   1    2.10    1.30
  -1  10  -1    1.00    1.10
  -1  10  -1   -2.60    1.20
  -1  10  -1    0.50    1.30
  -1  10  -1   -0.50    1.20
   1 -10   1    1.30    1.20
   1 -10   1    0.70    1.60
   1 -10   1   -1.00    0.90
   1 -10   1    2.70    2.00
   1 -10   1    0.60    1.40
  -2  10  -1    1.70    1.60
  -2  10  -1    2.40    1.40
  -2  10  -1    2.60    1.90
  -2  10  -1    2.10    1.10
   2 -10   1    1.70    1.60
   2 -10   1   -0.60    1.40
   2 -10   1    3.50    1.40
   2 -10   1    1.40    1.30
  -3  10  -1   12.60    2.80
  -3  10  -1    6.50    1.30
  -3  10  -1    6.10    2.70
  -3  10  -1    7.10    1.90
  -3  10  -1    5.20    2.00
   3 -10   1    8.50    2.70
   3 -10   1    6.80    2.30
   3 -10   1    5.00    1.90
   3 -10   1    7.30    2.20
  -4  10  -1   31.10    2.10
  -4  10  -1   34.50    3.60
  -4  10  -1   32.20    4.10
  -4  10  -1   30.90    4.30
  -4  10  -1   34.00    4.10
   4 -10   1   34.10    3.90
   4 -10   1   33.90    4.60
   4 -10   1   24.50    3.40
   4 -10   1   25.50    3.80
  -5  10  -1   13.80    2.90
  -5  10  -1    6.10    2.30
  -5  10  -1   10.70    2.80
  -5  10  -1    1.40    1.80
   5 -10   1    8.20    2.80
   5 -10   1    8.80    2.90
   5 -10   1    9.00    2.20
  -6  10  -1    0.30    1.90
  -6  10  -1    1.40    1.60
   6 -10   1    7.00    2.50
   6 -10   1    3.90    1.70
   6 -10   1    2.40    1.80
   6   9  -1   13.30    3.00
   6   9  -1   13.60    3.00
   6   9  -1    8.10    2.30
   6   9  -1   16.10    3.70
  -6  -9   1    8.90    2.50
  -6  -9   1   10.60    1.70
  -6  -9   1   15.30    2.80
   5   9  -1   16.90    3.30
   5   9  -1   25.00    3.90
   5   9  -1   15.90    2.80
   5   9  -1   23.50    3.30
  -5  -9   1   19.90    2.30
  -5  -9   1   20.80    2.90
  -5  -9   1   16.10    3.30
  -5  -9   1   24.80    3.80
   4   9  -1    7.50    2.20
   4   9  -1    7.70    2.10
   4   9  -1    7.40    2.00
   4   9  -1   11.10    2.50
  -4  -9   1    8.90    2.50
  -4  -9   1    6.90    1.50
  -4  -9   1    7.70    1.90
  -4  -9   1    4.90    2.10
   3   9  -1   -0.50    1.50
   3   9  -1   -0.50    1.20
   3   9  -1    1.10    1.20
   3   9  -1   -0.60    1.10
  -3  -9   1   -1.90    1.30
  -3  -9   1    0.20    0.90
  -3  -9   1   -0.10    1.20
  -3  -9   1    1.90    1.80
   2   9  -1    3.20    2.00
   2   9  -1    1.90    1.30
   2   9  -1    4.10    1.40
   2   9  -1    1.40    1.20
  -2  -9   1    3.70    1.80
  -2  -9   1    0.30    1.10
  -2  -9   1    1.00    1.00
  -2  -9   1    0.70    1.50
   1   9  -1  106.89    5.70
   1   9  -1  109.59    6.10
   1   9  -1  106.59    6.70
   1   9  -1  108.99    6.80
  -1  -9   1  100.59    6.00
  -1  -9   1  107.89    5.50
  -1  -9   1  109.69    6.90
  -1  -9   1  100.19    5.60
  -1  -9   1   88.09    6.30
   0   9  -1    8.10    1.90
   0   9  -1    7.60    2.20
   0   9  -1    5.20    1.50
   0  -9   1    3.40    1.60
   0  -9   1    5.30    1.40
   0  -9   1    5.80    1.50
   0  -9   1    6.50    2.10
   0  -9   1    2.80    1.80
  -1   9  -1   54.99    4.50
  -1   9  -1   55.29    3.90
  -1   9  -1   46.10    4.20
  -1   9  -1   46.00    3.20
   1  -9   1   45.50    3.50
   1  -9   1   44.40    3.20
   1  -9   1   47.10    4.40
   1  -9   1   48.00    3.90
   1  -9   1   58.49    4.70
  -2   9  -1    8.10    1.90
  -2   9  -1    6.90    1.60
  -2   9  -1    5.00    2.00
  -2   9  -1    7.10    1.40
  -2   9  -1    8.60    2.40
   2  -9   1   11.40    2.50
   2  -9   1    6.20    1.70
   2  -9   1    6.70    1.90
   2  -9   1    6.10    2.10
  -3   9  -1   36.00    3.60
  -3   9  -1   45.40    2.70
  -3   9  -1   45.60    4.30
  -3   9  -1   42.20    3.70
  -3   9  -1   41.40    4.00
   3  -9   1   42.70    3.80
   3  -9   1   40.30    3.40
   3  -9   1   39.50    4.10
  -4   9  -1    4.80    2.00
  -4   9  -1    7.60    1.10
  -4   9  -1   11.30    2.50
  -4   9  -1    5.80    2.00
  -4   9  -1    6.00    2.10
   4  -9   1    6.10    2.20
   4  -9   1    2.30    1.70
   4  -9   1    6.00    1.70
  -5   9  -1    2.20    1.70
  -5   9  -1   -0.50    1.90
  -5   9  -1    1.10    1.50
   5  -9   1   -0.50    0.90
   5  -9   1    1.60    1.50
   5  -9   1    1.10    1.70
  -6   9  -1    4.50    2.20
  -6   9  -1   -0.20    1.40
  -6   9  -1    3.80    2.00
  -6   9  -1    2.30    1.60
   6  -9   1   -1.70    1.30
   6  -9   1    1.60    1.60
   6  -9   1    2.10    1.40
  -7   9  -1    0.30    1.70
  -7   9  -1   10.70    3.20
   7  -9   1    2.20    2.00
   7   8  -1   22.50    3.50
   7   8  -1   16.60    3.40
   7   8  -1   19.70    3.00
   7   8  -1   23.00    3.30
  -7  -8   1   14.60    3.20
  -7  -8   1   22.10    3.20
  -7  -8   1   19.20    3.20
   6   8  -1    1.70    1.80
   6   8  -1    2.00    1.40
   6   8  -1    3.20    1.70
   6   8  -1   -0.80    1.30
  -6  -8   1    2.70    1.90
  -6  -8   1   -1.50    1.10
  -6  -8   1    1.50    1.40
   5   8  -1   16.30    3.00
   5   8  -1   12.80    2.60
   5   8  -1   19.00    3.20
   5   8  -1   16.20    2.70
  -5  -8   1   15.10    1.80
  -5  -8   1   22.80    3.30
  -5  -8   1   17.30    2.70
  -5  -8   1   16.00    3.00
   4   8  -1   32.40    4.00
   4   8  -1   26.80    3.30
   4   8  -1   24.90    3.60
   4   8  -1   36.00    3.70
  -4  -8   1   29.00    4.00
  -4  -8   1   34.00    2.50
  -4  -8   1   35.70    3.20
  -4  -8   1   32.40    3.90
   3   8  -1    0.40    1.60
   3   8  -1    3.00    1.60
   3   8  -1    3.00    1.30
   3   8  -1    0.50    1.20
  -3  -8   1    1.20    0.90
  -3  -8   1    1.90    1.60
  -3  -8   1    6.40    1.80
  -3  -8   1    0.90    1.20
   2   8  -1   18.40    3.10
   2   8  -1   24.90    3.40
   2   8  -1   23.70    2.80
   2   8  -1   22.60    2.80
  -2  -8   1   20.40    2.30
  -2  -8   1   29.80    3.50
  -2  -8   1   27.30    3.60
  -2  -8   1   21.30    2.60
   1   8  -1   58.99    4.70
   1   8  -1   57.79    4.50
   1   8  -1   58.39    4.10
   1   8  -1   64.39    3.90
  -1  -8   1   61.09    3.60
  -1  -8   1   54.19    4.10
  -1  -8   1   62.59    4.60
  -1  -8   1   61.09    4.70
  -1  -8   1   58.99    4.30
   0   8  -1  260.47   11.40
   0   8  -1  268.07   12.00
   0   8  -1  256.87   10.90
   0   8  -1  250.77   12.00
   0  -8   1  260.67   10.90
   0  -8   1  256.67   11.40
   0  -8   1  267.97   12.30
   0  -8   1  269.57   12.10
   0  -8   1  276.07   11.00
  -1   8  -1   10.90    2.30
  -1   8  -1    6.80    1.60
  -1   8  -1    9.80    2.10
  -1   8  -1    9.60    1.60
   1  -8   1    5.60    1.50
   1  -8   1    7.00    2.10
   1  -8   1    4.50    1.80
   1  -8   1    9.50    1.80
   1  -8   1    7.80    1.50
  -2   8  -1    0.30    1.00
  -2   8  -1    1.10    1.40
  -2   8  -1   -0.90    0.60
  -2   8  -1   -1.10    1.20
  -2   8  -1    0.10    1.30
   2  -8   1    1.00    1.20
   2  -8   1   -0.10    1.30
   2  -8   1    0.70    0.70
   2  -8   1    0.20    1.50
   2  -8   1    0.40    1.00
  -3   8  -1    0.20    1.40
  -3   8  -1   -0.40    0.60
  -3   8  -1   -0.20    1.30
  -3   8  -1    2.40    1.30
  -3   8  -1   -0.80    1.30
   3  -8   1   -2.30    1.10
   3  -8   1    1.10    1.10
   3  -8   1   -0.10    1.10
  -4   8  -1    1.40    1.30
  -4   8  -1    1.00    1.20
  -4   8  -1   -0.10    1.20
  -4   8  -1    3.60    1.60
  -4   8  -1    1.10    0.70
   4  -8   1   -0.30    1.10
   4  -8   1    1.60    1.30
   4  -8   1    1.80    1.70
  -5   8  -1   10.50    0.80
  -5   8  -1    9.50    2.50
  -5   8  -1   12.70    2.80
  -5   8  -1   14.40    2.60
  -5   8  -1   10.10    2.40
   5  -8   1   11.20    2.90
   5  -8   1   10.70    2.20
   5  -8   1   13.50    2.90
  -6   8  -1   22.30    3.20
  -6   8  -1   17.70    3.00
  -6   8  -1   17.80    3.50
  -6   8  -1   25.50    3.40
   6  -8   1   15.60    5.00
   6  -8   1   25.80    3.50
   6  -8   1   21.00    3.00
  -7   8  -1    2.80    2.30
  -7   8  -1    1.80    1.60
  -7   8  -1    3.90    1.60
   7  -8   1    0.60    1.80
   7  -8   1   -0.10    1.10
   7  -8   1   -0.10    1.40
  -8   8  -1   29.70    4.80
  -8   8  -1   25.70    3.50
  -8   8  -1   26.70    3.80
   8  -8   1   27.60    3.50
   8  -8   1   26.00    4.10
   8  -8   1   30.60    4.40
   8   7  -1    2.90    1.60
   8   7  -1    4.40    1.80
   8   7  -1    2.90    1.00
   8   7  -1    1.90    1.40
  -8  -7   1    6.80    1.90
  -8  -7   1    6.20    2.30
  -8  -7   1    9.80    2.40
  -8  -7   1    3.60    1.30
   7   7  -1    3.50    1.00
   7   7  -1    2.30    1.90
   7   7  -1    2.20    1.40
   7   7  -1    3.10    1.70
  -7  -7   1    2.20    1.10
  -7  -7   1    6.10    2.00
   6   7  -1  328.57   14.90
   6   7  -1  333.17   12.80
   6   7  -1  320.37   14.80
   6   7  -1  326.57   14.30
   6   7  -1  330.37   14.40
  -6  -7   1  327.37   14.10
  -6  -7   1  319.47   14.50
  -6  -7   1  328.77   12.60
  -6  -7   1  328.17   15.10
  -6  -7   1  330.37   12.90
   5   7  -1   53.89    4.50
   5   7  -1   53.59    4.10
   5   7  -1   64.79    4.50
  -5  -7   1   59.19    3.40
  -5  -7   1   57.29    4.10
  -5  -7   1   63.49    4.60
  -5  -7   1   54.29    2.80
  -5  -7   1   53.69    4.80
   4   7  -1   27.70    4.10
   4   7  -1   35.30    4.00
   4   7  -1   32.20    3.10
  -4  -7   1   30.70    3.60
  -4  -7   1   31.60    3.40
  -4  -7   1   27.70    2.20
  -4  -7   1   30.80    3.90
   3   7  -1  197.78    8.70
   3   7  -1  193.58    8.80
   3   7  -1  182.88    9.30
   3   7  -1  192.78    9.40
  -3  -7   1  195.68    9.70
  -3  -7   1  190.38    8.00
  -3  -7   1  191.88    9.30
  -3  -7   1  175.78    8.50
   2   7  -1  182.78    9.00
   2   7  -1  177.88    8.40
   2   7  -1  178.98    9.00
   2   7  -1  191.78    8.30
  -2  -7   1  184.48    8.90
  -2  -7   1  180.98    9.20
  -2  -7   1  181.88    8.40
  -2  -7   1  194.78    7.90
   1   7  -1  173.98    8.50
   1   7  -1  153.78    8.10
   1   7  -1  163.98    7.40
   1   7  -1  184.98    8.40
  -1  -7   1  162.18    7.10
  -1  -7   1  152.68    8.20
  -1  -7   1  160.58    7.70
  -1  -7   1  166.08    8.20
  -1  -7   1  156.78    7.30
   0   7  -1   30.30    3.10
   0   7  -1   35.10    3.70
   0   7  -1   32.20    2.50
   0   7  -1   31.40    3.10
   0  -7   1   33.20    2.50
   0  -7   1   30.40    2.80
   0  -7   1   35.20    3.20
   0  -7   1   34.00    2.50
   0  -7   1   35.30    3.20
  -1   7  -1   45.10    2.80
  -1   7  -1   42.60    3.60
  -1   7  -1   43.00    2.80
  -1   7  -1   44.00    3.70
  -1   7  -1   45.80    3.80
   1  -7   1   46.50    3.10
   1  -7   1   47.60    3.70
   1  -7   1   37.20    3.50
   1  -7   1   43.00    2.70
   1  -7   1   48.60    3.40
  -2   7  -1   28.50    2.60
  -2   7  -1   33.90    2.90
  -2   7  -1   29.50    3.00
  -2   7  -1   27.90    2.10
  -2   7  -1   31.70    3.10
   2  -7   1   35.40    3.30
   2  -7   1   32.30    2.80
   2  -7   1   28.30    2.10
   2  -7   1   38.60    3.30
  -3   7  -1    6.10    1.70
  -3   7  -1    4.70    1.00
  -3   7  -1    8.80    1.80
  -3   7  -1    8.40    2.00
  -3   7  -1    3.20    1.60
   3  -7   1    5.40    1.50
   3  -7   1    8.50    2.10
   3  -7   1    8.60    2.10
  -4   7  -1    3.70    1.50
  -4   7  -1    1.20    1.50
  -4   7  -1    3.10    1.60
  -4   7  -1    1.70    1.40
  -4   7  -1    1.60    0.50
   4  -7   1    2.60    1.70
   4  -7   1    3.60    1.60
   4  -7   1    2.80    1.40
  -5   7  -1    0.60    1.00
  -5   7  -1   -0.90    1.10
  -5   7  -1    0.50    1.20
  -5   7  -1    0.10    0.20
  -5   7  -1    0.00    1.50
   5  -7   1    0.70    1.10
   5  -7   1   -1.20    1.40
   5  -7   1   -1.20    1.20
  -6   7  -1    2.50    1.60
  -6   7  -1    2.90    1.50
  -6   7  -1    0.70    1.30
  -6   7  -1    3.90    2.30
   6  -7   1    1.30    1.50
   6  -7   1    1.00    1.40
   6  -7   1    5.00    1.70
  -7   7  -1    8.10    2.70
  -7   7  -1   10.60    2.30
   7  -7   1    9.20    2.40
   7  -7   1    7.60    2.00
   7  -7   1   10.30    2.20
  -8   7  -1    3.60    1.60
  -8   7  -1   -1.90    1.50
  -8   7  -1   -0.50    1.80
   8  -7   1    1.10    1.30
   8  -7   1    0.40    1.40
   8  -7   1   -0.20    1.20
  -9   7  -1    8.60    2.50
  -9   7  -1   13.60    2.70
  -9   7  -1    8.90    3.00
  -9   7  -1   10.40    2.40
   9  -7   1    9.60    2.50
   9   6  -1    2.80    1.80
   9   6  -1    2.00    1.00
   9   6  -1    2.10    1.30
   9   6  -1    3.30    0.90
  -9  -6   1    3.90    2.90
  -9  -6   1   -0.50    1.10
  -9  -6   1   -0.90    1.60
  -9  -6   1   -0.60    1.40
  -9  -6   1    1.50    1.70
   8   6  -1   24.40    3.50
   8   6  -1   25.60    3.60
   8   6  -1   24.40    3.30
   8   6  -1   19.30    2.20
   8   6  -1   26.00    4.20
   8   6  -1   27.20    2.20
  -8  -6   1   30.40    2.90
  -8  -6   1   25.60    3.80
  -8  -6   1   27.50    4.20
  -8  -6   1   22.40    4.50
  -8  -6   1   25.80    4.10
   7   6  -1    1.30    1.30
   7   6  -1    0.90    1.50
   7   6  -1   -1.00    1.10
   7   6  -1    2.10    1.60
   7   6  -1   -0.50    0.70
  -7  -6   1    2.20    1.40
  -7  -6   1    0.10    1.00
  -7  -6   1    0.00    1.30
  -7  -6   1   -0.30    1.30
   6   6  -1   11.70    2.20
   6   6  -1   13.50    2.60
   6   6  -1   13.10    1.60
   6   6  -1   14.90    2.50
   6   6  -1   12.20    2.50
  -6  -6   1   10.70    2.40
  -6  -6   1   14.80    2.40
  -6  -6   1   13.10    2.40
   5   6  -1   73.49    4.70
   5   6  -1   79.19    5.70
   5   6  -1   66.29    4.60
   5   6  -1   71.89    3.60
   5   6  -1   68.59    5.00
  -5  -6   1   68.99    5.10
  -5  -6   1   65.39    4.60
  -5  -6   1   70.69    4.40
  -5  -6   1   73.79    3.80
   4   6  -1   56.69    3.80
   4   6  -1   63.29    4.30
   4   6  -1   46.00    4.00
   4   6  -1   52.69    3.80
   4   6  -1   50.29    2.90
  -4  -6   1   49.99    3.50
  -4  -6   1   52.19    3.00
  -4  -6   1   56.89    4.00
  -4  -6   1   57.59    4.40
   3   6  -1    3.30    1.60
   3   6  -1    1.40    0.90
   3   6  -1    0.90    1.10
   3   6  -1    1.80    1.30
  -3  -6   1    2.50    0.40
  -3  -6   1    1.60    1.40
  -3  -6   1    3.00    1.40
  -3  -6   1    1.90    0.80
  -3  -6   1    2.00    1.10
   2   6  -1    7.80    1.60
   2   6  -1    9.50    1.60
   2   6  -1    6.20    1.60
   2   6  -1   10.60    2.00
  -2  -6   1    7.90    1.80
  -2  -6   1    8.20    1.90
  -2  -6   1    6.40    1.10
  -2  -6   1    8.60    1.60
   1   6  -1    0.40    0.90
   1   6  -1   -0.10    0.80
   1   6  -1   -0.80    0.70
   1   6  -1    0.70    1.10
  -1  -6   1    0.00    1.10
  -1  -6   1    0.30    0.60
  -1  -6   1    1.10    1.00
  -1  -6   1   -0.10    0.90
  -1  -6   1   -0.30    0.60
   0   6  -1   18.60    1.70
   0   6  -1   16.90    2.40
   0   6  -1   19.60    1.90
   0   6  -1   23.30    2.70
   0  -6   1   14.60    2.30
   0  -6   1   18.30    1.70
   0  -6   1   16.70    1.70
   0  -6   1   16.60    2.10
   0  -6   1   20.40    2.70
  -1   6  -1    1.70    1.10
  -1   6  -1    0.10    0.90
  -1   6  -1   -0.50    0.60
  -1   6  -1    2.20    1.10
  -1   6  -1    0.40    0.70
   1  -6   1   -0.80    0.90
   1  -6   1    0.90    0.80
   1  -6   1    0.00    0.60
   1  -6   1   -0.20    0.80
   1  -6   1   -1.00    0.90
  -2   6  -1   80.39    4.30
  -2   6  -1   62.39    3.90
  -2   6  -1   77.99    4.50
  -2   6  -1   72.79    4.50
  -2   6  -1   73.09    3.50
   2  -6   1   65.79    4.00
   2  -6   1   76.49    4.60
   2  -6   1   72.09    3.50
   2  -6   1   74.99    4.60
  -3   6  -1    4.30    1.20
  -3   6  -1    5.10    0.80
  -3   6  -1    4.90    1.40
  -3   6  -1    3.50    1.40
  -3   6  -1    4.10    1.50
   3  -6   1    6.50    1.60
   3  -6   1    6.00    1.40
   3  -6   1    6.00    1.70
  -4   6  -1   15.60    2.60
  -4   6  -1   14.40    3.00
  -4   6  -1   13.10    2.30
  -4   6  -1   11.90    1.00
  -4   6  -1   13.20    2.20
   4  -6   1   10.80    1.90
   4  -6   1   13.70    2.20
   4  -6   1   15.80    2.50
  -5   6  -1   28.30    2.80
  -5   6  -1   35.50    3.30
  -5   6  -1   32.20    3.10
  -5   6  -1   31.80    1.40
  -5   6  -1   25.70    3.50
   5  -6   1   29.30    3.10
   5  -6   1   33.80    3.40
   5  -6   1   33.20    2.90
  -6   6  -1   -0.80    1.10
  -6   6  -1    0.50    1.50
  -6   6  -1    2.80    1.50
   6  -6   1    1.20    1.70
   6  -6   1   -2.50    1.10
  -7   6  -1    2.20    1.60
  -7   6  -1   -1.00    1.80
  -7   6  -1    2.30    1.40
   7  -6   1    2.90    1.40
   7  -6   1    4.60    1.70
   7  -6   1    4.50    1.80
  -8   6  -1    3.10    1.50
  -8   6  -1    2.80    2.20
  -8   6  -1    1.70    1.50
   8  -6   1    4.00    1.70
   8  -6   1    2.10    1.50
   8  -6   1    5.70    2.00
  -9   6  -1    2.30    2.30
  -9   6  -1    0.20    1.50
  -9   6  -1   -0.70    1.50
  -9   6  -1    3.10    1.70
   9  -6   1    3.30    1.80
   9  -6   1    1.10    1.30
   9  -6   1    6.40    1.80
 -10   6  -1    5.00    3.10
 -10   6  -1    7.20    2.30
 -10   6  -1    2.20    1.80
  10  -6   1    8.70    2.00
  10  -6   1    8.00    2.40
  10  -6   1    7.80    2.70
  10   5  -1    6.30    1.50
  10   5  -1    8.50    2.40
  10   5  -1    6.70    2.10
 -10  -5   1    9.60    2.40
 -10  -5   1    8.10    3.40
 -10  -5   1    8.80    2.50
   9   5  -1    0.70    0.80
   9   5  -1   -0.30    1.00
   9   5  -1    1.80    1.50
   9   5  -1   -0.20    0.80
   9   5  -1    1.00    1.20
  -9  -5   1    0.50    1.30
  -9  -5   1   -2.90    1.60
  -9  -5   1    0.60    1.50
  -9  -5   1   -0.50    1.30
  -9  -5   1   -0.30    1.50
   8   5  -1    0.50    0.80
   8   5  -1    0.10    0.60
   8   5  -1   -1.20    0.90
   8   5  -1   -0.10    1.30
   8   5  -1    0.40    1.00
  -8  -5   1   -0.50    1.20
  -8  -5   1   -0.50    1.20
  -8  -5   1   -1.40    0.90
  -8  -5   1    1.10    1.40
  -8  -5   1   -0.40    2.20
   7   5  -1    9.70    2.20
   7   5  -1    8.70    1.30
   7   5  -1    9.40    2.20
   7   5  -1    8.10    1.40
   7   5  -1    7.90    2.00
  -7  -5   1    7.20    1.80
  -7  -5   1    8.40    2.10
  -7  -5   1   10.30    2.20
   6   5  -1  118.89    5.20
   6   5  -1  125.49    6.90
   6   5  -1  115.49    6.20
   6   5  -1  107.59    6.50
  -6  -5   1  112.99    6.70
  -6  -5   1  107.99    6.30
  -6  -5   1  112.49    6.10
   5   5  -1  201.78    8.20
   5   5  -1  203.08    9.50
   5   5  -1  208.88    9.10
   5   5  -1  208.38    9.70
   5   5  -1  196.68    9.20
  -5  -5   1  206.38    9.40
  -5  -5   1  197.98    9.00
  -5  -5   1  205.78    8.30
  -5  -5   1  206.88    9.80
   4   5  -1   23.20    1.70
   4   5  -1   24.90    2.30
   4   5  -1   20.00    2.60
   4   5  -1   18.30    2.60
   4   5  -1   19.70    2.40
  -4  -5   1   20.50    1.70
  -4  -5   1   25.00    2.80
  -4  -5   1   23.40    3.00
  -4  -5   1   25.20    2.20
   3   5  -1   -0.70    0.70
   3   5  -1   -0.60    0.90
   3   5  -1   -0.10    0.70
   3   5  -1    0.60    1.00
   3   5  -1    0.50    0.50
  -3  -5   1    0.30    0.80
  -3  -5   1    0.50    1.10
  -3  -5   1    0.00    0.50
  -3  -5   1   -0.10    0.80
   2   5  -1   57.39    3.40
   2   5  -1   59.79    3.50
   2   5  -1   56.19    3.80
   2   5  -1   60.39    3.80
  -2  -5   1   59.99    3.70
  -2  -5   1   58.29    3.00
  -2  -5   1   61.49    3.40
  -2  -5   1   61.19    3.90
  -2  -5   1   57.89    2.40
   1   5  -1   52.29    3.40
   1   5  -1   49.40    3.00
   1   5  -1   47.30    3.40
   1   5  -1   49.70    3.10
  -1  -5   1   49.50    2.90
  -1  -5   1   53.39    2.80
  -1  -5   1   48.20    3.50
  -1  -5   1   59.39    3.60
  -1  -5   1   55.59    3.30
   0   5  -1   26.00    2.40
   0   5  -1   23.50    2.40
   0   5  -1   28.50    2.00
   0   5  -1   28.70    2.20
   0  -5   1   24.20    2.40
   0  -5   1   30.00    2.60
   0  -5   1   25.00    1.90
   0  -5   1   25.80    2.20
   0  -5   1   26.10    1.90
  -1   5  -1    9.00    1.40
  -1   5  -1   10.90    1.80
  -1   5  -1   10.40    1.70
  -1   5  -1   12.70    1.70
   1  -5   1    8.60    1.10
   1  -5   1   13.60    1.90
   1  -5   1    8.50    1.60
   1  -5   1   12.20    1.60
  -2   5  -1   29.30    1.70
  -2   5  -1   24.20    2.20
  -2   5  -1   28.60    2.20
  -2   5  -1   27.40    2.60
  -2   5  -1   28.60    2.40
   2  -5   1   27.00    2.50
   2  -5   1   30.30    2.60
   2  -5   1   26.20    2.10
   2  -5   1   26.70    1.70
  -3   5  -1   25.40    2.10
  -3   5  -1   25.30    2.50
  -3   5  -1   26.50    1.50
  -3   5  -1   30.20    2.60
  -3   5  -1   24.60    2.30
   3  -5   1   24.70    2.40
   3  -5   1   24.10    2.70
   3  -5   1   21.50    2.10
  -4   5  -1    1.10    0.40
  -4   5  -1    1.80    1.10
  -4   5  -1    1.00    1.00
  -4   5  -1    2.00    1.40
  -4   5  -1    1.10    1.10
   4  -5   1    1.60    1.20
   4  -5   1    1.50    1.30
   4  -5   1    1.20    1.00
   4  -5   1    1.10    0.80
  -5   5  -1    0.70    1.10
  -5   5  -1    3.80    0.40
  -5   5  -1    2.80    1.40
  -5   5  -1    2.20    1.40
  -5   5  -1    3.70    1.70
   5  -5   1    3.70    1.30
   5  -5   1    3.20    1.30
   5  -5   1    3.30    1.40
   5  -5   1    1.90    1.50
  -6   5  -1    2.00    1.30
  -6   5  -1    1.00    1.70
   6  -5   1    2.70    1.40
   6  -5   1    5.20    1.80
   6  -5   1    1.90    1.30
  -7   5  -1    4.30    1.50
  -7   5  -1    4.80    1.70
  -7   5  -1    8.40    2.70
   7  -5   1    5.30    1.70
   7  -5   1    5.80    1.60
   7  -5   1    3.90    1.90
  -8   5  -1    4.80    2.50
  -8   5  -1    2.80    1.50
  -8   5  -1    2.90    1.60
   8  -5   1    4.40    1.80
   8  -5   1    1.50    1.20
   8  -5   1    2.30    1.60
  -9   5  -1    3.40    2.50
  -9   5  -1    4.30    1.90
  -9   5  -1    1.40    1.50
  -9   5  -1    5.60    1.90
   9  -5   1    2.70    1.60
   9  -5   1    6.80    2.00
   9  -5   1    2.30    1.60
 -10   5  -1   24.50    3.40
 -10   5  -1   26.00    3.40
 -10   5  -1   21.70    4.40
 -10   5  -1   23.50    3.40
  10  -5   1   26.20    3.40
  10  -5   1   24.40    3.50
  10  -5   1   29.20    4.00
  10   4  -1    7.00    1.90
  10   4  -1    6.30    2.20
  10   4  -1    9.50    2.20
  10   4  -1    7.10    1.60
 -10  -4   1    5.60    2.00
 -10  -4   1    8.40    2.10
 -10  -4   1    6.90    2.30
 -10  -4   1   12.40    3.50
 -10  -4   1   13.90    2.80
   9   4  -1   11.00    2.30
   9   4  -1   15.70    2.50
   9   4  -1   19.50    3.10
   9   4  -1   13.00    1.90
  -9  -4   1   12.00    2.60
  -9  -4   1   20.20    3.20
  -9  -4   1   15.40    2.70
  -9  -4   1   15.00    3.60
  -9  -4   1   15.80    2.50
   8   4  -1    5.20    1.50
   8   4  -1    2.90    1.40
   8   4  -1    5.40    1.30
   8   4  -1    2.70    1.10
   8   4  -1    4.40    1.80
  -8  -4   1    6.10    2.80
  -8  -4   1    5.10    1.80
  -8  -4   1    5.50    1.80
  -8  -4   1    2.00    1.50
  -8  -4   1    6.30    1.70
   7   4  -1  134.89    7.80
   7   4  -1  135.29    7.20
   7   4  -1  131.49    6.00
   7   4  -1  134.19    6.90
  -7  -4   1  137.29    6.70
  -7  -4   1  124.89    7.20
  -7  -4   1  132.99    6.80
  -7  -4   1  115.89    8.90
   6   4  -1   14.50    2.20
   6   4  -1   10.50    2.20
   6   4  -1   11.90    1.50
   6   4  -1   14.00    2.30
  -6  -4   1   10.80    2.00
  -6  -4   1    9.20    1.80
  -6  -4   1   14.50    2.50
   5   4  -1   12.20    2.10
   5   4  -1   14.60    2.30
   5   4  -1   16.40    1.50
   5   4  -1   13.50    2.00
  -5  -4   1   14.10    1.90
  -5  -4   1   16.00    2.10
  -5  -4   1   17.10    2.40
   4   4  -1   47.10    3.10
   4   4  -1   49.30    3.50
   4   4  -1   44.40    2.40
   4   4  -1   50.39    3.40
  -4  -4   1   44.50    3.40
  -4  -4   1   48.00    2.60
  -4  -4   1   43.30    2.90
  -4  -4   1   48.50    3.30
   3   4  -1    0.00    0.80
   3   4  -1    0.00    0.40
   3   4  -1   -0.20    0.80
   3   4  -1    0.10    0.50
   3   4  -1    1.00    1.00
  -3  -4   1   -0.60    0.90
  -3  -4   1    0.00    0.80
  -3  -4   1    1.70    0.60
  -3  -4   1    0.10    0.80
   2   4  -1    0.20    0.90
   2   4  -1    0.10    0.40
   2   4  -1   -0.20    0.70
   2   4  -1    0.00    0.50
   2   4  -1    0.90    0.80
  -2  -4   1   -0.30    0.60
  -2  -4   1   -0.70    0.70
  -2  -4   1    1.30    1.10
  -2  -4   1    0.10    0.50
   1   4  -1   21.10    1.60
   1   4  -1   23.40    2.00
   1   4  -1   22.30    1.90
   1   4  -1   20.10    2.00
  -1  -4   1   24.10    2.20
  -1  -4   1   21.80    2.10
  -1  -4   1   18.60    1.00
  -1  -4   1   21.40    1.50
  -1  -4   1   20.70    1.90
  -1  -4   1   18.90    1.50
   0   4  -1   44.90    2.20
   0   4  -1   44.60    3.00
   0   4  -1   46.60    2.50
   0   4  -1   51.49    3.00
   0   4  -1   51.79    2.80
   0  -4   1   50.79    2.50
   0  -4   1   46.00    2.70
   0  -4   1   46.60    2.50
   0  -4   1   45.00    3.00
   0  -4   1   49.99    3.10
  -1   4  -1    5.00    1.00
  -1   4  -1    3.30    0.70
  -1   4  -1    3.00    0.90
  -1   4  -1    3.00    1.10
  -1   4  -1    3.00    1.00
   1  -4   1    3.60    1.10
   1  -4   1    3.60    0.70
   1  -4   1    4.80    1.20
   1  -4   1    4.50    0.90
  -2   4  -1  616.64   22.00
  -2   4  -1  579.74   20.90
  -2   4  -1  562.34   21.20
  -2   4  -1  548.45   20.20
  -2   4  -1  533.65   21.00
   2  -4   1  555.04   21.20
   2  -4   1  564.54   20.80
   2  -4   1  572.44   21.20
  -3   4  -1  317.57   11.40
  -3   4  -1  320.37   12.70
  -3   4  -1  313.67   12.30
  -3   4  -1  315.87   13.20
  -3   4  -1  312.17   12.80
   3  -4   1  313.07   12.20
   3  -4   1  318.77   12.60
   3  -4   1  307.67   12.60
  -4   4  -1   31.70    2.40
  -4   4  -1   31.30    2.90
  -4   4  -1   30.60    2.60
  -4   4  -1   25.50    1.30
   4  -4   1   31.90    2.60
   4  -4   1   28.00    2.60
   4  -4   1   28.90    2.30
   4  -4   1   29.80    2.60
  -5   4  -1    5.20    0.50
  -5   4  -1    5.50    1.70
  -5   4  -1    3.00    1.10
  -5   4  -1    5.90    0.50
  -5   4  -1    5.90    1.50
   5  -4   1    7.10    1.60
   5  -4   1    6.80    1.40
   5  -4   1    3.50    1.40
   5  -4   1    6.30    1.60
  -6   4  -1   48.30    2.00
  -6   4  -1   51.09    4.20
  -6   4  -1   49.20    2.00
  -6   4  -1   46.80    3.40
  -6   4  -1   46.80    3.50
   6  -4   1   41.30    3.50
   6  -4   1   53.89    3.60
   6  -4   1   48.10    3.60
   6  -4   1   49.80    3.80
  -7   4  -1   16.80    2.40
  -7   4  -1   14.50    2.20
  -7   4  -1   14.20    3.00
  -7   4  -1   14.20    0.80
   7  -4   1   16.80    2.50
   7  -4   1   18.90    2.70
   7  -4   1   16.10    2.40
  -8   4  -1    2.80    1.50
  -8   4  -1    3.10    1.30
  -8   4  -1    4.00    2.20
  -8   4  -1    1.50    0.40
  -8   4  -1    2.50    1.40
   8  -4   1    2.00    1.40
   8  -4   1    1.20    1.40
   8  -4   1    2.40    1.50
  -9   4  -1   17.10    2.70
  -9   4  -1   16.50    2.70
  -9   4  -1   18.50    2.60
  -9   4  -1   16.40    0.90
  -9   4  -1   13.20    3.60
   9  -4   1   16.70    4.60
   9  -4   1   18.30    2.80
   9  -4   1   23.50    3.30
 -10   4  -1    1.00    1.30
 -10   4  -1   -1.20    1.90
 -10   4  -1    0.40    1.40
 -10   4  -1    0.00    0.30
  10  -4   1    1.60    1.30
  10  -4   1   -0.30    1.20
  10  -4   1   -1.20    1.40
 -11   4  -1    2.90    1.50
 -11   4  -1    5.50    2.60
 -11   4  -1    2.50    1.80
 -11   4  -1   -0.30    1.30
  11  -4   1    5.00    1.80
  11  -4   1    1.20    1.40
  10   3  -1   30.10    2.70
  10   3  -1   33.50    3.40
  10   3  -1   26.80    3.80
  10   3  -1   29.60    3.50
 -10  -3   1   28.60    3.60
 -10  -3   1   23.70    4.60
 -10  -3   1   35.90    3.50
 -10  -3   1   30.70    3.50
 -10  -3   1   35.70    4.60
   9   3  -1   -1.20    1.00
   9   3  -1    1.30    1.40
   9   3  -1    1.80    1.20
   9   3  -1    2.00    1.40
  -9  -3   1    2.00    2.40
  -9  -3   1    0.20    1.40
  -9  -3   1   -0.10    1.30
  -9  -3   1    2.70    1.40
  -9  -3   1    0.30    1.60
   8   3  -1    4.60    1.70
   8   3  -1    5.10    1.80
   8   3  -1    4.10    0.70
   8   3  -1    5.20    1.40
   8   3  -1    7.10    1.80
  -8  -3   1    4.90    1.60
  -8  -3   1    2.80    1.40
  -8  -3   1    5.60    1.70
  -8  -3   1    5.00    2.00
  -8  -3   1    4.50    2.50
   7   3  -1   61.99    4.30
   7   3  -1   55.29    3.10
   7   3  -1   62.09    4.00
   7   3  -1   58.29    3.40
   7   3  -1   62.89    4.20
  -7  -3   1   54.89    3.90
  -7  -3   1   58.99    5.20
  -7  -3   1   54.29    4.10
  -7  -3   1   51.69    3.70
   6   3  -1    7.90    1.30
   6   3  -1   10.10    1.20
   6   3  -1    6.80    1.60
   6   3  -1    5.70    1.60
   6   3  -1    8.40    1.80
  -6  -3   1    9.50    2.20
  -6  -3   1    8.70    1.70
  -6  -3   1    8.80    2.30
  -6  -3   1    9.60    1.70
   5   3  -1    5.70    1.30
   5   3  -1    7.30    1.70
   5   3  -1    4.70    1.00
   5   3  -1    8.10    1.60
  -5  -3   1    6.70    1.60
  -5  -3   1    5.10    1.30
  -5  -3   1    6.00    1.30
   4   3  -1  124.39    6.30
   4   3  -1  128.39    5.50
   4   3  -1  136.59    6.30
   4   3  -1  143.49    6.10
  -4  -3   1  138.09    6.20
  -4  -3   1  137.99    6.50
  -4  -3   1  133.49    6.00
   3   3  -1    9.80    1.60
   3   3  -1    9.50    1.20
   3   3  -1    9.50    1.60
   3   3  -1    9.70    1.40
  -3  -3   1   10.10    1.00
  -3  -3   1    9.60    1.40
  -3  -3   1    8.80    1.40
  -3  -3   1   10.40    1.70
   2   3  -1   12.80    1.40
   2   3  -1   15.40    1.80
   2   3  -1   13.10    1.50
   2   3  -1   14.90    1.70
   2   3  -1   12.50    1.00
  -2  -3   1   15.10    1.50
  -2  -3   1   19.40    1.90
  -2  -3   1   13.10    1.00
  -2  -3   1   13.60    1.60
   1   3  -1   61.79    3.00
   1   3  -1   62.49    3.30
   1   3  -1   67.89    3.20
   1   3  -1   66.59    3.40
  -1  -3   1   62.29    2.70
  -1  -3   1   58.29    2.40
  -1  -3   1   62.59    3.00
  -1  -3   1   64.99    3.50
  -1  -3   1   61.69    3.10
  -1  -3   1   62.89    3.30
   0   3  -1   27.80    2.00
   0   3  -1   23.50    2.00
   0   3  -1   27.40    1.80
   0   3  -1   26.30    1.40
   0   3  -1   27.30    1.60
   0  -3   1   24.80    2.00
   0  -3   1   25.50    1.60
   0  -3   1   30.50    1.90
   0  -3   1   27.50    2.10
  -1   3  -1   63.59    3.00
  -1   3  -1   58.39    2.70
  -1   3  -1   55.39    2.90
  -1   3  -1   60.59    3.20
  -1   3  -1   60.79    3.20
   1  -3   1   62.19    3.30
   1  -3   1   60.89    3.00
   1  -3   1   59.49    3.20
  -2   3  -1  114.09    4.50
  -2   3  -1  118.79    5.30
  -2   3  -1  112.79    5.00
  -2   3  -1  114.49    5.20
  -2   3  -1  121.39    5.40
   2  -3   1  123.69    5.40
   2  -3   1  108.59    5.30
   2  -3   1  121.99    5.40
  -3   3  -1   64.49    3.50
  -3   3  -1   69.49    3.80
  -3   3  -1   65.19    2.70
  -3   3  -1   67.39    3.70
   3  -3   1   71.99    3.50
   3  -3   1   67.49    3.70
   3  -3   1   76.79    3.80
   3  -3   1   61.19    3.70
  -4   3  -1  106.59    5.10
  -4   3  -1   99.89    4.80
  -4   3  -1   98.59    5.10
   4  -3   1  107.29    5.20
   4  -3   1  108.19    5.10
   4  -3   1   93.89    5.10
   4  -3   1  100.29    4.80
  -5   3  -1   53.49    3.30
  -5   3  -1   50.79    3.40
  -5   3  -1   50.79    2.20
   5  -3   1   55.39    3.20
   5  -3   1   50.79    3.50
   5  -3   1   54.39    3.50
   5  -3   1   50.39    3.50
  -6   3  -1  354.26   12.80
  -6   3  -1  343.37   14.10
  -6   3  -1  365.86   14.50
   6  -3   1  353.36   14.10
   6  -3   1  358.46   14.40
   6  -3   1  341.87   15.40
   6  -3   1  357.66   14.50
  -7   3  -1   13.30    2.00
  -7   3  -1   10.80    0.90
  -7   3  -1    9.50    2.00
  -7   3  -1   10.50    2.60
   7  -3   1    7.60    1.90
   7  -3   1   13.30    2.30
   7  -3   1    9.70    2.00
   7  -3   1   11.40    2.10
  -8   3  -1    9.50    2.40
  -8   3  -1   12.00    2.20
  -8   3  -1    8.50    2.00
  -8   3  -1    9.90    1.10
  -8   3  -1    8.90    1.70
   8  -3   1    8.70    2.10
   8  -3   1   12.30    2.40
  -9   3  -1   -0.10    1.20
  -9   3  -1    0.20    1.10
  -9   3  -1   -2.50    1.00
  -9   3  -1    0.10    0.50
  -9   3  -1   -0.20    0.90
  -9   3  -1   -1.20    1.60
   9  -3   1   -1.00    1.00
   9  -3   1    0.20    1.20
   9  -3   1   -1.30    0.80
 -10   3  -1    0.00    1.00
 -10   3  -1    1.80    1.80
 -10   3  -1   -0.30    0.50
 -10   3  -1   -1.00    1.10
 -10   3  -1    1.70    1.90
 -10   3  -1    0.20    1.40
  10  -3   1    3.30    1.60
  10  -3   1    0.30    1.40
  10  -3   1   -1.90    1.30
 -11   3  -1   -0.10    0.60
 -11   3  -1   -0.80    0.80
 -11   3  -1   -0.80    1.50
 -11   3  -1    0.00    1.40
 -11   3  -1   -0.50    1.60
  11  -3   1    6.30    2.00
  11  -3   1    1.60    1.60
  11  -3   1    0.60    1.40
  11  -3   1   -1.00    1.70
  11   2  -1   15.20    2.40
  11   2  -1   19.50    3.40
  11   2  -1   16.90    2.70
  11   2  -1   19.00    4.30
 -11  -2   1   17.00    4.00
 -11  -2   1   11.80    3.30
 -11  -2   1   18.60    2.70
 -11  -2   1   13.30    2.50
 -11  -2   1   18.00    3.00
  10   2  -1   36.90    3.40
  10   2  -1   31.10    3.00
  10   2  -1   32.80    3.10
  10   2  -1   34.70    3.60
 -10  -2   1   28.70    4.70
 -10  -2   1   24.60    3.10
 -10  -2   1   30.90    3.20
 -10  -2   1   26.80    4.10
 -10  -2   1   30.60    3.70
   9   2  -1   12.50    2.50
   9   2  -1   13.70    2.60
   9   2  -1   14.10    2.30
   9   2  -1   12.30    2.10
  -9  -2   1   15.00    2.20
  -9  -2   1   10.40    2.70
  -9  -2   1   12.20    2.50
  -9  -2   1   10.50    3.10
  -9  -2   1   15.10    2.40
   8   2  -1   26.00    2.50
   8   2  -1   24.50    2.40
   8   2  -1   24.70    3.30
  -8  -2   1   25.60    2.90
  -8  -2   1   24.40    2.50
  -8  -2   1   24.30    3.50
  -8  -2   1   29.50    3.80
  -8  -2   1   25.40    4.80
   7   2  -1   22.40    2.60
   7   2  -1   20.60    2.30
   7   2  -1   29.00    2.70
   7   2  -1   22.60    2.80
   7   2  -1   23.30    1.70
  -7  -2   1   19.60    2.60
  -7  -2   1   21.20    3.60
  -7  -2   1   22.10    2.20
  -7  -2   1   24.90    2.40
   6   2  -1   -0.20    0.70
   6   2  -1    1.60    0.90
   6   2  -1    0.90    1.10
   6   2  -1    0.60    0.90
  -6  -2   1    0.90    1.00
  -6  -2   1    0.40    0.90
  -6  -2   1   -0.60    0.70
  -6  -2   1    1.40    1.30
   5   2  -1   29.00    2.30
   5   2  -1   32.70    2.60
   5   2  -1   27.00    2.00
   5   2  -1   31.70    2.50
  -5  -2   1   30.40    3.30
  -5  -2   1   28.70    2.50
  -5  -2   1   34.40    2.40
  -5  -2   1   29.20    2.30
   4   2  -1    9.90    1.60
   4   2  -1    6.20    1.00
   4   2  -1    8.40    1.50
   4   2  -1    8.40    1.30
  -4  -2   1    8.10    1.40
  -4  -2   1    8.50    1.30
  -4  -2   1    7.60    1.30
   3   2  -1  210.58    8.20
   3   2  -1  200.28    8.30
   3   2  -1  207.88    8.10
   3   2  -1  198.58    7.60
  -3  -2   1  194.88    8.10
  -3  -2   1  201.68    8.00
  -3  -2   1  192.98    8.20
   2   2  -1   18.80    1.00
   2   2  -1   16.40    1.60
   2   2  -1   18.00    1.60
   2   2  -1   16.10    1.40
  -2  -2   1   17.70    1.40
  -2  -2   1   15.50    1.00
  -2  -2   1   16.50    1.50
  -2  -2   1   15.90    1.60
   1   2  -1  242.68    8.80
   1   2  -1  238.18    8.90
   1   2  -1  230.88    8.30
   1   2  -1  227.98    8.70
   1   2  -1  227.68    8.90
  -1  -2   1  231.38    8.40
  -1  -2   1  229.98    9.00
  -1  -2   1  230.38    8.70
  -1  -2   1  226.28    8.80
   0   2  -1 1677.93  126.39
   0   2  -1 1709.63   72.39
   0  -2   1 1591.04  126.59
   0  -2   1 1697.63   71.69
  -1   2  -1 9205.48  340.77
  -1   2  -1 9999.00  427.76
   1  -2   1 9317.57  341.47
   1  -2   1 9518.55  417.46
  -2   2  -1  123.59    5.30
  -2   2  -1  125.89    5.10
  -2   2  -1  121.89    5.40
   2  -2   1  124.99    5.40
   2  -2   1  123.99    5.10
   2  -2   1  127.99    5.40
  -3   2  -1   17.00    1.70
  -3   2  -1   17.60    1.60
  -3   2  -1   17.20    1.70
   3  -2   1   16.00    1.40
   3  -2   1   20.00    1.70
   3  -2   1   19.40    2.00
  -4   2  -1  191.48    8.00
  -4   2  -1  191.78    7.30
  -4   2  -1  198.48    8.30
  -4   2  -1  202.68    8.40
   4  -2   1  190.28    8.30
   4  -2   1  194.98    8.30
   4  -2   1  204.98    8.10
   4  -2   1  208.08    8.30
  -5   2  -1    4.40    1.30
  -5   2  -1    3.00    1.20
  -5   2  -1    3.80    1.00
   5  -2   1    1.70    1.00
   5  -2   1    2.40    1.20
   5  -2   1    2.20    1.10
   5  -2   1    1.00    0.70
  -6   2  -1   17.80    2.30
  -6   2  -1   22.40    2.40
  -6   2  -1   19.90    2.20
  -6   2  -1   19.20    1.30
   6  -2   1   20.30    2.60
   6  -2   1   21.20    2.50
   6  -2   1   21.20    2.00
   6  -2   1   23.90    2.80
  -7   2  -1    1.20    0.90
  -7   2  -1    0.90    0.50
  -7   2  -1    1.80    1.40
  -7   2  -1    1.30    1.10
   7  -2   1    0.40    1.10
   7  -2   1    0.30    1.10
   7  -2   1    0.80    1.10
   7  -2   1    1.20    1.30
  -8   2  -1   14.50    2.30
  -8   2  -1   13.70    2.30
  -8   2  -1   13.00    1.40
  -8   2  -1   15.10    2.80
  -8   2  -1   11.70    1.70
   8  -2   1   14.10    2.30
   8  -2   1   15.70    2.50
   8  -2   1   14.00    2.40
  -9   2  -1   17.00    3.40
  -9   2  -1   17.00    3.10
  -9   2  -1   14.90    2.40
  -9   2  -1   14.90    1.80
  -9   2  -1   20.60    2.90
  -9   2  -1   17.00    1.60
   9  -2   1   19.70    2.90
   9  -2   1   14.40    2.70
   9  -2   1   16.80    2.60
 -10   2  -1    0.20    2.20
 -10   2  -1    1.40    1.30
 -10   2  -1   -0.70    0.60
 -10   2  -1   -2.00    1.20
 -10   2  -1   -0.20    0.70
 -10   2  -1    2.50    2.00
  10  -2   1   -0.90    1.20
  10  -2   1   -1.30    1.00
  10  -2   1    0.20    1.40
  10  -2   1    5.50    1.70
 -11   2  -1   -0.60    1.50
 -11   2  -1   -0.60    2.00
 -11   2  -1    0.20    1.00
 -11   2  -1    2.30    1.40
 -11   2  -1    2.80    2.50
 -11   2  -1   -1.60    0.70
  11  -2   1    0.70    1.60
  11  -2   1    0.40    1.30
  11  -2   1    2.10    1.70
  11  -2   1    0.90    1.30
  11   1  -1    0.70    1.30
  11   1  -1    3.10    1.60
  11   1  -1    0.50    1.30
 -11  -1   1    0.20    1.90
 -11  -1   1    0.40    1.60
 -11  -1   1    3.40    1.40
 -11  -1   1   -0.20    1.40
 -11  -1   1    0.40    2.20
  10   1  -1    8.40    2.10
  10   1  -1    6.00    1.70
  10   1  -1    8.80    2.00
  10   1  -1    5.00    1.50
 -10  -1   1    6.80    2.80
 -10  -1   1    7.80    1.80
 -10  -1   1    4.40    1.70
 -10  -1   1    4.40    2.20
 -10  -1   1    9.00    1.80
   9   1  -1    1.80    1.20
   9   1  -1    4.20    1.50
   9   1  -1    2.60    1.30
   9   1  -1    3.10    1.50
  -9  -1   1    3.00    1.30
  -9  -1   1    1.60    1.80
  -9  -1   1    6.00    1.50
  -9  -1   1    3.20    2.30
  -9  -1   1    3.50    2.00
   8   1  -1   24.40    2.70
   8   1  -1   24.60    2.40
   8   1  -1   28.70    2.90
   8   1  -1   26.90    3.00
  -8  -1   1   25.80    4.10
  -8  -1   1   22.50    2.30
  -8  -1   1   26.80    3.60
  -8  -1   1   22.40    2.80
  -8  -1   1   24.90    2.50
   7   1  -1    0.20    0.80
   7   1  -1    0.10    0.90
   7   1  -1    0.30    0.80
   7   1  -1    1.20    1.10
  -7  -1   1    0.30    1.00
  -7  -1   1   -1.20    0.70
  -7  -1   1   -0.90    0.80
  -7  -1   1   -2.10    1.30
   6   1  -1   86.49    4.50
   6   1  -1   75.19    4.10
   6   1  -1   81.19    4.60
   6   1  -1   89.69    4.30
   6   1  -1   80.39    3.70
  -6  -1   1   80.09    5.40
  -6  -1   1   78.89    4.50
  -6  -1   1   74.69    4.10
  -6  -1   1   87.69    4.40
   5   1  -1    1.00    0.70
   5   1  -1    2.30    0.60
   5   1  -1    1.90    0.90
   5   1  -1    1.40    1.00
   5   1  -1    0.70    0.90
  -5  -1   1    2.30    1.60
  -5  -1   1    2.00    0.90
  -5  -1   1    1.50    1.00
  -5  -1   1    0.70    0.70
   4   1  -1    0.50    0.50
   4   1  -1    0.90    0.70
   4   1  -1    2.40    0.80
   4   1  -1    0.80    0.70
   4   1  -1    2.30    1.00
  -4  -1   1   -0.60    1.10
  -4  -1   1    1.10    0.90
  -4  -1   1    1.00    0.70
  -4  -1   1    0.50    0.50
   3   1  -1    0.90    0.60
   3   1  -1    1.20    0.50
   3   1  -1    1.00    0.70
   3   1  -1    2.70    0.60
   3   1  -1    1.60    0.70
  -3  -1   1    1.70    0.70
  -3  -1   1    2.00    0.90
  -3  -1   1    2.70    0.80
  -3  -1   1   -0.50    1.10
   2   1  -1  312.37   11.40
   2   1  -1  302.07   11.30
   2   1  -1  310.37   11.00
   2   1  -1  303.07   11.40
  -2  -1   1  304.67   11.30
  -2  -1   1  301.47   11.30
  -2  -1   1  314.07   11.50
   1   1  -1    4.90    0.70
   1   1  -1    5.00    0.70
   1   1  -1    4.80    0.40
   1   1  -1    3.40    0.70
  -1  -1   1    5.00    0.40
  -1  -1   1    5.70    0.70
  -1  -1   1    4.90    0.50
  -1  -1   1    6.30    0.80
  -1  -1   1    6.30    0.80
   0   1  -1  719.93   64.09
   0   1  -1  787.32   35.20
   0  -1   1  799.02   65.59
   0  -1   1  821.22   35.40
  -1   1  -1  266.67    9.60
  -1   1  -1  259.27    9.30
  -1   1  -1  251.07    9.50
   1  -1   1  249.38    9.50
   1  -1   1  262.77    9.30
   1  -1   1  261.27    9.60
  -2   1  -1  637.14   23.70
   2  -1   1  688.03   23.60
  -3   1  -1  154.68    6.10
  -3   1  -1  137.69    5.90
  -3   1  -1  136.89    6.00
   3  -1   1  145.99    6.00
   3  -1   1  144.29    6.10
   3  -1   1  140.59    5.80
  -4   1  -1    8.30    1.30
  -4   1  -1    7.80    1.40
  -4   1  -1    9.00    0.90
  -4   1  -1    9.20    1.50
   4  -1   1    8.10    1.20
   4  -1   1    9.40    1.60
   4  -1   1    9.70    1.80
  -5   1  -1   12.90    1.10
  -5   1  -1   15.10    1.80
  -5   1  -1   15.90    2.10
  -5   1  -1   14.20    1.90
   5  -1   1   17.00    2.20
   5  -1   1   10.40    1.80
   5  -1   1   14.30    1.80
  -6   1  -1   54.49    3.50
  -6   1  -1   53.39    3.70
  -6   1  -1   46.90    2.50
  -6   1  -1   50.39    2.90
  -6   1  -1   50.69    3.30
   6  -1   1   47.60    3.50
   6  -1   1   54.29    3.30
   6  -1   1   41.20    3.30
  -7   1  -1   75.09    5.00
  -7   1  -1   79.49    3.70
  -7   1  -1   75.89    4.60
  -7   1  -1   76.99    4.50
   7  -1   1   73.39    4.80
   7  -1   1   75.59    4.50
   7  -1   1   73.69    4.70
  -8   1  -1   18.10    2.60
  -8   1  -1   16.40    2.40
  -8   1  -1   20.80    3.20
  -8   1  -1   18.30    1.70
   8  -1   1   16.80    2.40
   8  -1   1   19.70    2.80
   8  -1   1   20.20    2.80
  -9   1  -1    9.60    2.10
  -9   1  -1    6.10    1.60
  -9   1  -1   10.30    1.50
  -9   1  -1   10.00    2.70
   9  -1   1    7.80    2.00
   9  -1   1   11.20    2.40
   9  -1   1    6.90    1.90
   9  -1   1    8.60    2.00
 -10   1  -1   54.99    5.60
 -10   1  -1   51.79    3.20
 -10   1  -1   57.49    4.50
 -10   1  -1   59.09    4.40
 -10   1  -1   50.69    5.10
  10  -1   1   54.59    4.40
  10  -1   1   55.19    4.50
  10  -1   1   52.99    4.50
  10  -1   1   53.89    4.40
 -11   1  -1   25.90    3.60
 -11   1  -1   32.30    4.60
 -11   1  -1   36.80    5.60
 -11   1  -1   39.80    4.30
 -11   1  -1   34.90    3.10
  11  -1   1   37.30    4.40
  11  -1   1   35.50    4.10
  11  -1   1   35.70    4.30
  11  -1   1   26.50    3.70
  11   0  -1    1.90    1.50
  11   0  -1    6.00    1.80
  11   0  -1    4.80    1.80
 -11   0   1    5.30    2.60
 -11   0   1    6.40    2.30
 -11   0   1    8.90    3.30
 -11   0   1    4.10    1.40
 -11   0   1    5.90    1.80
  10   0  -1    2.30    1.20
  10   0  -1    1.20    1.30
 -10   0   1    1.60    1.00
 -10   0   1    0.10    2.10
 -10   0   1    0.90    1.30
 -10   0   1   -0.30    1.20
 -10   0   1    1.30    1.80
   9   0  -1   26.60    2.80
   9   0  -1   33.60    3.30
   9   0  -1   31.90    3.10
   9   0  -1   32.70    2.60
  -9   0   1   30.00    3.00
  -9   0   1   35.30    4.50
  -9   0   1   34.20    2.60
  -9   0   1   32.20    3.00
  -9   0   1   36.80    4.90
   8   0  -1   61.09    4.00
   8   0  -1   56.29    3.80
   8   0  -1   60.19    4.20
   8   0  -1   65.59    3.70
  -8   0   1   62.69    5.10
  -8   0   1   56.09    4.00
  -8   0   1   61.19    3.90
  -8   0   1   61.89    5.20
  -8   0   1   60.19    3.50
   7   0  -1    7.50    1.40
   7   0  -1    8.00    1.60
   7   0  -1    8.70    1.60
   7   0  -1    8.30    1.60
  -7   0   1    9.20    2.20
  -7   0   1   12.00    1.80
  -7   0   1    9.60    1.80
  -7   0   1    7.90    2.30
  -7   0   1   11.50    1.50
   6   0  -1   16.00    2.30
   6   0  -1   13.70    1.70
   6   0  -1   16.20    1.90
  -6   0   1   14.10    2.50
  -6   0   1   12.30    2.20
  -6   0   1   15.10    1.50
  -6   0   1   14.90    1.80
  -6   0   1   13.90    1.90
   5   0  -1   81.19    4.10
   5   0  -1   75.49    4.10
   5   0  -1   83.49    3.80
  -5   0   1   76.79    4.90
  -5   0   1   81.99    3.80
  -5   0   1   83.79    4.00
  -5   0   1   80.59    4.20
   4   0  -1  372.46   14.40
   4   0  -1  388.36   14.30
   4   0  -1  397.46   14.10
   4   0  -1  375.36   14.00
  -4   0   1  377.66   14.00
  -4   0   1  384.26   14.30
  -4   0   1  379.96   14.40
  -4   0   1  375.96   15.20
  -4   0   1  388.96   14.10
   3   0  -1  275.57   10.20
   3   0  -1  269.57   10.90
   3   0  -1  268.97   10.10
   3   0  -1  266.87   10.30
   3   0  -1  272.47   10.10
  -3   0   1  272.87   10.10
  -3   0   1  263.77   10.00
  -3   0   1  270.87   10.90
  -3   0   1  272.17   10.00
  -3   0   1  275.77   10.30
   2   0  -1  188.28    7.00
   2   0  -1  187.78    7.00
   2   0  -1  181.78    7.00
   2   0  -1  183.38    6.90
  -2   0   1  186.18    7.00
  -2   0   1  181.38    7.00
  -2   0   1  179.88    7.00
  -2   0   1  192.08    7.00
  -2   0   1  190.78    7.60
  -2   0   1  195.98    7.40
   1   0  -1  237.48    8.50
   1   0  -1  225.98    8.20
   1   0  -1  229.38    8.20
   1   0  -1  226.38    8.60
   1   0  -1  222.88    8.30
   1   0  -1  240.88    8.40
  -1   0   1  220.98    8.60
  -1   0   1  241.78    8.40
  -1   0   1  228.88    8.20
  -1   0   1  223.58    8.30
  -1   0   1  230.98    8.50
  -1   0  -1  127.99    4.90
  -1   0  -1  134.29    4.70
   1   0   1  133.29    4.90
   1   0   1  131.39    4.70
   1   0   1  130.09    4.90
   1   0   1  131.69    5.00
  -2   0  -1 1451.75  106.19
  -2   0  -1 1286.37   55.79
   2   0   1 1187.38   97.69
   2   0   1 1340.77   56.09
  -3   0  -1 1632.04   71.99
  -3   0  -1 1595.74  134.69
   3   0   1 1697.53   72.49
  -4   0  -1  372.26   14.70
  -4   0  -1  385.86   14.60
  -4   0  -1  376.86   14.40
  -4   0  -1  380.66   13.90
  -4   0  -1  384.86   13.70
   4   0   1  386.96   14.40
   4   0   1  382.66   14.70
  -5   0  -1  348.87   13.10
  -5   0  -1  330.77   12.10
  -5   0  -1  333.37   12.50
  -5   0  -1  332.27   13.50
  -5   0  -1  345.37   13.30
   5   0   1  330.77   13.00
   5   0   1  335.17   13.00
   5   0   1  316.97   13.20
  -6   0  -1   42.70    2.90
  -6   0  -1   42.50    3.40
  -6   0  -1   42.00    2.40
  -6   0  -1   41.50    2.00
  -6   0  -1   45.70    3.20
   6   0   1   45.00    2.90
   6   0   1   37.90    3.00
   6   0   1   35.10    2.80
  -7   0  -1    4.70    1.50
  -7   0  -1    4.60    0.60
  -7   0  -1    3.50    1.20
  -7   0  -1    4.10    1.00
  -7   0  -1    4.70    1.80
   7   0   1    6.80    1.50
   7   0   1    5.40    1.60
   7   0   1    5.40    1.50
  -8   0  -1   14.00    2.20
  -8   0  -1   18.00    2.70
  -8   0  -1   15.00    2.90
  -8   0  -1   15.30    1.80
   8   0   1   14.40    2.30
   8   0   1   16.50    2.60
   8   0   1   11.50    2.20
  -9   0  -1    1.30    1.40
  -9   0  -1    2.70    1.40
  -9   0  -1    3.80    1.20
  -9   0  -1    0.70    1.70
   9   0   1    2.90    1.40
   9   0   1    2.70    1.60
   9   0   1    4.20    1.60
 -10   0  -1    0.50    1.90
 -10   0  -1    0.10    1.30
 -10   0  -1    1.30    1.30
 -10   0  -1   -1.30    1.30
  10   0   1   -0.60    1.10
  10   0   1    1.20    1.30
 -11   0  -1   57.29    4.60
 -11   0  -1   54.39    3.70
 -11   0  -1   58.99    4.90
 -11   0  -1   62.19    5.80
 -11   0  -1   53.09    5.60
  11   0   1   54.59    4.40
  11   0   1   55.09    4.60
  11   0   1   51.99    4.60
  11  -1  -1    1.00    1.70
  11  -1  -1    6.00    1.90
  11  -1  -1    5.10    2.00
 -11   1   1    3.40    1.80
 -11   1   1    5.60    2.80
 -11   1   1    2.60    1.10
 -11   1   1    4.00    2.70
 -11   1   1    5.20    1.90
  10  -1  -1    1.00    1.50
  10  -1  -1    2.60    1.40
  10  -1  -1    5.10    1.80
  10  -1  -1    0.80    1.50
 -10   1   1    0.30    1.00
 -10   1   1    2.90    1.00
 -10   1   1    3.70    1.70
 -10   1   1    2.30    2.40
 -10   1   1    3.50    2.50
   9  -1  -1   21.00    3.10
   9  -1  -1   27.70    3.30
   9  -1  -1   20.10    2.90
  -9   1   1   23.10    2.10
  -9   1   1   24.60    2.90
  -9   1   1   26.10    4.20
  -9   1   1   15.70    3.40
  -9   1   1   28.50    3.10
   8  -1  -1   77.29    4.00
   8  -1  -1   70.99    4.60
  -8   1   1   72.79    5.70
  -8   1   1   70.19    4.50
  -8   1   1   76.29    3.70
  -8   1   1   73.09    4.40
  -8   1   1   72.69    3.80
  -8   1   1   72.59    5.60
   7  -1  -1   39.40    3.10
   7  -1  -1   40.50    2.50
  -7   1   1   40.70    2.90
  -7   1   1   37.00    3.80
  -7   1   1   37.60    2.90
  -7   1   1   36.00    2.40
  -7   1   1   40.40    2.40
  -7   1   1   38.50    3.90
   6  -1  -1   49.70    3.00
   6  -1  -1   44.60    3.20
   6  -1  -1   48.50    2.70
   6  -1  -1   50.19    3.90
  -6   1   1   53.99    4.20
  -6   1   1   58.69    4.20
  -6   1   1   52.59    3.10
  -6   1   1   47.80    2.70
  -6   1   1   47.60    2.60
  -6   1   1   44.50    3.10
   5  -1  -1  156.58    6.10
   5  -1  -1  152.38    6.40
   5  -1  -1  143.49    7.40
   5  -1  -1  152.98    6.70
  -5   1   1  149.69    6.50
  -5   1   1  154.18    7.50
  -5   1   1  152.78    6.40
  -5   1   1  158.38    7.60
  -5   1   1  146.89    6.00
  -5   1   1  156.08    6.60
   4  -1  -1  210.08    8.90
   4  -1  -1  227.88    8.70
   4  -1  -1  232.88    8.50
   4  -1  -1  224.28    9.70
  -4   1   1  225.18    9.60
  -4   1   1  228.78    8.80
  -4   1   1  221.68    8.80
  -4   1   1  233.38    9.80
  -4   1   1  227.58    8.40
  -4   1   1  221.28    8.90
   3  -1  -1   18.50    1.10
   3  -1  -1   17.70    1.40
   3  -1  -1   18.50    2.10
   3  -1  -1   19.70    1.30
  -3   1   1   17.10    2.10
  -3   1   1   17.30    1.30
  -3   1   1   17.60    1.50
  -3   1   1   17.60    1.10
  -3   1   1   16.50    2.00
  -3   1   1   18.40    1.40
   2  -1  -1   14.60    1.90
   2  -1  -1   13.70    1.10
   2  -1  -1   15.30    0.80
  -2   1   1   14.50    0.80
  -2   1   1   14.90    1.00
  -2   1   1   13.10    1.50
  -2   1   1   15.90    1.30
  -2   1   1   16.70    1.70
  -2   1   1   15.30    1.20
   1  -1  -1  229.38    8.30
   1  -1  -1  228.48    8.60
   1  -1  -1  228.88    8.40
   1  -1  -1  223.88    8.30
   1  -1  -1  250.27    8.80
   1  -1  -1  242.28    8.80
   1  -1  -1  232.18    8.20
  -1   1   1  232.58    8.80
  -1   1   1  226.78    8.60
  -1   1   1  229.88    8.40
  -1   1   1  229.78    8.70
   0  -1  -1   19.50    1.00
   0  -1  -1   21.70    1.00
   0  -1  -1   20.30    1.20
   0  -1  -1   22.20    1.00
   0  -1  -1   20.60    1.20
   0   1   1   22.00    1.20
   0   1   1   21.80    1.00
   0   1   1   22.10    1.20
  -1  -1  -1    0.20    0.30
  -1  -1  -1   -0.50    0.30
  -1  -1  -1   -0.20    0.50
  -1  -1  -1    0.40    0.40
   1   1   1   -0.10    0.30
   1   1   1    0.20    0.40
   1   1   1    0.00    0.20
   1   1   1    0.00    0.40
   1   1   1    0.40    0.30
  -2  -1  -1 2617.64  161.08
  -2  -1  -1 2821.82  107.09
   2   1   1 2689.73  106.99
   2   1   1 2871.91  168.08
  -3  -1  -1  424.46   15.60
  -3  -1  -1  414.86   15.50
  -3  -1  -1  415.76   15.80
  -3  -1  -1  416.26   15.30
   3   1   1  415.56   15.50
   3   1   1  434.06   15.70
   3   1   1  423.36   15.40
   3   1   1  438.76   15.80
  -4  -1  -1  143.79    6.60
  -4  -1  -1  150.08    6.40
  -4  -1  -1  143.09    6.50
  -4  -1  -1  146.99    6.00
   4   1   1  147.49    6.20
   4   1   1  144.59    6.00
   4   1   1  153.88    6.40
   4   1   1  145.89    6.50
  -5  -1  -1   76.49    4.00
  -5  -1  -1   72.19    3.60
  -5  -1  -1   70.89    4.40
  -5  -1  -1   71.59    4.20
   5   1   1   77.59    3.70
   5   1   1   69.09    4.10
   5   1   1   73.09    3.90
   5   1   1   80.09    4.10
  -6  -1  -1   27.60    2.80
  -6  -1  -1   24.90    2.60
  -6  -1  -1   26.90    2.00
  -6  -1  -1   25.20    2.30
   6   1   1   27.20    2.40
   6   1   1   29.40    2.20
   6   1   1   25.90    2.50
   6   1   1   28.50    2.30
  -7  -1  -1   92.99    5.30
  -7  -1  -1   91.29    5.70
  -7  -1  -1   88.79    5.00
  -7  -1  -1   86.19    4.40
   7   1   1   94.19    4.60
   7   1   1   86.99    5.20
   7   1   1   81.39    4.70
   7   1   1   89.19    5.00
  -8  -1  -1  105.09    6.80
  -8  -1  -1  106.89    6.00
  -8  -1  -1  115.09    5.50
  -8  -1  -1  120.79    6.50
   8   1   1  119.89    6.20
   8   1   1  114.39    6.40
   8   1   1  104.59    5.90
   8   1   1  111.29    5.60
  -9  -1  -1   21.40    3.10
  -9  -1  -1   18.20    3.40
  -9  -1  -1   21.00    2.40
  -9  -1  -1   17.10    2.60
   9   1   1   19.20    3.00
   9   1   1   16.60    2.60
   9   1   1   20.00    2.70
 -10  -1  -1    9.10    2.30
 -10  -1  -1    6.20    1.50
 -10  -1  -1    5.80    2.50
 -10  -1  -1    9.70    2.20
  10   1   1    6.40    1.90
  10   1   1    5.90    2.00
  10   1   1    6.60    1.80
 -11  -1  -1    8.00    1.80
 -11  -1  -1    7.40    2.10
 -11  -1  -1   10.30    3.10
 -11  -1  -1    9.10    2.40
 -11  -1  -1   13.30    3.60
  11   1   1    7.00    2.10
  11   1   1    9.70    2.30
  11   1   1    9.00    2.50
  11  -2  -1    4.80    2.00
  11  -2  -1    2.50    1.50
  11  -2  -1    2.90    2.00
  11  -2  -1    5.90    1.80
 -11   2   1    2.20    1.00
 -11   2   1    3.70    1.50
 -11   2   1    0.60    1.40
 -11   2   1   -0.10    2.20
 -11   2   1    3.50    2.80
  10  -2  -1    9.10    2.30
  10  -2  -1   12.40    2.40
  10  -2  -1   18.60    3.20
  10  -2  -1   11.00    2.30
 -10   2   1   15.90    3.50
 -10   2   1   10.50    1.50
 -10   2   1   10.90    2.10
 -10   2   1   10.10    2.10
 -10   2   1   12.50    3.40
   9  -2  -1   13.50    2.30
   9  -2  -1   10.70    2.40
   9  -2  -1   10.70    2.20
  -9   2   1   11.00    1.40
  -9   2   1   10.60    2.90
  -9   2   1   10.00    2.90
  -9   2   1   11.80    2.00
  -9   2   1   11.10    2.10
  -9   2   1   13.50    1.80
   8  -2  -1   21.20    2.80
   8  -2  -1   16.90    2.60
   8  -2  -1   28.30    2.80
  -8   2   1   20.90    2.50
  -8   2   1   25.30    3.60
  -8   2   1   19.20    1.90
  -8   2   1   22.60    2.70
  -8   2   1   21.20    1.70
  -8   2   1   18.10    4.10
   7  -2  -1    5.90    1.60
   7  -2  -1    3.90    1.50
   7  -2  -1    4.30    1.40
  -7   2   1    5.80    1.40
  -7   2   1    4.70    0.90
  -7   2   1    4.10    1.90
  -7   2   1    5.50    1.30
  -7   2   1    3.30    1.90
  -7   2   1    4.10    1.30
   6  -2  -1   21.30    2.20
   6  -2  -1   21.00    2.10
   6  -2  -1   22.00    2.90
   6  -2  -1   22.90    2.60
  -6   2   1   19.00    1.90
  -6   2   1   21.20    1.40
  -6   2   1   25.10    3.20
  -6   2   1   20.30    2.00
  -6   2   1   23.60    3.30
  -6   2   1   21.40    2.00
   5  -2  -1   17.60    1.20
   5  -2  -1   17.40    2.50
   5  -2  -1   17.90    1.80
   5  -2  -1   20.00    1.90
  -5   2   1   16.30    1.60
  -5   2   1   16.80    2.40
  -5   2   1   20.60    2.80
  -5   2   1   20.00    1.80
  -5   2   1   18.20    2.00
   4  -2  -1  432.36   17.50
   4  -2  -1  476.25   16.80
   4  -2  -1  439.66   18.20
   4  -2  -1  490.85   17.50
   4  -2  -1  481.35   17.70
  -4   2   1  488.05   18.60
  -4   2   1  489.65   17.70
  -4   2   1  497.35   18.40
  -4   2   1  473.05   17.40
  -4   2   1  471.35   17.50
  -4   2   1  467.05   16.80
   3  -2  -1   -0.20    0.60
   3  -2  -1   -0.40    0.60
   3  -2  -1    0.00    0.20
   3  -2  -1    0.30    0.60
  -3   2   1    0.30    0.20
  -3   2   1    1.30    1.00
  -3   2   1    0.60    0.60
  -3   2   1    0.60    0.90
  -3   2   1    0.10    0.40
  -3   2   1    2.00    0.90
   2  -2  -1   31.80    1.90
   2  -2  -1   32.80    1.80
   2  -2  -1   27.70    1.70
   2  -2  -1   34.20    2.20
   2  -2  -1   36.50    2.30
  -2   2   1   34.20    2.30
  -2   2   1   30.10    1.80
  -2   2   1   31.00    1.70
  -2   2   1   27.90    2.30
  -2   2   1   31.90    1.90
   1  -2  -1  569.44   21.30
  -1   2   1  612.44   21.40
   0  -2  -1   97.99    3.90
   0  -2  -1   94.29    3.80
   0  -2  -1   95.09    3.80
   0  -2  -1   90.19    3.80
   0  -2  -1   95.59    3.70
   0   2   1   90.49    3.70
   0   2   1   87.39    3.50
   0   2   1   90.59    3.80
   0   2   1   92.49    3.70
   0   2   1   98.29    3.90
   0   2   1   92.09    3.80
  -1  -2  -1  154.68    5.90
  -1  -2  -1  148.89    5.70
  -1  -2  -1  142.59    5.60
  -1  -2  -1  151.88    5.70
  -1  -2  -1  146.39    5.90
   1   2   1  149.59    5.70
   1   2   1  140.09    5.80
   1   2   1  151.78    6.00
   1   2   1  148.09    5.70
   1   2   1  150.28    5.70
  -2  -2  -1    2.50    0.80
  -2  -2  -1    1.20    0.80
  -2  -2  -1    2.70    0.70
  -2  -2  -1    2.70    0.70
   2   2   1    2.90    0.80
   2   2   1    3.50    1.00
   2   2   1    2.90    0.90
   2   2   1    4.70    0.80
  -3  -2  -1   21.10    1.80
  -3  -2  -1   24.40    1.60
  -3  -2  -1   23.70    1.90
  -3  -2  -1   21.10    1.50
   3   2   1   22.20    1.60
   3   2   1   23.40    1.70
   3   2   1   23.10    1.90
   3   2   1   24.20    2.00
  -4  -2  -1  105.29    4.50
  -4  -2  -1   93.19    4.70
  -4  -2  -1   94.79    4.90
  -4  -2  -1   95.69    4.40
   4   2   1   97.89    4.40
   4   2   1   92.99    4.90
   4   2   1  101.19    4.50
   4   2   1  101.89    4.80
  -5  -2  -1   19.30    1.70
  -5  -2  -1   18.80    1.90
  -5  -2  -1   24.10    2.60
  -5  -2  -1   18.20    2.50
   5   2   1   20.40    1.80
   5   2   1   20.90    2.40
   5   2   1   20.30    1.80
   5   2   1   19.00    2.20
  -6  -2  -1    5.60    1.20
  -6  -2  -1    6.10    1.40
  -6  -2  -1    2.60    1.50
  -6  -2  -1    3.70    1.60
   6   2   1    6.10    1.30
   6   2   1    5.40    1.20
   6   2   1    5.90    1.50
   6   2   1    6.50    1.60
  -7  -2  -1    3.70    1.20
  -7  -2  -1    2.90    1.60
  -7  -2  -1    5.90    2.10
  -7  -2  -1    6.30    1.60
   7   2   1    6.60    1.60
   7   2   1    4.70    1.60
   7   2   1    2.50    1.10
   7   2   1    2.90    1.10
  -8  -2  -1  174.08    7.90
  -8  -2  -1  174.68    9.40
  -8  -2  -1  179.88    8.40
  -8  -2  -1  186.08    9.00
   8   2   1  182.48    9.00
   8   2   1  173.88    8.50
   8   2   1  166.18    8.00
   8   2   1  171.18    8.10
  -9  -2  -1    8.40    2.10
  -9  -2  -1    7.00    1.60
  -9  -2  -1   13.10    2.30
   9   2   1    8.00    2.20
   9   2   1   10.50    1.90
   9   2   1    9.60    1.90
   9   2   1    6.60    1.90
 -10  -2  -1   -0.30    0.90
 -10  -2  -1   -0.80    1.20
 -10  -2  -1    1.30    1.90
 -10  -2  -1    0.40    1.40
  10   2   1   -0.50    0.90
  10   2   1    0.20    1.20
  10   2   1    0.40    1.20
 -11  -2  -1    0.20    2.00
 -11  -2  -1    0.20    1.30
 -11  -2  -1    1.10    1.30
 -11  -2  -1    1.30    1.50
  11   2   1    0.50    1.40
  11   2   1   -0.60    1.40
  11   2   1    0.70    1.30
  11  -3  -1    2.50    1.40
  11  -3  -1   -0.10    1.70
  11  -3  -1    0.70    1.60
  11  -3  -1    2.00    1.50
 -11   3   1   -0.50    0.60
 -11   3   1   -1.00    1.30
 -11   3   1    2.50    1.40
 -11   3   1   -2.70    2.00
 -11   3   1    0.40    2.00
 -11   3   1    0.80    1.00
  10  -3  -1   31.40    3.80
  10  -3  -1   33.40    3.40
  10  -3  -1   32.50    3.30
 -10   3   1   29.60    3.10
 -10   3   1   25.00    4.50
 -10   3   1   27.00    4.40
 -10   3   1   31.40    2.70
 -10   3   1   26.90    1.90
 -10   3   1   28.90    3.00
   9  -3  -1   62.19    4.50
   9  -3  -1   64.59    4.40
   9  -3  -1   55.39    4.50
  -9   3   1   68.89    5.60
  -9   3   1   58.29    4.00
  -9   3   1   50.99    5.60
  -9   3   1   69.89    4.40
  -9   3   1   60.99    3.00
  -9   3   1   65.19    4.00
   8  -3  -1   20.10    2.80
   8  -3  -1   18.90    2.60
   8  -3  -1   20.90    2.70
  -8   3   1   20.10    2.50
  -8   3   1   18.00    2.40
  -8   3   1   23.40    3.60
  -8   3   1   14.80    1.30
  -8   3   1   17.60    2.40
  -8   3   1   15.70    3.30
   7  -3  -1   26.00    2.90
   7  -3  -1   23.70    2.80
   7  -3  -1   26.60    2.60
  -7   3   1   22.10    2.60
  -7   3   1   21.70    1.40
  -7   3   1   15.30    3.10
  -7   3   1   28.10    2.40
  -7   3   1   25.80    2.40
  -7   3   1   23.80    3.40
   6  -3  -1   61.59    3.70
   6  -3  -1   51.89    4.30
   6  -3  -1   59.29    3.70
  -6   3   1   63.09    4.50
  -6   3   1   57.89    2.50
  -6   3   1   52.69    4.50
  -6   3   1   63.39    3.50
  -6   3   1   55.49    3.60
  -6   3   1   61.59    3.60
   5  -3  -1   22.70    2.80
   5  -3  -1   29.50    2.20
   5  -3  -1   25.00    2.20
   5  -3  -1   27.60    2.20
  -5   3   1   25.60    1.20
  -5   3   1   26.80    2.10
  -5   3   1   24.20    2.30
  -5   3   1   29.30    2.80
  -5   3   1   23.80    2.00
  -5   3   1   22.20    3.00
   4  -3  -1   70.69    3.80
   4  -3  -1   75.49    4.00
   4  -3  -1   78.29    3.90
   4  -3  -1   76.49    4.50
  -4   3   1   75.29    4.60
  -4   3   1   76.29    3.70
  -4   3   1   77.49    4.50
  -4   3   1   72.69    3.70
  -4   3   1   80.09    4.20
   3  -3  -1   19.70    1.80
   3  -3  -1   20.00    1.70
   3  -3  -1   19.90    1.70
   3  -3  -1   18.10    2.20
  -3   3   1   23.30    1.80
  -3   3   1   18.50    2.30
  -3   3   1   19.60    1.70
  -3   3   1   19.80    1.60
   2  -3  -1  117.79    4.90
   2  -3  -1  110.49    5.30
   2  -3  -1  121.39    5.40
   2  -3  -1  114.59    4.90
   2  -3  -1  110.29    4.90
  -2   3   1  116.99    5.40
  -2   3   1  117.29    4.90
  -2   3   1  109.49    4.80
  -2   3   1  110.59    4.90
   1  -3  -1  535.35   18.70
   1  -3  -1  516.35   18.90
   1  -3  -1  530.05   18.60
   1  -3  -1  519.55   18.60
   1  -3  -1  504.15   18.00
  -1   3   1  496.85   18.00
  -1   3   1  520.55   18.60
  -1   3   1  495.95   18.60
  -1   3   1  508.55   18.50
  -1   3   1  498.35   19.30
   0  -3  -1  100.49    4.20
   0  -3  -1   95.09    4.20
   0  -3  -1   97.29    3.90
   0  -3  -1  100.09    4.20
   0  -3  -1   94.19    4.30
   0  -3  -1   96.89    4.10
   0   3   1   96.69    4.20
   0   3   1  101.49    4.20
   0   3   1   93.99    3.90
   0   3   1  100.39    4.30
  -1  -3  -1  193.58    7.50
  -1  -3  -1  184.78    7.20
  -1  -3  -1  187.68    7.10
  -1  -3  -1  187.08    7.50
  -1  -3  -1  181.68    7.20
   1   3   1  185.28    7.40
   1   3   1  178.58    7.10
   1   3   1  183.38    7.20
   1   3   1  190.08    7.50
   1   3   1  185.68    7.10
  -2  -3  -1  207.98    8.40
  -2  -3  -1  202.48    8.00
  -2  -3  -1  205.38    8.30
  -2  -3  -1  200.88    7.90
   2   3   1  204.58    8.00
   2   3   1  204.88    8.00
   2   3   1  205.88    7.90
   2   3   1  198.28    8.30
   2   3   1  218.38    8.40
  -3  -3  -1  137.59    5.90
  -3  -3  -1  140.19    6.40
  -3  -3  -1  147.39    6.20
  -3  -3  -1  134.19    5.70
   3   3   1  135.09    6.30
   3   3   1  141.29    5.80
   3   3   1  133.49    5.90
   3   3   1  150.18    6.30
  -4  -3  -1    9.80    1.50
  -4  -3  -1   14.60    1.70
  -4  -3  -1   11.10    1.70
  -4  -3  -1   14.10    1.60
   4   3   1   13.40    1.90
   4   3   1   13.00    1.60
   4   3   1   12.80    1.90
   4   3   1   13.10    1.50
  -5  -3  -1   49.90    3.60
  -5  -3  -1   54.49    3.40
  -5  -3  -1   56.09    3.20
  -5  -3  -1   55.39    3.10
   5   3   1   52.99    3.60
   5   3   1   57.89    3.20
   5   3   1   59.39    3.70
   5   3   1   52.89    3.00
  -6  -3  -1   34.40    3.20
  -6  -3  -1   40.60    3.10
  -6  -3  -1   36.60    2.60
   6   3   1   37.20    2.60
   6   3   1   35.80    3.20
   6   3   1   41.00    2.90
   6   3   1   36.10    3.00
   6   3   1   37.10    1.50
  -7  -3  -1  339.77   13.80
  -7  -3  -1  328.17   15.20
  -7  -3  -1  356.56   14.80
  -7  -3  -1  338.17   14.20
   7   3   1  361.96   14.10
   7   3   1  355.66   14.60
   7   3   1  342.17   14.60
   7   3   1  339.67   13.70
  -8  -3  -1   28.60    4.10
  -8  -3  -1   23.00    3.30
  -8  -3  -1   24.70    3.00
  -8  -3  -1   24.60    2.40
   8   3   1   24.90    3.00
   8   3   1   33.70    5.40
   8   3   1   20.90    3.10
   8   3   1   21.90    2.60
  -9  -3  -1    3.10    1.60
  -9  -3  -1    3.90    1.50
  -9  -3  -1    3.50    1.80
  -9  -3  -1    3.00    2.20
   9   3   1    3.50    1.70
   9   3   1    6.10    1.90
   9   3   1    3.20    1.60
   9   3   1    4.30    1.40
 -10  -3  -1    0.10    2.10
 -10  -3  -1    1.70    1.50
 -10  -3  -1    1.50    1.20
 -10  -3  -1    1.90    1.70
  10   3   1    0.40    1.10
  10   3   1    1.70    1.50
  10   3   1    1.70    1.30
  10   3   1    0.10    1.10
 -11  -3  -1   41.10    4.20
 -11  -3  -1   38.20    4.50
 -11  -3  -1   44.30    6.00
 -11  -3  -1   42.20    3.50
  11   3   1   28.10    6.20
  11   3   1   38.90    4.00
  11   3   1   41.50    3.60
  10  -4  -1   15.00    2.60
  10  -4  -1   10.70    2.20
  10  -4  -1   14.00    2.60
 -10   4   1   12.00    2.20
 -10   4   1    7.40    3.10
 -10   4   1   11.80    2.20
   9  -4  -1    3.10    1.70
   9  -4  -1    8.20    1.80
   9  -4  -1    7.40    1.90
  -9   4   1    6.90    1.80
  -9   4   1    7.30    2.90
  -9   4   1    7.00    1.80
  -9   4   1    3.40    1.40
   8  -4  -1    6.10    1.60
   8  -4  -1    7.30    1.80
   8  -4  -1    3.80    1.60
  -8   4   1    5.40    1.50
  -8   4   1    4.20    1.50
  -8   4   1    5.80    1.80
  -8   4   1    5.70    2.70
   7  -4  -1    6.70    1.70
   7  -4  -1    3.60    1.40
   7  -4  -1    5.20    1.60
  -7   4   1    5.10    1.30
  -7   4   1    4.30    1.60
  -7   4   1    4.40    2.10
  -7   4   1    4.70    1.40
   6  -4  -1    6.10    1.50
   6  -4  -1    5.20    1.40
   6  -4  -1    2.80    1.10
  -6   4   1    5.60    1.60
  -6   4   1    5.40    1.30
  -6   4   1    1.70    1.40
  -6   4   1    3.80    1.10
   5  -4  -1    2.50    1.20
   5  -4  -1    3.70    1.20
   5  -4  -1    5.10    1.20
   5  -4  -1    3.50    1.60
  -5   4   1    2.00    1.00
  -5   4   1    4.30    1.10
  -5   4   1    2.00    1.20
  -5   4   1    4.60    1.90
   4  -4  -1   37.50    2.60
   4  -4  -1   37.80    4.60
   4  -4  -1   34.50    3.00
   4  -4  -1   40.70    2.70
  -4   4   1   36.70    2.60
  -4   4   1   42.70    2.60
  -4   4   1   36.30    2.60
  -4   4   1   37.10    3.30
   3  -4  -1    3.40    1.10
   3  -4  -1    6.20    1.20
   3  -4  -1    4.80    1.40
   3  -4  -1    3.90    1.10
  -3   4   1    5.60    1.20
  -3   4   1    4.10    1.20
  -3   4   1    4.50    1.10
  -3   4   1    3.60    1.20
   2  -4  -1   90.59    3.70
   2  -4  -1   99.29    4.50
   2  -4  -1  106.69    5.20
   2  -4  -1   96.69    4.90
   2  -4  -1  102.79    4.70
  -2   4   1   97.89    4.60
  -2   4   1  105.99    4.70
  -2   4   1   98.09    5.00
  -2   4   1  100.39    4.70
   1  -4  -1  388.36   14.30
   1  -4  -1  401.16   15.10
   1  -4  -1  404.16   15.10
   1  -4  -1  415.86   15.00
   1  -4  -1  391.06   15.20
  -1   4   1  401.36   15.20
  -1   4   1  416.86   15.00
  -1   4   1  398.16   15.10
  -1   4   1  404.96   15.00
  -1   4   1  388.46   14.30
   0  -4  -1  160.28    6.40
   0  -4  -1  154.88    6.60
   0  -4  -1  146.29    7.00
   0  -4  -1  161.78    6.80
   0  -4  -1  156.68    6.80
   0  -4  -1  150.88    6.00
   0   4   1  154.08    6.40
   0   4   1  152.98    6.50
   0   4   1  157.08    6.60
   0   4   1  159.68    6.40
   0   4   1  151.28    6.00
  -1  -4  -1   26.60    1.80
  -1  -4  -1   32.00    2.70
  -1  -4  -1   27.70    1.90
  -1  -4  -1   28.60    2.10
  -1  -4  -1   30.00    2.00
  -1  -4  -1   30.90    1.90
   1   4   1   30.00    1.90
   1   4   1   30.80    2.00
   1   4   1   30.60    2.20
   1   4   1   29.90    2.30
   1   4   1   26.20    1.80
  -2  -4  -1   31.80    2.00
  -2  -4  -1   28.00    2.30
  -2  -4  -1   32.10    2.60
  -2  -4  -1   28.50    2.00
   2   4   1   24.50    1.90
   2   4   1   28.50    2.00
   2   4   1   29.20    2.40
   2   4   1   26.90    2.30
   2   4   1   27.30    1.80
  -3  -4  -1   17.30    1.50
  -3  -4  -1   18.70    2.30
  -3  -4  -1   21.30    1.80
  -3  -4  -1   19.20    2.00
   3   4   1   19.00    1.90
   3   4   1   19.10    2.30
   3   4   1   16.70    1.50
   3   4   1   17.00    1.70
   3   4   1   18.20    1.70
  -4  -4  -1   42.20    2.60
  -4  -4  -1   33.50    2.90
  -4  -4  -1   38.50    2.40
  -4  -4  -1   43.30    3.00
   4   4   1   33.40    2.30
   4   4   1   35.40    2.90
   4   4   1   40.20    3.00
   4   4   1   40.40    2.60
  -5  -4  -1    0.10    0.70
  -5  -4  -1    0.10    0.80
  -5  -4  -1    0.00    0.80
  -5  -4  -1   -0.70    0.90
   5   4   1    0.20    0.70
   5   4   1   -1.00    0.90
   5   4   1   -0.50    0.90
   5   4   1    1.20    1.00
  -6  -4  -1  180.58    7.70
  -6  -4  -1  175.28    8.20
  -6  -4  -1  169.68    8.60
  -6  -4  -1  181.48    7.90
   6   4   1  169.68    8.50
   6   4   1  169.28    7.60
   6   4   1  179.88    8.00
   6   4   1  174.88    8.40
  -7  -4  -1  109.99    6.60
  -7  -4  -1  119.59    6.30
  -7  -4  -1  109.09    5.70
   7   4   1  111.49    5.90
   7   4   1  105.29    6.40
   7   4   1  108.89    4.20
   7   4   1  112.19    5.60
   7   4   1  112.19    6.40
  -8  -4  -1  123.49    7.30
  -8  -4  -1  128.79    6.50
  -8  -4  -1  117.29    6.70
  -8  -4  -1  129.79    9.20
   8   4   1  127.49    7.20
   8   4   1  123.79    7.20
   8   4   1  121.89    6.20
   8   4   1  123.49    7.40
  -9  -4  -1   10.30    2.50
  -9  -4  -1    7.90    1.80
  -9  -4  -1   13.10    3.30
  -9  -4  -1   16.40    2.70
   9   4   1   14.40    2.50
   9   4   1   10.30    1.90
   9   4   1   11.30    2.60
 -10  -4  -1    2.90    1.60
 -10  -4  -1    0.00    1.50
 -10  -4  -1    2.90    1.70
 -10  -4  -1    5.70    2.60
  10   4   1    2.00    1.50
  10   4   1    0.10    1.20
  10   4   1    1.60    1.20
  10   4   1    2.70    1.90
 -11  -4  -1    9.80    3.40
 -11  -4  -1   14.90    3.00
 -11  -4  -1   10.50    2.30
  11   4   1   11.40    2.40
  11   4   1   14.70    2.50
  11   4   1   12.00    2.80
  11   4   1   12.30    2.40
  10  -5  -1   16.30    2.60
  10  -5  -1   12.30    2.50
  10  -5  -1   10.90    3.00
 -10   5   1   12.10    2.30
 -10   5   1   12.50    2.40
 -10   5   1   16.50    2.80
 -10   5   1   14.50    3.90
   9  -5  -1  153.58    8.00
   9  -5  -1  149.19    7.70
   9  -5  -1  136.29    7.80
  -9   5   1  137.69    7.30
  -9   5   1  157.38    8.00
  -9   5   1  135.79    7.30
  -9   5   1  142.19    9.50
   8  -5  -1    0.80    1.20
   8  -5  -1    1.90    1.30
   8  -5  -1   -0.50    1.10
  -8   5   1    2.60    1.90
  -8   5   1    0.90    1.40
  -8   5   1    0.40    1.00
  -8   5   1    0.40    1.00
   7  -5  -1    0.00    1.30
   7  -5  -1    2.70    1.40
   7  -5  -1    1.60    1.20
  -7   5   1    2.20    1.20
  -7   5   1    3.80    1.60
  -7   5   1    1.30    1.80
  -7   5   1    2.60    1.20
   6  -5  -1    4.60    1.30
   6  -5  -1    3.70    1.40
   6  -5  -1    3.80    1.30
  -6   5   1    5.00    1.70
  -6   5   1    2.90    1.60
  -6   5   1    4.30    1.30
  -6   5   1    4.40    1.30
   5  -5  -1   24.50    2.60
   5  -5  -1   21.80    2.40
   5  -5  -1   21.40    2.50
   5  -5  -1   23.20    3.10
  -5   5   1   20.50    2.30
  -5   5   1   26.40    3.40
  -5   5   1   18.20    2.40
   4  -5  -1   17.50    2.10
   4  -5  -1   15.50    2.40
   4  -5  -1   18.20    2.20
   4  -5  -1   16.70    2.20
  -4   5   1   16.50    2.00
  -4   5   1   16.60    2.10
  -4   5   1   18.70    2.20
  -4   5   1   19.50    2.90
   3  -5  -1   32.20    2.50
   3  -5  -1   31.10    2.50
   3  -5  -1   36.10    3.00
   3  -5  -1   37.90    2.70
  -3   5   1   31.10    2.40
  -3   5   1   34.70    2.50
  -3   5   1   29.50    2.90
  -3   5   1   32.30    2.60
   2  -5  -1   86.79    4.70
   2  -5  -1   85.59    4.50
   2  -5  -1   80.99    3.40
   2  -5  -1   92.09    4.60
   2  -5  -1   89.59    4.40
  -2   5   1   93.49    4.50
  -2   5   1   86.49    4.40
  -2   5   1   87.19    3.50
  -2   5   1   87.49    4.50
  -2   5   1   90.29    4.80
   1  -5  -1   67.99    3.20
   1  -5  -1   78.69    4.10
   1  -5  -1   81.29    4.10
   1  -5  -1   67.09    3.90
   1  -5  -1   82.89    3.90
   1  -5  -1   73.99    3.80
  -1   5   1   75.99    4.00
  -1   5   1   74.19    4.00
  -1   5   1   74.69    3.30
  -1   5   1   76.39    4.10
  -1   5   1   73.29    3.80
   0  -5  -1   47.90    3.10
   0  -5  -1   53.69    3.00
   0  -5  -1   56.89    3.40
   0  -5  -1   49.10    2.60
   0  -5  -1   51.89    2.90
   0  -5  -1   48.60    3.00
   0   5   1   47.10    3.50
   0   5   1   53.19    2.70
   0   5   1   50.79    2.90
   0   5   1   53.59    3.30
   0   5   1   51.39    3.00
  -1  -5  -1    1.80    0.80
  -1  -5  -1    1.90    1.10
  -1  -5  -1    2.00    0.80
  -1  -5  -1    1.40    0.80
  -1  -5  -1    0.80    0.70
  -1  -5  -1   -0.30    0.80
   1   5   1    1.30    0.90
   1   5   1    1.90    0.90
   1   5   1   -0.20    0.60
   1   5   1    1.00    0.90
  -2  -5  -1   61.09    3.80
  -2  -5  -1   74.29    3.60
  -2  -5  -1   70.69    3.60
  -2  -5  -1   71.89    3.40
  -2  -5  -1   72.19    4.20
   2   5   1   72.19    3.70
   2   5   1   76.49    4.10
   2   5   1   63.59    3.40
   2   5   1   69.29    4.10
   2   5   1   64.99    3.70
  -3  -5  -1   26.90    2.00
  -3  -5  -1   28.80    2.70
  -3  -5  -1   28.80    2.20
  -3  -5  -1   26.50    2.40
   3   5   1   22.50    2.40
   3   5   1   24.80    1.90
   3   5   1   28.20    2.50
   3   5   1   25.00    2.00
   3   5   1   27.00    2.10
  -4  -5  -1    0.70    0.80
  -4  -5  -1   -0.50    0.60
  -4  -5  -1    0.40    0.90
  -4  -5  -1    0.60    1.10
   4   5   1    1.40    1.10
   4   5   1    0.30    1.00
   4   5   1   -0.50    0.50
   4   5   1    0.20    0.60
   4   5   1   -0.50    0.80
  -5  -5  -1    4.50    1.20
  -5  -5  -1    8.30    1.70
  -5  -5  -1    6.00    1.80
  -5  -5  -1    7.40    1.60
   5   5   1    5.90    1.30
   5   5   1    4.70    1.50
   5   5   1    7.20    1.90
   5   5   1    8.30    1.60
   5   5   1    6.90    1.30
  -6  -5  -1   15.50    2.30
  -6  -5  -1   15.60    2.10
  -6  -5  -1   15.40    2.00
  -6  -5  -1   18.00    2.80
   6   5   1   14.70    2.10
   6   5   1   16.70    2.60
   6   5   1   13.90    1.90
   6   5   1   15.10    2.50
  -7  -5  -1  295.47   12.30
  -7  -5  -1  276.37   12.70
  -7  -5  -1  301.97   13.40
   7   5   1  279.87   13.10
   7   5   1  298.37   12.60
   7   5   1  293.27   11.90
  -8  -5  -1   68.29    5.30
  -8  -5  -1   69.09    4.50
  -8  -5  -1   63.69    4.80
  -8  -5  -1   69.49    5.70
   8   5   1   66.39    5.10
   8   5   1   66.09    5.10
   8   5   1   67.89    4.20
   8   5   1   69.69    4.70
  -9  -5  -1   17.60    3.00
  -9  -5  -1   22.80    2.90
  -9  -5  -1   13.50    3.50
  -9  -5  -1   19.80    3.30
   9   5   1   15.80    2.40
   9   5   1   17.60    3.10
   9   5   1   17.70    2.80
 -10  -5  -1    1.00    1.80
 -10  -5  -1   -1.30    1.20
 -10  -5  -1    0.40    2.10
 -10  -5  -1    0.60    1.30
  10   5   1   -0.10    1.30
  10   5   1   -2.20    1.50
  10   5   1    0.90    1.40
  10   5   1    1.80    1.30
  10  -6  -1   17.60    2.80
  10  -6  -1   19.80    2.90
  10  -6  -1   12.40    2.70
 -10   6   1   18.20    2.80
 -10   6   1   22.10    4.70
 -10   6   1   15.30    3.10
 -10   6   1   18.50    2.80
   9  -6  -1   14.60    2.60
   9  -6  -1    9.30    2.00
   9  -6  -1   10.50    2.20
  -9   6   1   12.50    2.40
  -9   6   1    8.80    3.30
  -9   6   1   11.00    2.20
  -9   6   1   10.60    2.70
   8  -6  -1    3.20    1.50
   8  -6  -1    4.10    1.70
  -8   6   1    3.90    2.00
  -8   6   1    3.00    1.40
  -8   6   1    6.80    2.70
   7  -6  -1    0.70    1.20
   7  -6  -1   -0.80    0.70
  -7   6   1   -1.20    1.60
  -7   6   1   -1.30    1.30
  -7   6   1    0.60    1.10
   6  -6  -1    6.00    1.70
   6  -6  -1    8.60    2.00
  -6   6   1    3.30    1.90
  -6   6   1    6.40    1.80
   5  -6  -1    3.70    1.30
   5  -6  -1    2.40    1.40
   5  -6  -1    4.20    1.30
  -5   6   1    0.70    1.10
  -5   6   1    4.00    1.40
  -5   6   1    2.70    1.80
  -5   6   1    2.20    1.30
   4  -6  -1   37.90    3.00
   4  -6  -1   41.20    3.20
   4  -6  -1   38.10    3.00
  -4   6   1   34.80    3.30
  -4   6   1   39.50    3.10
  -4   6   1   35.90    2.90
  -4   6   1   38.10    3.10
   3  -6  -1    1.60    0.90
   3  -6  -1    1.80    1.20
   3  -6  -1   -0.30    0.90
  -3   6   1    1.70    1.20
  -3   6   1    2.50    1.20
  -3   6   1    1.70    1.10
   2  -6  -1    5.40    1.20
   2  -6  -1    5.40    1.50
   2  -6  -1    6.60    1.60
   2  -6  -1    5.90    0.80
  -2   6   1    4.80    0.70
  -2   6   1    5.50    1.50
  -2   6   1    6.40    1.30
  -2   6   1    7.70    1.50
  -2   6   1    6.20    1.60
   1  -6  -1   41.70    2.30
   1  -6  -1   40.60    3.00
   1  -6  -1   41.10    2.90
   1  -6  -1   43.70    3.10
   1  -6  -1   47.50    2.90
   1  -6  -1   43.30    2.90
  -1   6   1   47.00    3.10
  -1   6   1   45.20    3.00
  -1   6   1   44.30    2.30
  -1   6   1   43.70    3.10
  -1   6   1   42.90    3.00
   0  -6  -1   18.60    1.50
   0  -6  -1   22.30    1.90
   0  -6  -1   20.80    1.90
   0  -6  -1   20.40    1.80
   0  -6  -1   17.30    2.20
   0  -6  -1   23.10    2.60
   0   6   1   20.80    2.50
   0   6   1   19.50    2.30
   0   6   1   17.70    1.60
   0   6   1   17.80    2.10
  -1  -6  -1   74.19    3.70
  -1  -6  -1   69.69    3.90
  -1  -6  -1   67.69    3.50
  -1  -6  -1   68.89    4.10
  -1  -6  -1   70.69    4.30
  -1  -6  -1   67.79    3.50
   1   6   1   69.69    3.60
   1   6   1   63.49    3.80
   1   6   1   67.89    4.10
   1   6   1   63.19    4.10
  -2  -6  -1  236.88   10.30
  -2  -6  -1  236.68    9.70
  -2  -6  -1  244.28    9.70
  -2  -6  -1  240.28    9.40
  -2  -6  -1  242.98   10.60
   2   6   1  238.48   10.50
   2   6   1  237.88    9.90
   2   6   1  254.37    9.90
   2   6   1  233.38   10.30
   2   6   1  228.68    9.60
  -3  -6  -1   78.39    4.80
  -3  -6  -1   73.29    4.50
  -3  -6  -1   73.19    3.90
  -3  -6  -1   72.49    4.10
   3   6   1   75.29    4.20
   3   6   1   81.99    4.80
   3   6   1   74.79    3.90
   3   6   1   80.79    4.70
   3   6   1   75.69    4.30
  -4  -6  -1   -0.30    0.80
  -4  -6  -1    0.10    1.10
  -4  -6  -1   -0.30    0.80
  -4  -6  -1   -1.30    1.10
   4   6   1   -0.70    0.80
   4   6   1   -0.50    0.60
   4   6   1    0.80    1.10
   4   6   1    0.90    0.80
   4   6   1    0.10    0.80
  -5  -6  -1    1.60    1.00
  -5  -6  -1    0.70    1.00
  -5  -6  -1    0.70    1.00
  -5  -6  -1   -0.70    0.70
   5   6   1   -0.90    0.70
   5   6   1    0.00    1.20
   5   6   1    1.50    1.20
   5   6   1    1.10    0.80
   5   6   1   -1.10    1.30
  -6  -6  -1  249.68   11.80
  -6  -6  -1  256.67   11.40
  -6  -6  -1  246.68   10.50
  -6  -6  -1  250.57   10.90
   6   6   1  263.47   11.10
   6   6   1  248.48   11.60
   6   6   1  230.18   11.50
   6   6   1  252.67   11.20
   6   6   1  256.97   10.40
  -7  -6  -1   35.90    2.90
  -7  -6  -1   35.80    3.20
  -7  -6  -1   38.40    4.00
  -7  -6  -1   36.70    3.50
   7   6   1   35.20    2.90
   7   6   1   37.40    3.80
   7   6   1   41.10    4.00
   7   6   1   39.80    3.50
   7   6   1   34.50    3.40
  -8  -6  -1    0.60    1.40
  -8  -6  -1    1.40    1.00
  -8  -6  -1    3.50    1.60
   8   6   1    0.00    1.20
   8   6   1    4.90    1.90
   8   6   1    2.10    1.20
   8   6   1    1.40    1.50
  -9  -6  -1    7.80    2.20
  -9  -6  -1    9.00    3.00
  -9  -6  -1    5.60    2.10
  -9  -6  -1    9.20    2.40
   9   6   1    5.10    1.90
   9   6   1   10.40    2.80
   9   6   1    7.40    2.20
   9   6   1   10.00    1.90
 -10  -6  -1    6.60    2.10
 -10  -6  -1    7.50    3.30
  10   6   1    8.20    2.60
  10   6   1    3.30    1.90
  10   6   1    6.20    2.00
   9  -7  -1   12.10    2.40
   9  -7  -1   15.70    2.70
  -9   7   1   10.10    2.20
  -9   7   1   16.80    3.40
  -9   7   1   17.40    2.80
  -9   7   1    9.00    3.40
   8  -7  -1   10.10    2.10
   8  -7  -1    5.80    2.20
   8  -7  -1   13.20    2.50
  -8   7   1    9.90    2.80
  -8   7   1   15.20    3.80
  -8   7   1   13.50    2.40
  -8   7   1   11.50    2.20
   7  -7  -1   -0.10    1.00
   7  -7  -1    0.60    1.30
   7  -7  -1    0.90    1.50
  -7   7   1    2.00    2.30
  -7   7   1    0.00    1.70
  -7   7   1    0.50    1.30
  -7   7   1   -0.10    1.10
   6  -7  -1   -0.70    1.00
   6  -7  -1    0.70    1.30
   6  -7  -1    2.40    1.40
  -6   7   1    3.00    1.40
  -6   7   1    2.80    1.20
  -6   7   1   -2.10    1.00
   5  -7  -1    0.50    1.10
   5  -7  -1    0.70    1.40
   5  -7  -1    0.50    1.20
  -5   7   1    2.10    1.30
  -5   7   1    0.40    1.10
  -5   7   1    4.40    2.00
  -5   7   1    1.30    1.30
   4  -7  -1   16.30    2.50
   4  -7  -1   12.30    2.10
   4  -7  -1   13.70    2.30
  -4   7   1   14.40    2.40
  -4   7   1   20.80    2.60
  -4   7   1   15.90    2.40
  -4   7   1   17.80    2.90
   3  -7  -1    4.80    1.50
   3  -7  -1    4.40    1.40
   3  -7  -1    3.30    1.40
  -3   7   1    3.40    1.40
  -3   7   1    6.40    1.80
  -3   7   1    8.70    1.90
  -3   7   1    7.30    1.70
   2  -7  -1   16.30    2.30
   2  -7  -1   13.40    2.00
   2  -7  -1   16.50    2.40
   2  -7  -1   12.10    1.90
   2  -7  -1   13.20    1.20
  -2   7   1   15.20    2.30
  -2   7   1   17.80    2.30
  -2   7   1   16.70    2.30
  -2   7   1   15.20    2.30
  -2   7   1   14.60    1.30
   1  -7  -1   70.19    3.40
   1  -7  -1   70.49    4.40
   1  -7  -1   77.89    4.20
   1  -7  -1   68.39    4.10
   1  -7  -1   67.09    4.10
   1  -7  -1   68.09    4.50
  -1   7   1   80.99    4.60
  -1   7   1   68.89    4.00
  -1   7   1   70.29    4.30
  -1   7   1   64.59    4.00
  -1   7   1   71.59    3.50
   0  -7  -1   52.59    3.30
   0  -7  -1   54.39    3.60
   0  -7  -1   63.99    3.60
   0  -7  -1   50.39    3.70
   0  -7  -1   56.49    4.00
   0  -7  -1   55.09    3.10
   0   7   1   53.19    3.50
   0   7   1   62.49    4.00
   0   7   1   56.99    3.10
   0   7   1   57.09    3.80
  -1  -7  -1   11.40    2.10
  -1  -7  -1   12.40    1.70
  -1  -7  -1   17.30    1.70
  -1  -7  -1   12.90    1.80
  -1  -7  -1   13.80    2.00
  -1  -7  -1   15.70    2.40
   1   7   1   17.60    2.20
   1   7   1   12.70    1.70
   1   7   1   14.00    2.30
   1   7   1   13.90    2.20
  -2  -7  -1   43.90    2.70
  -2  -7  -1   47.60    3.80
  -2  -7  -1   51.79    3.20
  -2  -7  -1   49.60    3.10
  -2  -7  -1   44.60    3.50
   2   7   1   46.90    3.70
   2   7   1   48.30    3.40
   2   7   1   49.40    3.20
   2   7   1   47.30    3.70
  -3  -7  -1   -1.50    0.70
  -3  -7  -1   -0.30    0.90
  -3  -7  -1    1.10    0.70
  -3  -7  -1    0.00    1.30
  -3  -7  -1    1.00    0.90
   3   7   1   -0.30    0.90
   3   7   1    0.20    0.70
   3   7   1   -0.60    0.80
   3   7   1    0.30    1.20
   3   7   1    0.70    1.20
  -4  -7  -1   25.60    2.30
  -4  -7  -1   22.90    3.30
  -4  -7  -1   21.50    2.60
  -4  -7  -1   23.90    3.00
   4   7   1   26.40    2.90
   4   7   1   20.60    2.10
   4   7   1   28.80    3.40
   4   7   1   25.10    3.30
   4   7   1   25.60    2.80
  -5  -7  -1  133.19    6.70
  -5  -7  -1  125.99    6.20
  -5  -7  -1  125.19    7.50
  -5  -7  -1  133.29    7.20
   5   7   1  128.89    8.30
   5   7   1  135.49    6.90
   5   7   1  126.69    7.20
   5   7   1  130.59    6.70
   5   7   1  125.19    6.00
  -6  -7  -1  177.08    9.20
  -6  -7  -1  182.58    8.20
  -6  -7  -1  181.68    9.70
  -6  -7  -1  181.08    8.60
   6   7   1  192.48    8.90
   6   7   1  177.08    8.00
   6   7   1  183.48    8.90
   6   7   1  191.28    9.60
   6   7   1  179.28    9.50
  -7  -7  -1    6.90    2.20
  -7  -7  -1    6.40    1.80
  -7  -7  -1    5.20    2.00
  -7  -7  -1    4.70    1.50
   7   7   1    7.20    2.20
   7   7   1    7.00    2.00
   7   7   1    7.50    2.40
   7   7   1    7.40    1.50
  -8  -7  -1    9.90    2.80
   8   7   1   10.00    2.60
   8   7   1   18.70    2.90
   8   7   1   15.10    3.40
  -9  -7  -1    6.30    1.90
  -9  -7  -1    3.40    2.00
  -9  -7  -1    7.00    2.50
   9   7   1    5.70    1.40
   9   7   1    5.30    2.00
   9   7   1    5.50    1.10
   9   7   1    6.40    2.00
   9   7   1    7.60    2.20
   9   7   1    6.00    2.20
   8  -8  -1    1.90    1.50
   8  -8  -1   -0.50    1.20
   8  -8  -1    1.70    1.60
  -8   8   1    3.60    2.40
  -8   8   1    0.40    1.40
  -8   8   1   -1.50    1.20
  -8   8   1   -0.80    1.90
   7  -8  -1   50.79    4.70
   7  -8  -1   71.19    5.00
   7  -8  -1   66.39    4.90
  -7   8   1   63.99    4.60
  -7   8   1   78.29    6.50
  -7   8   1   63.29    5.60
   6  -8  -1   52.09    6.90
   6  -8  -1   59.39    4.40
   6  -8  -1   54.99    4.60
  -6   8   1   53.19    4.20
  -6   8   1   52.79    4.50
  -6   8   1   58.19    4.30
  -6   8   1   64.69    5.50
   5  -8  -1    9.80    2.10
   5  -8  -1    7.30    2.20
   5  -8  -1    6.60    1.70
  -5   8   1    9.10    2.70
  -5   8   1    9.50    2.00
  -5   8   1    8.10    1.90
  -5   8   1    5.70    1.90
   4  -8  -1   22.70    3.00
   4  -8  -1   15.90    2.40
   4  -8  -1   17.70    2.90
  -4   8   1   17.50    3.00
  -4   8   1   21.80    3.00
  -4   8   1   16.80    2.60
  -4   8   1   16.30    2.50
   3  -8  -1  279.67   12.10
   3  -8  -1  276.37   12.40
   3  -8  -1  285.47   12.00
   3  -8  -1  287.27   12.60
  -3   8   1  265.47   11.90
  -3   8   1  270.27   12.10
  -3   8   1  274.67   12.40
  -3   8   1  287.87   12.50
   2  -8  -1   88.79    5.20
   2  -8  -1   90.09    4.20
   2  -8  -1   98.69    5.80
   2  -8  -1   90.09    5.60
   2  -8  -1   92.69    5.20
  -2   8   1   95.29    5.70
  -2   8   1   83.99    5.20
  -2   8   1  103.49    5.60
  -2   8   1   91.69    4.20
  -2   8   1   93.19    5.30
   1  -8  -1    3.40    1.40
   1  -8  -1    4.20    1.30
   1  -8  -1    6.60    1.60
   1  -8  -1    3.50    1.00
   1  -8  -1    4.10    1.70
  -1   8   1    4.00    1.00
  -1   8   1    4.40    1.50
  -1   8   1    4.70    1.40
  -1   8   1    3.70    1.70
  -1   8   1    5.10    1.50
   0  -8  -1   -0.20    0.80
   0  -8  -1   -1.20    1.00
   0  -8  -1   -0.30    1.10
   0  -8  -1    0.10    0.70
   0  -8  -1   -1.30    1.00
   0  -8  -1   -0.10    0.80
   0   8   1    0.40    1.00
   0   8   1   -0.40    0.80
   0   8   1    0.30    1.00
   0   8   1    1.50    1.40
  -1  -8  -1    8.00    1.60
  -1  -8  -1    7.50    1.40
  -1  -8  -1    5.10    1.60
  -1  -8  -1    7.20    1.50
  -1  -8  -1    3.50    1.70
  -1  -8  -1    7.50    2.10
   1   8   1    8.20    1.60
   1   8   1   10.40    2.10
   1   8   1    9.00    1.80
   1   8   1    9.20    1.90
  -2  -8  -1   88.69    5.70
  -2  -8  -1   82.09    4.20
  -2  -8  -1   82.69    4.60
  -2  -8  -1   81.49    4.60
   2   8   1   83.19    4.90
   2   8   1   80.09    4.60
   2   8   1   85.39    5.50
   2   8   1   82.69    5.30
  -3  -8  -1   16.50    2.90
  -3  -8  -1   15.10    2.20
  -3  -8  -1   14.60    2.10
  -3  -8  -1   14.30    1.50
  -3  -8  -1   14.60    2.50
   3   8   1   18.60    2.90
   3   8   1   14.40    2.20
   3   8   1   11.80    2.50
   3   8   1   18.00    2.40
  -4  -8  -1  152.08    6.70
  -4  -8  -1  161.98    7.30
  -4  -8  -1  158.88    8.30
  -4  -8  -1  160.98    8.80
  -4  -8  -1  156.78    7.70
   4   8   1  169.68    8.80
   4   8   1  149.59    7.80
   4   8   1  166.28    9.30
   4   8   1  158.88    8.60
  -5  -8  -1  120.79    7.50
  -5  -8  -1  123.69    6.60
  -5  -8  -1  114.49    6.00
  -5  -8  -1  118.19    5.60
  -5  -8  -1  129.49    7.20
   5   8   1  124.59    6.80
   5   8   1  121.79    6.00
   5   8   1  134.69    6.80
   5   8   1  134.89    7.50
   5   8   1  114.49    7.30
  -6  -8  -1   69.89    5.20
  -6  -8  -1   68.89    4.30
  -6  -8  -1   74.19    4.90
  -6  -8  -1   63.59    5.50
   6   8   1   74.39    4.20
   6   8   1   80.39    5.20
   6   8   1   65.29    5.50
   6   8   1   66.89    5.40
  -7  -8  -1   41.10    5.00
  -7  -8  -1   36.30    3.20
   7   8   1   42.70    4.30
   7   8   1   40.90    3.80
   7   8   1   48.90    4.60
   7   8   1   37.40    3.00
  -8  -8  -1   28.30    3.90
  -8  -8  -1   25.40    3.40
  -8  -8  -1   24.00    3.90
   8   8   1   22.60    3.90
   8   8   1   21.60    3.50
   8   8   1   23.40    2.40
   8   8   1   18.70    3.00
   8   8   1   21.10    3.30
   7  -9  -1   17.60    2.90
   7  -9  -1   17.00    3.00
   7  -9  -1   26.50    3.80
  -7   9   1   20.30    3.00
  -7   9   1   36.20    5.20
  -7   9   1   23.00    4.10
   6  -9  -1   27.70    3.70
   6  -9  -1   31.10    3.80
   6  -9  -1   33.90    4.40
  -6   9   1   31.70    4.60
  -6   9   1   29.60    3.60
  -6   9   1   30.50    3.80
   5  -9  -1   14.60    2.60
   5  -9  -1   14.10    2.80
   5  -9  -1    8.40    2.20
  -5   9   1    8.70    2.30
  -5   9   1   16.10    3.00
  -5   9   1   11.60    2.50
  -5   9   1   12.10    3.00
   4  -9  -1   -0.10    1.30
   4  -9  -1    1.60    1.60
  -4   9   1    0.30    1.50
  -4   9   1    1.40    1.70
  -4   9   1   -0.60    1.00
  -4   9   1    0.20    1.20
   3  -9  -1   -0.40    1.30
   3  -9  -1    2.80    1.30
   3  -9  -1    2.90    1.50
   3  -9  -1    0.40    1.00
  -3   9   1    0.80    1.50
  -3   9   1    1.50    1.50
  -3   9   1    0.60    1.30
  -3   9   1   -0.80    1.30
   2  -9  -1    0.00    1.20
   2  -9  -1    0.30    0.60
   2  -9  -1    4.00    1.80
   2  -9  -1    0.20    1.60
  -2   9   1    1.80    1.10
  -2   9   1   -0.30    0.50
  -2   9   1   -0.70    1.30
  -2   9   1    0.70    1.30
  -2   9   1   -0.80    1.20
   1  -9  -1   -1.50    0.90
   1  -9  -1   -0.60    0.70
   1  -9  -1   -1.10    0.80
   1  -9  -1    1.50    1.50
   1  -9  -1   -1.20    1.20
  -1   9   1   -1.70    1.00
  -1   9   1    0.60    0.80
  -1   9   1    0.90    0.80
  -1   9   1    2.40    1.50
   0  -9  -1    2.80    1.10
   0  -9  -1    3.00    1.20
   0  -9  -1    6.80    2.00
   0  -9  -1    4.90    1.40
   0  -9  -1    4.60    1.80
   0   9   1    3.30    1.50
   0   9   1    3.30    1.40
   0   9   1    4.70    1.20
   0   9   1    2.90    1.70
  -1  -9  -1   -1.50    0.80
  -1  -9  -1   -0.10    1.50
  -1  -9  -1    0.30    0.80
  -1  -9  -1   -1.10    1.00
  -1  -9  -1   -0.50    1.10
  -1  -9  -1   -0.80    0.90
   1   9   1   -1.20    0.90
   1   9   1    1.00    1.40
   1   9   1   -0.90    1.20
   1   9   1    0.30    1.00
  -2  -9  -1   20.30    2.50
  -2  -9  -1   22.90    3.30
  -2  -9  -1   24.00    3.80
  -2  -9  -1   20.70    2.60
  -2  -9  -1   19.90    1.90
   2   9   1   18.80    3.00
   2   9   1   20.70    2.80
   2   9   1   21.20    3.20
   2   9   1   19.60    2.50
  -3  -9  -1    2.40    1.60
  -3  -9  -1    1.10    1.70
  -3  -9  -1    0.80    1.20
  -3  -9  -1   -0.20    0.70
  -3  -9  -1    2.00    1.10
   3   9   1    1.40    1.50
   3   9   1    2.00    1.20
   3   9   1   -0.10    1.40
   3   9   1    1.00    1.40
  -4  -9  -1    0.90    0.70
  -4  -9  -1   -1.20    0.80
  -4  -9  -1   -2.50    1.20
  -4  -9  -1   -0.90    0.70
  -4  -9  -1    2.50    1.70
   4   9   1    1.40    1.50
   4   9   1    1.90    1.30
   4   9   1    0.90    1.00
   4   9   1    2.90    1.70
  -5  -9  -1   33.50    4.40
  -5  -9  -1   32.60    2.90
  -5  -9  -1   36.30    4.30
  -5  -9  -1   32.60    3.30
   5   9   1   43.70    3.60
   5   9   1   30.50    4.00
   5   9   1   32.70    4.20
   5   9   1   30.30    3.60
  -6  -9  -1    5.90    2.00
  -6  -9  -1    1.50    1.90
  -6  -9  -1    5.40    2.60
  -6  -9  -1    3.90    1.30
  -6  -9  -1    2.50    0.90
   6   9   1    2.30    1.40
   6   9   1    2.30    1.50
   6   9   1    8.10    2.40
   6   9   1    3.60    1.90
   6   9   1    3.20    1.10
  -7  -9  -1   10.50    3.80
  -7  -9  -1   -1.50    1.60
  -7  -9  -1    2.10    1.70
  -7  -9  -1   -0.60    1.10
   7   9   1    3.80    1.80
   7   9   1    5.10    2.20
  -8  -9  -1   10.30    2.70
   8   9   1   10.40    3.20
   8   9   1    7.20    1.60
   8   9   1    3.90    2.00
   8   9   1    9.20    2.50
   6 -10  -1   30.80    3.80
   6 -10  -1   37.40    4.70
  -6  10   1   32.20    4.90
  -6  10   1   35.10    4.80
  -6  10   1   41.10    4.00
   5 -10  -1   11.60    2.80
   5 -10  -1    8.00    2.20
   5 -10  -1    6.00    2.00
  -5  10   1    2.40    1.80
  -5  10   1    6.60    2.60
  -5  10   1    2.50    2.00
  -5  10   1    7.10    2.00
   4 -10  -1   13.10    2.90
   4 -10  -1    9.40    2.20
   4 -10  -1   11.80    2.80
   4 -10  -1   14.30    2.50
  -4  10   1   12.50    3.20
  -4  10   1   12.00    2.40
  -4  10   1   13.50    2.60
  -4  10   1   13.20    2.90
   3 -10  -1   21.90    3.60
   3 -10  -1   26.70    3.30
   3 -10  -1   30.30    3.80
   3 -10  -1   24.60    3.70
  -3  10   1   22.30    3.50
  -3  10   1   28.20    3.60
  -3  10   1   28.60    3.40
  -3  10   1   26.50    3.60
   2 -10  -1    0.80    0.70
   2 -10  -1    0.90    1.20
   2 -10  -1    0.40    1.30
   2 -10  -1    1.30    1.50
   2 -10  -1    0.60    1.70
  -2  10   1    0.10    1.30
  -2  10   1    1.30    0.80
  -2  10   1    0.10    1.30
  -2  10   1   -2.40    1.10
  -2  10   1   -0.30    1.30
   1 -10  -1    9.10    2.90
   1 -10  -1    8.10    2.10
   1 -10  -1    9.30    2.00
   1 -10  -1    9.30    1.60
   1 -10  -1   10.20    2.50
  -1  10   1   11.40    2.60
  -1  10   1    7.80    1.50
  -1  10   1   10.70    2.20
  -1  10   1   12.70    2.60
   0 -10  -1    0.90    1.40
   0 -10  -1    0.00    1.50
   0 -10  -1    0.10    1.30
   0 -10  -1    1.60    1.30
   0  10   1    1.90    1.60
   0  10   1    1.00    1.20
   0  10   1    1.70    1.00
   0  10   1   -0.40    1.30
  -1 -10  -1    6.10    1.90
  -1 -10  -1    0.40    1.60
  -1 -10  -1    2.10    1.60
  -1 -10  -1    0.80    1.00
  -1 -10  -1    1.90    1.30
   1  10   1    0.60    1.40
   1  10   1    0.50    1.60
   1  10   1    1.40    1.10
   1  10   1   -0.50    1.10
  -2 -10  -1    5.40    1.90
  -2 -10  -1    8.70    1.90
  -2 -10  -1    4.50    2.30
  -2 -10  -1    7.20    1.80
   2  10   1    9.10    1.90
   2  10   1    9.80    2.40
   2  10   1   11.00    2.10
   2  10   1    9.30    2.50
  -3 -10  -1    0.80    1.20
  -3 -10  -1   -0.90    1.30
  -3 -10  -1   -0.90    0.60
  -3 -10  -1    1.10    1.10
   3  10   1   -1.90    1.00
   3  10   1    1.90    1.30
   3  10   1    1.10    1.40
   3  10   1    1.30    1.30
  -4 -10  -1    2.90    1.40
  -4 -10  -1    3.50    1.60
  -4 -10  -1    3.30    1.90
  -4 -10  -1    7.30    2.30
  -4 -10  -1    1.20    0.90
   4  10   1    4.50    2.10
   4  10   1    4.00    1.50
   4  10   1    2.60    1.90
   4  10   1    5.60    2.20
  -5 -10  -1   24.00    3.90
  -5 -10  -1   18.60    2.40
  -5 -10  -1   30.60    2.80
  -5 -10  -1   20.60    3.50
  -5 -10  -1   29.90    3.70
   5  10   1   27.20    3.50
   5  10   1   23.70    3.70
   5  10   1   34.10    3.90
   5  10   1   28.00    4.00
  -6 -10  -1    8.50    2.40
  -6 -10  -1   11.00    2.10
  -6 -10  -1    6.70    1.80
  -6 -10  -1   13.50    3.20
  -6 -10  -1    8.90    2.80
   6  10   1    9.20    2.60
   6  10   1   11.10    2.30
   5 -11  -1    0.30    1.40
   5 -11  -1    1.30    1.60
   5 -11  -1    0.10    1.60
   5 -11  -1    3.00    2.10
  -5  11   1    1.80    1.90
  -5  11   1    0.40    1.90
   4 -11  -1    3.00    2.10
   4 -11  -1    4.60    1.60
   4 -11  -1    3.60    1.60
   4 -11  -1    2.40    2.20
  -4  11   1    6.50    2.30
  -4  11   1    8.80    2.40
   3 -11  -1    0.70    1.70
   3 -11  -1    1.10    1.40
   3 -11  -1    3.00    1.50
   3 -11  -1    2.40    1.80
  -3  11   1    0.50    1.70
  -3  11   1   -0.20    1.50
  -3  11   1    2.90    2.00
   2 -11  -1    2.40    0.90
   2 -11  -1   -0.80    1.40
   2 -11  -1   -0.40    1.30
   2 -11  -1   -1.30    1.20
   2 -11  -1   -1.70    1.40
  -2  11   1   -2.30    1.30
  -2  11   1    0.10    1.60
  -2  11   1   -1.00    1.50
  -2  11   1   -0.40    0.60
   1 -11  -1   10.90    2.30
   1 -11  -1    6.10    2.20
   1 -11  -1   10.10    2.60
   1 -11  -1    6.00    1.90
  -1  11   1    7.30    1.50
  -1  11   1    9.20    2.50
  -1  11   1    7.90    2.30
  -1  11   1    9.30    2.50
   0 -11  -1   23.30    3.60
   0 -11  -1   24.20    3.30
   0 -11  -1   18.90    3.50
   0 -11  -1   18.20    2.80
   0 -11  -1   23.00    2.70
   0  11   1   24.70    3.70
   0  11   1   25.40    3.80
   0  11   1   24.90    3.40
   0  11   1   21.10    2.60
  -1 -11  -1    0.60    1.30
  -1 -11  -1    2.30    1.60
  -1 -11  -1   -0.70    1.50
  -1 -11  -1   -0.20    1.40
  -1 -11  -1   -0.70    1.00
   1  11   1    0.30    1.10
   1  11   1    1.90    1.40
   1  11   1    3.60    2.00
  -2 -11  -1   14.10    3.10
  -2 -11  -1   15.50    3.30
  -2 -11  -1   16.40    2.40
  -2 -11  -1   10.70    2.20
   2  11   1   10.30    2.80
   2  11   1   12.60    2.60
   2  11   1   15.30    2.50
   2  11   1   21.40    3.30
  -3 -11  -1    5.60    1.70
  -3 -11  -1    3.80    2.10
  -3 -11  -1    6.70    1.70
  -3 -11  -1    6.30    2.60
   3  11   1    4.90    2.20
   3  11   1    3.20    1.60
   3  11   1    2.30    2.10
   3  11   1    4.20    1.90
  -4 -11  -1    2.80    2.00
  -4 -11  -1    4.20    1.80
  -4 -11  -1    0.50    2.00
  -4 -11  -1    0.40    1.30
   4  11   1    4.10    2.10
   4  11   1    1.90    2.00
   4  11   1    1.00    1.20
  -5 -11  -1    3.50    2.10
  -5 -11  -1    2.10    1.30
   5  11   1    0.60    1.80
   5  11   1   -0.50    1.70
   2 -12  -1   -0.30    1.60
   2 -12  -1    2.90    1.80
   2 -12  -1    4.20    1.70
   2 -12  -1    2.10    1.60
  -2  12   1    1.70    2.00
   1 -12  -1    1.00    1.90
   1 -12  -1    3.10    1.70
   1 -12  -1    3.50    1.60
   1 -12  -1    7.10    2.50
  -1  12   1    1.20    1.80
  -1  12   1    0.50    1.00
   0 -12  -1    7.10    2.00
   0 -12  -1    1.30    1.30
   0 -12  -1    1.40    1.90
   0 -12  -1    6.00    2.00
   0  12   1    1.10    1.20
   0  12   1    2.10    2.20
  -1 -12  -1   64.89    6.70
  -1 -12  -1   69.69    5.90
  -1 -12  -1   61.09    4.70
  -1 -12  -1   61.49    4.30
   1  12   1   71.79    5.90
  -2 -12  -1    3.80    2.30
  -2 -12  -1    6.50    1.80
  -2 -12  -1    9.00    2.90
   2  12   1    6.30    1.90
   2  12   1   11.80    2.70
   1  11  -2    3.60    1.40
   1  11  -2    3.10    1.80
   1  11  -2   -0.40    1.40
  -1 -11   2   -0.50    1.30
  -1 -11   2    0.20    1.60
  -1 -11   2    0.70    1.10
   0  11  -2   50.99    4.90
   0  11  -2   44.70    3.70
   0  11  -2   40.20    5.20
   0 -11   2   54.49    5.30
   0 -11   2   47.00    3.90
   0 -11   2   52.99    3.80
   0 -11   2   45.10    5.50
  -1  11  -2    5.90    1.70
  -1  11  -2    5.30    2.50
   1 -11   2    7.00    2.30
   1 -11   2    8.50    2.60
   1 -11   2    1.90    2.00
  -2  11  -2   23.90    3.80
  -2  11  -2   27.80    2.70
   2 -11   2   25.60    3.20
   2 -11   2   24.60    3.50
   2 -11   2   26.80    4.20
   2 -11   2   26.80    4.00
   4  10  -2    7.20    2.60
  -4 -10   2    5.40    2.50
  -4 -10   2    9.10    1.50
   3  10  -2   16.30    3.30
   3  10  -2   16.20    2.90
   3  10  -2   10.90    3.20
   3  10  -2    9.30    2.20
  -3 -10   2   16.60    3.30
  -3 -10   2   10.60    2.50
  -3 -10   2    9.60    1.60
  -3 -10   2   12.40    3.00
   2  10  -2    2.60    1.30
   2  10  -2    3.00    1.70
   2  10  -2    3.50    1.90
   2  10  -2    1.80    1.60
  -2 -10   2    3.40    1.30
  -2 -10   2    3.20    2.00
  -2 -10   2    2.20    1.60
  -2 -10   2    3.10    2.10
   1  10  -2    3.60    1.90
   1  10  -2    0.60    1.30
   1  10  -2    3.20    2.00
  -1 -10   2    3.50    2.00
  -1 -10   2    1.40    1.40
  -1 -10   2    2.60    1.20
   0  10  -2   43.20    5.20
   0  10  -2   40.80    3.30
   0  10  -2   34.30    4.50
   0  10  -2   26.70    3.90
   0 -10   2   33.00    3.00
   0 -10   2   27.20    3.50
   0 -10   2   38.40    3.20
   0 -10   2   34.50    4.50
   0 -10   2   38.40    4.70
  -1  10  -2   12.30    3.70
  -1  10  -2   12.50    2.70
  -1  10  -2   13.40    2.40
   1 -10   2   14.90    2.30
   1 -10   2   18.60    3.50
   1 -10   2   11.40    3.00
   1 -10   2   13.80    2.20
   1 -10   2   10.70    2.30
  -2  10  -2    6.90    2.00
  -2  10  -2    5.90    1.40
  -2  10  -2    5.60    2.10
   2 -10   2    7.90    2.40
   2 -10   2    7.70    2.50
   2 -10   2    5.80    2.00
   2 -10   2    3.10    1.50
  -3  10  -2   12.20    2.10
  -3  10  -2   10.70    1.60
  -3  10  -2   12.70    3.30
  -3  10  -2    8.60    2.30
  -3  10  -2   10.00    2.80
   3 -10   2   10.80    2.80
   3 -10   2   10.10    2.00
   3 -10   2   11.60    2.90
   3 -10   2    5.40    2.00
  -4  10  -2    8.20    2.70
  -4  10  -2    6.60    1.20
  -4  10  -2    9.30    2.50
  -4  10  -2    6.90    2.20
  -4  10  -2    5.30    1.90
   4 -10   2    6.60    1.90
   4 -10   2    5.20    2.10
   4 -10   2    7.80    2.30
   4 -10   2   13.00    3.00
  -5  10  -2   10.00    1.30
  -5  10  -2   14.00    3.00
  -5  10  -2   12.40    3.00
   5 -10   2   16.60    3.30
   5 -10   2   10.70    3.00
   5 -10   2    5.70    2.60
   6   9  -2   11.30    2.50
   6   9  -2   14.40    2.90
   6   9  -2   12.20    2.70
  -6  -9   2   15.20    3.80
   5   9  -2   89.49    6.50
   5   9  -2   89.39    6.50
   5   9  -2   81.39    5.60
   5   9  -2   80.99    5.60
  -5  -9   2   79.29    5.40
  -5  -9   2   77.09    4.10
  -5  -9   2   72.59    5.90
  -5  -9   2   77.09    6.30
   4   9  -2    3.00    1.60
   4   9  -2    4.10    2.00
   4   9  -2    4.60    1.50
   4   9  -2    0.70    1.80
  -4  -9   2    2.00    1.70
  -4  -9   2    4.40    1.90
  -4  -9   2    4.20    1.10
  -4  -9   2    6.00    1.90
   3   9  -2    1.80    1.70
   3   9  -2    0.30    1.40
   3   9  -2   -0.20    1.10
   3   9  -2    1.40    1.60
  -3  -9   2    1.80    1.30
  -3  -9   2    1.60    0.90
  -3  -9   2    2.50    1.80
  -3  -9   2    5.50    2.10
   2   9  -2    5.60    1.80
   2   9  -2    3.90    1.60
   2   9  -2    1.30    1.40
   2   9  -2    2.60    1.90
  -2  -9   2    4.90    1.50
  -2  -9   2    1.70    1.60
  -2  -9   2    5.40    2.00
  -2  -9   2    2.10    1.10
   1   9  -2    8.90    1.90
   1   9  -2    7.10    2.30
   1   9  -2   11.60    2.30
   1   9  -2   13.10    2.90
  -1  -9   2    7.70    2.40
  -1  -9   2   11.50    1.70
  -1  -9   2    5.80    1.70
  -1  -9   2   12.10    2.80
   0   9  -2    0.10    1.30
   0   9  -2    1.30    1.70
   0   9  -2    2.00    1.70
   0   9  -2    2.30    1.30
   0  -9   2    2.40    1.20
   0  -9   2    1.20    1.00
   0  -9   2    2.50    1.80
  -1   9  -2    1.70    1.40
  -1   9  -2    3.30    1.20
  -1   9  -2    2.90    1.80
  -1   9  -2    1.90    1.50
   1  -9   2    0.60    1.40
   1  -9   2    2.80    1.70
   1  -9   2    3.10    1.20
   1  -9   2    1.90    1.40
   1  -9   2    2.10    1.20
  -2   9  -2    2.30    1.30
  -2   9  -2    1.90    1.50
  -2   9  -2    1.30    1.60
  -2   9  -2    2.40    1.10
   2  -9   2   -0.40    1.40
   2  -9   2    1.50    1.30
   2  -9   2    0.20    1.10
   2  -9   2    0.80    1.70
  -3   9  -2    3.20    1.80
  -3   9  -2    0.40    1.50
  -3   9  -2    1.80    1.60
  -3   9  -2    2.40    1.00
  -3   9  -2    1.90    1.40
   3  -9   2    1.20    1.20
   3  -9   2    2.30    2.10
   3  -9   2    1.30    1.40
   3  -9   2    2.80    1.80
  -4   9  -2   37.30    3.60
  -4   9  -2   33.20    2.30
  -4   9  -2   32.60    4.40
  -4   9  -2   35.70    4.90
  -4   9  -2   29.60    3.80
   4  -9   2   28.30    3.40
   4  -9   2   39.90    4.10
   4  -9   2   27.90    4.10
  -5   9  -2    7.70    2.60
  -5   9  -2    4.90    1.20
  -5   9  -2    6.20    2.20
  -5   9  -2    5.00    2.10
   5  -9   2    9.00    2.50
   5  -9   2    9.00    2.10
   5  -9   2    7.60    2.40
  -6   9  -2   12.30    2.90
  -6   9  -2   10.40    2.80
  -6   9  -2   10.60    2.50
  -6   9  -2    9.40    2.50
   6  -9   2   10.00    2.50
   6  -9   2   14.00    3.20
   6  -9   2    6.90    2.20
  -7   9  -2    5.70    2.40
  -7   9  -2    8.60    2.90
   7  -9   2   11.00    2.70
   7  -9   2    4.30    2.00
   7   8  -2    6.20    2.20
   7   8  -2    4.20    1.80
   7   8  -2    4.40    2.20
  -7  -8   2    5.40    2.30
   6   8  -2   10.20    2.30
   6   8  -2    7.60    2.10
   6   8  -2    5.30    2.30
   6   8  -2    6.60    2.00
  -6  -8   2    7.10    2.10
  -6  -8   2    4.00    2.00
   5   8  -2    8.80    2.70
   5   8  -2    6.10    1.70
   5   8  -2   12.40    2.50
   5   8  -2    8.90    2.40
  -5  -8   2    8.50    2.50
  -5  -8   2   10.40    2.60
  -5  -8   2    8.00    1.30
   4   8  -2  106.29    6.10
   4   8  -2  103.09    6.70
   4   8  -2   99.59    6.50
   4   8  -2   98.79    6.60
  -4  -8   2   93.39    6.30
  -4  -8   2   97.59    4.80
  -4  -8   2  100.99    5.90
  -4  -8   2   99.19    6.80
   3   8  -2    0.70    1.30
   3   8  -2    0.70    1.20
   3   8  -2    4.40    1.90
   3   8  -2   -0.20    1.20
  -3  -8   2    1.70    0.80
  -3  -8   2    1.70    1.50
  -3  -8   2   -0.30    1.20
  -3  -8   2    0.80    1.70
   2   8  -2   10.30    2.10
   2   8  -2    8.90    2.30
   2   8  -2    9.60    2.40
   2   8  -2   11.50    2.50
  -2  -8   2    9.40    1.50
  -2  -8   2   11.20    2.50
  -2  -8   2   10.40    2.60
  -2  -8   2   14.70    2.30
   1   8  -2   36.80    4.80
   1   8  -2   33.10    4.10
   1   8  -2   32.20    3.00
   1   8  -2   37.90    3.00
  -1  -8   2   29.60    3.80
  -1  -8   2   34.60    2.90
  -1  -8   2   34.20    2.60
  -1  -8   2   38.40    4.40
   0   8  -2    1.80    1.30
   0   8  -2    2.70    1.60
   0   8  -2    3.30    1.80
   0   8  -2   -0.70    0.80
   0  -8   2    0.30    1.80
   0  -8   2    1.70    1.40
   0  -8   2    0.60    1.00
   0  -8   2    1.10    0.90
   0  -8   2   -0.20    1.30
  -1   8  -2    9.00    2.40
  -1   8  -2   10.40    1.70
  -1   8  -2   12.30    2.20
  -1   8  -2   11.20    2.40
   1  -8   2    9.80    2.40
   1  -8   2    9.50    1.70
   1  -8   2   11.20    1.90
   1  -8   2   11.40    2.70
  -2   8  -2   42.60    3.90
  -2   8  -2   33.00    3.20
  -2   8  -2   37.70    2.70
  -2   8  -2   38.80    3.80
  -2   8  -2   41.00    3.00
   2  -8   2   44.00    5.00
   2  -8   2   40.10    4.40
   2  -8   2   40.70    3.10
   2  -8   2   38.50    3.40
  -3   8  -2   49.60    3.00
  -3   8  -2   50.19    3.70
  -3   8  -2   48.90    4.30
  -3   8  -2   48.70    3.80
  -3   8  -2   47.00    4.10
   3  -8   2   47.90    3.70
   3  -8   2   52.59    4.40
   3  -8   2   46.30    4.40
  -4   8  -2   -1.90    1.10
  -4   8  -2    0.40    1.30
  -4   8  -2    0.00    0.60
  -4   8  -2   -2.90    1.20
  -4   8  -2   -0.50    1.30
   4  -8   2   -2.60    1.30
   4  -8   2    0.80    1.30
   4  -8   2    0.40    1.40
  -5   8  -2   -0.10    1.60
  -5   8  -2   -1.80    1.30
  -5   8  -2    0.90    1.40
  -5   8  -2    0.10    1.70
  -5   8  -2    1.10    0.80
   5  -8   2    0.80    1.70
   5  -8   2    0.50    1.40
   5  -8   2    0.60    1.00
  -6   8  -2   -0.80    1.20
  -6   8  -2    1.50    2.00
  -6   8  -2    1.00    0.30
  -6   8  -2   -0.90    1.30
  -6   8  -2   -1.50    1.50
   6  -8   2   -0.10    1.00
   6  -8   2    1.30    1.60
   6  -8   2    0.90    1.80
  -7   8  -2   37.50    3.60
  -7   8  -2   31.30    4.00
  -7   8  -2   25.30    4.30
   7  -8   2   28.80    3.90
   7  -8   2   25.60    4.10
   7  -8   2   27.30    3.60
  -8   8  -2    0.10    1.60
  -8   8  -2    0.50    2.00
   8  -8   2    1.20    1.60
   8  -8   2    0.10    1.40
   8   7  -2    1.40    1.90
   8   7  -2    4.30    1.70
   8   7  -2    6.70    1.80
  -8  -7   2    5.20    1.20
  -8  -7   2    8.00    3.60
  -8  -7   2    6.50    2.40
   7   7  -2   -1.10    1.30
   7   7  -2    0.30    0.90
   7   7  -2    2.90    1.70
   7   7  -2    1.00    1.50
  -7  -7   2    3.40    1.40
  -7  -7   2    0.40    1.40
  -7  -7   2    0.10    1.60
  -7  -7   2    0.90    1.10
   6   7  -2   34.10    4.10
   6   7  -2   29.50    4.00
   6   7  -2   25.80    3.40
   6   7  -2   36.10    3.40
  -6  -7   2   26.70    3.60
  -6  -7   2   28.30    1.50
  -6  -7   2   34.30    4.20
  -6  -7   2   39.70    3.50
   5   7  -2  386.96   17.50
   5   7  -2  408.16   16.60
   5   7  -2  401.66   18.60
  -5  -7   2  394.86   16.90
  -5  -7   2  395.66   14.90
  -5  -7   2  386.56   16.40
  -5  -7   2  395.76   17.40
   4   7  -2   31.40    3.10
   4   7  -2   33.80    3.30
   4   7  -2   35.20    3.60
   4   7  -2   35.60    4.20
  -4  -7   2   32.40    4.00
  -4  -7   2   31.70    2.90
  -4  -7   2   35.80    3.90
  -4  -7   2   32.80    2.20
   3   7  -2   17.30    2.50
   3   7  -2   22.60    3.20
   3   7  -2   20.10    2.70
  -3  -7   2   13.90    2.90
  -3  -7   2   16.80    2.80
  -3  -7   2   18.10    1.70
  -3  -7   2   20.60    2.60
   2   7  -2  188.48    9.70
   2   7  -2  210.88    9.20
   2   7  -2  220.88   10.00
   2   7  -2  199.48    9.00
  -2  -7   2  198.78    9.00
  -2  -7   2  205.28   10.00
  -2  -7   2  196.38    9.70
  -2  -7   2  203.78    8.30
   1   7  -2    0.70    1.30
   1   7  -2   -0.10    1.10
   1   7  -2    0.50    1.10
   1   7  -2    0.60    0.90
  -1  -7   2   -0.90    1.10
  -1  -7   2   -0.40    0.90
  -1  -7   2   -1.40    0.70
  -1  -7   2    0.70    1.40
   0   7  -2  189.98    8.90
   0   7  -2  211.88    8.80
   0   7  -2  196.88    9.80
   0   7  -2  206.18    9.60
   0  -7   2  191.98    9.00
   0  -7   2  199.38    8.60
   0  -7   2  208.98    8.50
   0  -7   2  196.08   10.20
   0  -7   2  204.48    9.80
  -1   7  -2  111.29    5.20
  -1   7  -2  102.69    4.70
  -1   7  -2  103.49    6.90
  -1   7  -2   99.39    5.50
  -1   7  -2  103.09    6.10
   1  -7   2   99.59    6.10
   1  -7   2  107.29    5.20
   1  -7   2  120.29    6.50
   1  -7   2   98.79    5.00
   1  -7   2  104.59    5.60
  -2   7  -2  155.68    7.30
  -2   7  -2  153.08    8.00
  -2   7  -2  150.28    7.70
  -2   7  -2  141.09    6.70
  -2   7  -2  151.78    6.50
   2  -7   2  144.79    7.10
   2  -7   2  143.29    7.80
   2  -7   2  151.98    7.90
  -3   7  -2    4.80    1.50
  -3   7  -2    4.80    1.70
  -3   7  -2    3.90    1.50
  -3   7  -2    8.60    2.10
  -3   7  -2    4.70    1.00
   3  -7   2    5.70    1.50
   3  -7   2    4.40    1.90
   3  -7   2    8.30    2.20
  -4   7  -2   21.90    3.10
  -4   7  -2   25.90    3.00
  -4   7  -2   21.20    3.20
  -4   7  -2   24.70    3.10
  -4   7  -2   22.50    1.70
   4  -7   2   22.00    2.70
   4  -7   2   20.80    3.20
  -5   7  -2    0.90    0.50
  -5   7  -2    1.80    1.40
  -5   7  -2    0.10    1.40
  -5   7  -2   -0.20    1.30
  -5   7  -2   -1.20    1.30
   5  -7   2    0.80    1.60
   5  -7   2    0.70    1.30
   5  -7   2    1.70    1.40
  -6   7  -2    2.50    1.50
  -6   7  -2    1.90    0.40
  -6   7  -2    2.00    1.50
  -6   7  -2    2.30    1.80
  -6   7  -2    2.60    1.90
   6  -7   2    1.30    1.70
   6  -7   2    0.80    1.40
   6  -7   2    1.40    1.40
  -7   7  -2    3.10    2.10
  -7   7  -2    4.20    1.50
  -7   7  -2    1.30    1.40
   7  -7   2    4.10    1.70
   7  -7   2    3.40    1.80
   7  -7   2    6.50    2.80
  -8   7  -2   -2.80    1.20
  -8   7  -2    0.00    1.50
  -8   7  -2   -0.10    1.90
   8  -7   2    0.90    1.50
   8  -7   2    1.20    1.80
   8  -7   2   -0.80    1.30
  -9   7  -2   -1.50    1.60
  -9   7  -2   -0.10    1.50
   9  -7   2   -1.10    1.50
   9  -7   2    4.10    1.80
   8   6  -2   10.40    1.40
   8   6  -2   13.80    2.80
   8   6  -2   15.90    2.90
   8   6  -2   16.10    3.50
   8   6  -2   10.00    2.20
  -8  -6   2   11.40    2.40
  -8  -6   2   12.10    2.70
  -8  -6   2    7.30    3.20
  -8  -6   2   10.80    2.40
  -8  -6   2   11.60    2.00
   7   6  -2    3.30    2.00
   7   6  -2    4.50    1.60
   7   6  -2    4.90    1.00
   7   6  -2    7.20    2.00
   7   6  -2    5.40    1.70
  -7  -6   2    4.60    1.30
  -7  -6   2    6.50    1.90
  -7  -6   2    7.70    2.10
  -7  -6   2    4.00    1.80
   6   6  -2  152.58    7.60
   6   6  -2  140.99    7.40
   6   6  -2  153.58    8.00
   6   6  -2  128.09    5.80
   6   6  -2  147.89    7.90
  -6  -6   2  131.19    7.80
  -6  -6   2  139.29    7.50
  -6  -6   2  135.69    7.20
  -6  -6   2  129.69    6.10
   5   6  -2    0.30    1.30
   5   6  -2    3.10    1.40
   5   6  -2   -0.20    1.40
   5   6  -2    2.50    1.20
  -5  -6   2    3.60    1.70
  -5  -6   2    3.50    1.50
  -5  -6   2    3.70    1.70
  -5  -6   2    2.20    0.60
   4   6  -2   11.40    2.10
   4   6  -2    5.80    1.90
   4   6  -2    6.70    1.70
   4   6  -2    5.90    1.80
  -4  -6   2    8.00    2.20
  -4  -6   2    8.20    2.00
  -4  -6   2    7.20    1.60
  -4  -6   2    8.20    1.20
   3   6  -2    0.30    1.10
   3   6  -2    2.00    1.40
   3   6  -2    2.30    1.40
   3   6  -2    0.80    0.80
  -3  -6   2    1.10    1.30
  -3  -6   2    1.50    1.00
  -3  -6   2    2.70    1.60
  -3  -6   2    0.50    0.60
   2   6  -2   24.50    2.90
   2   6  -2   17.40    2.70
   2   6  -2   24.00    2.60
   2   6  -2   22.90    2.30
  -2  -6   2   24.80    3.00
  -2  -6   2   21.20    2.40
  -2  -6   2   21.10    2.40
  -2  -6   2   20.00    2.90
   1   6  -2   58.39    4.10
   1   6  -2   60.59    4.20
   1   6  -2   58.29    3.50
   1   6  -2   58.59    3.70
  -1  -6   2   54.29    3.50
  -1  -6   2   61.59    4.20
  -1  -6   2   60.19    3.20
  -1  -6   2   66.79    4.50
  -1  -6   2   65.19    3.80
   0   6  -2   59.49    4.10
   0   6  -2   61.49    3.50
   0   6  -2   61.09    4.10
   0   6  -2   59.49    3.70
   0  -6   2   66.59    3.90
   0  -6   2   60.99    3.30
   0  -6   2   61.99    4.10
   0  -6   2   69.89    4.40
   0  -6   2   58.49    3.50
  -1   6  -2   18.00    1.70
  -1   6  -2   15.70    2.40
  -1   6  -2   19.80    2.60
  -1   6  -2   15.60    2.10
   1  -6   2   16.80    2.10
   1  -6   2   18.30    2.50
   1  -6   2   15.30    1.70
   1  -6   2   16.60    2.50
  -2   6  -2   19.70    1.70
  -2   6  -2   24.80    2.90
  -2   6  -2   18.50    2.10
  -2   6  -2   25.70    2.60
  -2   6  -2   21.80    2.60
   2  -6   2   19.70    2.30
   2  -6   2   16.90    2.60
   2  -6   2   21.30    2.70
  -3   6  -2   12.70    2.30
  -3   6  -2   14.80    2.10
  -3   6  -2   12.90    2.00
  -3   6  -2   13.50    1.40
  -3   6  -2   15.40    2.50
   3  -6   2   13.40    1.90
   3  -6   2   12.00    2.20
   3  -6   2   16.30    2.50
  -4   6  -2    0.90    1.20
  -4   6  -2    0.50    0.60
  -4   6  -2    0.60    1.20
  -4   6  -2   -1.00    1.10
   4  -6   2   -0.50    1.10
   4  -6   2    1.50    1.20
   4  -6   2    0.50    1.40
  -5   6  -2    0.30    1.50
  -5   6  -2    1.80    1.30
  -5   6  -2    0.40    0.40
  -5   6  -2    0.80    1.20
  -5   6  -2    0.40    1.30
   5  -6   2    1.20    1.30
   5  -6   2    1.30    1.30
   5  -6   2   -0.20    1.00
  -6   6  -2   32.50    3.50
  -6   6  -2   29.00    3.70
  -6   6  -2   30.70    1.50
  -6   6  -2   33.70    3.30
  -6   6  -2   34.90    4.30
   6  -6   2   36.30    3.70
   6  -6   2   38.10    3.50
  -7   6  -2    3.90    2.20
  -7   6  -2    5.10    1.80
   7  -6   2    1.60    1.40
   7  -6   2    3.50    1.50
   7  -6   2    3.40    1.80
  -8   6  -2   10.10    2.40
  -8   6  -2    4.10    1.80
  -8   6  -2    3.50    2.50
   8  -6   2    7.20    2.00
   8  -6   2    9.20    2.30
   8  -6   2    8.10    2.40
  -9   6  -2    2.80    1.70
  -9   6  -2   -0.30    1.60
  -9   6  -2   -0.70    1.60
   9  -6   2   -1.90    1.30
   9  -6   2    6.20    2.60
   9  -6   2    2.20    1.50
 -10   6  -2    1.90    2.70
 -10   6  -2    2.00    1.80
 -10   6  -2    5.50    2.00
  10  -6   2    7.90    2.20
  10  -6   2    0.70    1.20
  10  -6   2    4.60    1.80
   9   5  -2    5.00    1.70
   9   5  -2    2.90    1.70
   9   5  -2    2.90    1.60
   9   5  -2    0.90    0.80
   9   5  -2    3.30    1.00
  -9  -5   2    4.70    1.60
  -9  -5   2   -0.70    2.40
  -9  -5   2    2.20    1.50
  -9  -5   2    3.60    1.50
  -9  -5   2    3.50    1.60
   8   5  -2    2.40    0.90
   8   5  -2    1.80    1.00
   8   5  -2    2.40    1.60
   8   5  -2    2.50    1.60
   8   5  -2    0.90    1.30
  -8  -5   2    1.80    1.30
  -8  -5   2    0.60    1.40
  -8  -5   2    3.00    1.50
  -8  -5   2    1.20    1.10
  -8  -5   2   -0.50    2.20
   7   5  -2    0.10    0.60
   7   5  -2    1.30    1.30
   7   5  -2    1.60    1.30
   7   5  -2    0.10    1.30
   7   5  -2   -0.20    0.90
  -7  -5   2   -0.80    1.20
  -7  -5   2    0.00    0.90
  -7  -5   2   -2.10    0.90
  -7  -5   2    0.40    1.10
  -7  -5   2   -1.80    2.00
   6   5  -2  105.29    5.60
   6   5  -2   89.99    4.30
   6   5  -2   95.89    5.60
   6   5  -2   92.29    5.80
   6   5  -2   96.99    5.90
  -6  -5   2   90.89    5.50
  -6  -5   2   92.79    5.40
  -6  -5   2   96.39    6.00
  -6  -5   2   98.19    5.00
   5   5  -2   45.50    3.60
   5   5  -2   48.40    3.90
   5   5  -2   46.50    3.90
   5   5  -2   45.00    2.40
   5   5  -2   45.50    3.40
  -5  -5   2   43.70    2.70
  -5  -5   2   45.30    3.30
  -5  -5   2   37.90    3.70
  -5  -5   2   49.50    3.70
   4   5  -2    2.60    1.40
   4   5  -2    1.80    0.60
   4   5  -2    0.70    1.10
   4   5  -2    0.20    1.20
   4   5  -2    1.50    1.20
  -4  -5   2    1.50    0.50
  -4  -5   2    1.20    1.40
  -4  -5   2    2.20    1.40
  -4  -5   2    2.50    1.10
  -4  -5   2    2.40    0.80
   3   5  -2   28.20    2.50
   3   5  -2   26.20    2.50
   3   5  -2   28.30    2.70
   3   5  -2   29.50    2.80
  -3  -5   2   30.40    1.80
  -3  -5   2   26.70    2.60
  -3  -5   2   28.40    2.90
  -3  -5   2   31.40    2.50
   2   5  -2    1.30    1.10
   2   5  -2    1.80    1.00
   2   5  -2    0.70    0.80
   2   5  -2   -0.20    1.00
  -2  -5   2    3.10    1.30
  -2  -5   2    1.40    1.20
  -2  -5   2    2.90    1.10
  -2  -5   2    2.00    0.60
   1   5  -2    1.00    1.10
   1   5  -2    1.00    1.10
   1   5  -2    1.60    0.80
   1   5  -2    0.50    0.60
  -1  -5   2    1.10    1.00
  -1  -5   2    0.60    0.60
  -1  -5   2    2.20    1.10
  -1  -5   2    1.00    0.80
   0   5  -2    1.30    1.10
   0   5  -2    0.20    0.70
   0   5  -2    1.90    0.80
   0   5  -2    1.70    1.20
   0  -5   2    1.10    0.70
   0  -5   2    0.90    0.90
   0  -5   2    1.30    1.00
   0  -5   2    1.70    1.20
   0  -5   2    1.10    0.70
  -1   5  -2    2.00    1.20
  -1   5  -2    3.40    1.30
  -1   5  -2    1.60    0.80
  -1   5  -2    2.30    0.70
  -1   5  -2    2.70    1.00
   1  -5   2    2.40    1.20
   1  -5   2    1.80    1.00
   1  -5   2    2.40    0.80
   1  -5   2    2.10    1.10
  -2   5  -2    1.00    1.20
  -2   5  -2    1.40    0.90
  -2   5  -2    0.80    0.60
  -2   5  -2    1.30    1.20
  -2   5  -2    1.00    0.90
   2  -5   2    1.10    0.90
   2  -5   2    0.80    1.00
   2  -5   2    0.20    0.80
  -3   5  -2   82.39    4.30
  -3   5  -2   79.79    3.60
  -3   5  -2   78.49    4.50
  -3   5  -2   83.59    4.70
  -3   5  -2   76.99    4.70
   3  -5   2   78.69    4.70
   3  -5   2   71.19    4.10
   3  -5   2   72.39    4.60
  -4   5  -2   38.70    3.40
  -4   5  -2   39.30    2.10
  -4   5  -2   43.90    3.50
  -4   5  -2   37.80    3.00
  -4   5  -2   37.80    3.10
   4  -5   2   44.80    3.50
   4  -5   2   39.60    2.80
   4  -5   2   39.80    3.30
  -5   5  -2    2.00    2.70
  -5   5  -2   10.00    1.90
  -5   5  -2    8.50    2.10
  -5   5  -2    6.90    0.80
  -5   5  -2    7.40    1.70
   5  -5   2    4.90    1.70
   5  -5   2    3.40    1.40
   5  -5   2    8.70    1.70
   5  -5   2    4.70    1.80
  -6   5  -2   20.50    2.60
  -6   5  -2   22.80    1.30
  -6   5  -2   19.70    2.80
  -6   5  -2   18.30    3.10
   6  -5   2   23.30    3.00
   6  -5   2   20.80    2.50
   6  -5   2   25.80    3.10
   6  -5   2   26.80    3.30
  -7   5  -2   20.30    2.90
  -7   5  -2   25.90    1.20
  -7   5  -2   26.40    3.80
  -7   5  -2   23.40    1.20
  -7   5  -2   20.00    2.80
   7  -5   2   23.90    3.40
   7  -5   2   28.30    3.50
  -8   5  -2   -3.80    1.40
  -8   5  -2    1.20    1.10
  -8   5  -2    4.40    1.70
   8  -5   2    1.50    1.40
   8  -5   2    0.90    1.30
   8  -5   2    2.60    1.70
  -9   5  -2    1.70    1.60
  -9   5  -2   -2.30    1.60
  -9   5  -2    1.80    1.40
   9  -5   2    2.20    1.60
   9  -5   2    1.90    1.50
   9  -5   2    1.30    1.50
 -10   5  -2   -3.20    2.20
 -10   5  -2    0.30    1.40
 -10   5  -2    2.00    1.70
 -10   5  -2    1.20    1.70
  10  -5   2    0.80    1.70
  10  -5   2    1.10    1.40
  10  -5   2    0.50    1.50
  10   4  -2   10.80    2.40
  10   4  -2   10.60    1.70
  10   4  -2    9.60    2.80
  10   4  -2   14.00    2.30
 -10  -4   2   15.50    4.10
 -10  -4   2    8.40    2.10
 -10  -4   2   11.50    2.70
 -10  -4   2    8.80    3.50
 -10  -4   2    4.30    2.10
   9   4  -2    4.30    1.20
   9   4  -2    4.00    1.80
   9   4  -2    7.50    2.00
   9   4  -2    1.90    1.50
   9   4  -2    2.90    0.80
  -9  -4   2    1.40    1.80
  -9  -4   2    4.30    1.50
  -9  -4   2    6.50    3.10
  -9  -4   2    3.70    1.80
  -9  -4   2    5.10    1.80
   8   4  -2   -0.20    1.10
   8   4  -2   -0.50    1.20
   8   4  -2    1.20    0.70
   8   4  -2    0.80    0.80
   8   4  -2   -0.40    1.20
  -8  -4   2    0.10    1.30
  -8  -4   2    1.00    1.30
  -8  -4   2   -0.30    1.20
  -8  -4   2   -0.30    2.00
  -8  -4   2   -0.80    1.10
   7   4  -2    6.20    1.70
   7   4  -2    3.00    0.90
   7   4  -2    1.90    0.90
   7   4  -2    3.30    1.50
   7   4  -2    3.50    1.60
  -7  -4   2    2.30    1.40
  -7  -4   2    1.00    1.30
  -7  -4   2    3.20    2.10
  -7  -4   2    3.60    1.40
  -7  -4   2    7.00    1.90
   6   4  -2   32.50    3.10
   6   4  -2   26.60    3.00
   6   4  -2   27.40    1.90
   6   4  -2   28.50    3.30
   6   4  -2   25.90    2.20
  -6  -4   2   32.20    3.30
  -6  -4   2   23.60    3.20
  -6  -4   2   29.50    2.60
  -6  -4   2   26.40    2.80
   5   4  -2    6.60    1.60
   5   4  -2    8.20    1.80
   5   4  -2    5.90    0.90
   5   4  -2    7.20    1.80
  -5  -4   2    6.60    1.30
  -5  -4   2    5.00    1.50
  -5  -4   2    7.20    1.70
  -5  -4   2    7.40    2.00
   4   4  -2   15.30    1.20
   4   4  -2   16.00    2.10
   4   4  -2   16.10    2.30
   4   4  -2   14.80    2.30
  -4  -4   2   18.90    2.50
  -4  -4   2   15.90    2.10
  -4  -4   2   12.30    1.40
  -4  -4   2   17.00    2.20
   3   4  -2   14.20    1.80
   3   4  -2   16.20    2.10
   3   4  -2   11.30    1.50
   3   4  -2   13.40    2.00
   3   4  -2   14.50    1.90
  -3  -4   2   13.20    1.70
  -3  -4   2   16.80    2.10
  -3  -4   2   13.50    1.00
  -3  -4   2   11.60    1.00
  -3  -4   2   15.20    2.20
   2   4  -2   13.00    1.70
   2   4  -2   13.50    1.90
   2   4  -2   11.70    1.80
   2   4  -2   15.10    1.80
  -2  -4   2   15.10    1.10
  -2  -4   2   16.20    2.00
  -2  -4   2   17.90    1.90
  -2  -4   2   18.40    2.20
   1   4  -2   40.00    2.90
   1   4  -2   44.40    2.70
   1   4  -2   41.50    3.00
   1   4  -2   41.50    2.60
  -1  -4   2   45.60    3.00
  -1  -4   2   43.80    2.20
  -1  -4   2   49.10    3.20
  -1  -4   2   47.50    2.70
   0   4  -2    2.60    1.20
   0   4  -2    4.00    1.10
   0   4  -2    4.30    1.00
   0   4  -2    3.50    0.50
   0   4  -2    4.10    1.20
   0  -4   2    3.80    0.80
   0  -4   2    4.00    1.10
   0  -4   2    5.50    1.30
   0  -4   2    3.00    0.80
   0  -4   2    6.10    1.40
  -1   4  -2  754.92   29.60
  -1   4  -2  877.41   30.50
  -1   4  -2  815.52   30.50
  -1   4  -2  849.22   30.00
   1  -4   2  808.72   30.50
   1  -4   2  810.02   29.70
   1  -4   2  877.61   30.60
   1  -4   2  871.61   30.10
  -2   4  -2   16.60    2.00
  -2   4  -2   13.20    1.70
  -2   4  -2   13.70    1.30
  -2   4  -2   13.20    1.90
  -2   4  -2   12.40    1.60
   2  -4   2   12.40    1.60
   2  -4   2   16.00    2.00
   2  -4   2   16.40    2.00
  -3   4  -2    0.70    1.00
  -3   4  -2    0.20    0.80
  -3   4  -2    0.40    0.80
  -3   4  -2    0.30    0.40
  -3   4  -2   -0.70    0.70
   3  -4   2    0.10    1.10
   3  -4   2    0.50    1.00
   3  -4   2   -0.70    0.80
  -4   4  -2   49.40    3.10
  -4   4  -2   47.30    3.50
  -4   4  -2   50.39    3.60
  -4   4  -2   45.80    2.30
  -4   4  -2   50.99    3.40
   4  -4   2   49.90    3.60
   4  -4   2   46.70    3.00
   4  -4   2   49.30    3.40
   4  -4   2   51.99    3.40
  -5   4  -2   25.10    2.30
  -5   4  -2   28.00    2.70
  -5   4  -2   26.60    3.00
  -5   4  -2   26.90    1.50
   5  -4   2   27.20    2.60
   5  -4   2   28.60    2.70
   5  -4   2   27.50    2.80
   5  -4   2   26.00    2.40
  -6   4  -2  224.28    9.50
  -6   4  -2  199.78    7.50
  -6   4  -2  215.68   10.20
   6  -4   2  176.78    9.30
   6  -4   2  194.88    9.20
   6  -4   2  195.98    9.30
   6  -4   2  205.48    8.90
  -7   4  -2    5.20    1.70
  -7   4  -2    3.80    2.20
  -7   4  -2    3.80    1.50
   7  -4   2    6.00    1.80
   7  -4   2    3.20    1.40
   7  -4   2    5.00    1.70
   7  -4   2    7.20    1.80
  -8   4  -2   90.29    5.50
  -8   4  -2   81.59    5.50
  -8   4  -2   96.59    6.90
   8  -4   2   84.49    5.20
   8  -4   2   95.09    5.80
   8  -4   2   95.49    6.00
  -9   4  -2    5.10    1.60
  -9   4  -2    2.60    1.80
  -9   4  -2    0.60    1.40
  -9   4  -2    3.10    2.10
   9  -4   2    5.20    2.00
   9  -4   2    3.10    1.90
 -10   4  -2   67.89    3.40
 -10   4  -2   73.89    6.50
 -10   4  -2   73.99    6.20
 -10   4  -2   75.99    5.40
 -10   4  -2   78.59    5.00
  10  -4   2   77.89    5.80
  10  -4   2   82.89    5.70
  10  -4   2   83.59    5.50
 -11   4  -2   -0.50    2.00
 -11   4  -2   -1.20    1.20
 -11   4  -2   -0.20    1.50
  11  -4   2    0.30    2.00
  11  -4   2   -0.90    1.30
  10   3  -2   16.00    2.60
  10   3  -2   13.90    1.90
  10   3  -2   14.10    2.70
  10   3  -2   13.70    2.30
 -10  -3   2   14.40    3.70
 -10  -3   2   16.30    2.80
 -10  -3   2   11.20    2.30
 -10  -3   2   15.50    3.10
   9   3  -2   -0.30    1.20
   9   3  -2   -0.60    1.20
   9   3  -2    1.20    0.90
  -9  -3   2   -1.80    1.20
  -9  -3   2   -1.50    1.00
  -9  -3   2    1.60    1.40
  -9  -3   2    1.70    1.20
  -9  -3   2    1.10    2.40
   8   3  -2   -0.40    0.80
   8   3  -2    1.20    1.20
   8   3  -2    0.30    0.60
   8   3  -2    0.20    1.10
   8   3  -2   -0.70    1.00
  -8  -3   2    1.60    1.20
  -8  -3   2   -0.70    2.00
  -8  -3   2   -0.70    1.00
  -8  -3   2   -1.10    1.00
  -8  -3   2   -1.20    0.90
   7   3  -2   30.20    2.30
   7   3  -2   31.30    2.30
   7   3  -2   28.10    2.80
   7   3  -2   27.50    2.90
   7   3  -2   37.30    3.30
  -7  -3   2   29.80    2.90
  -7  -3   2   28.70    4.50
  -7  -3   2   30.50    3.10
  -7  -3   2   31.00    2.80
  -7  -3   2   35.80    3.50
   6   3  -2    3.90    0.90
   6   3  -2    3.30    1.30
   6   3  -2    5.70    1.10
   6   3  -2    3.50    1.40
   6   3  -2    6.10    1.60
  -6  -3   2    3.60    1.80
  -6  -3   2    6.00    1.40
  -6  -3   2    3.10    1.20
  -6  -3   2    3.00    1.30
  -6  -3   2    4.60    1.40
   5   3  -2  173.18    6.70
   5   3  -2  168.38    7.50
   5   3  -2  152.78    7.60
   5   3  -2  175.88    7.80
  -5  -3   2  161.08    7.40
  -5  -3   2  164.38    7.40
  -5  -3   2  161.88    7.70
  -5  -3   2  163.18    7.50
   4   3  -2    0.20    0.80
   4   3  -2    0.40    0.90
   4   3  -2   -0.20    0.80
  -4  -3   2    0.30    0.70
  -4  -3   2    1.10    0.70
  -4  -3   2   -1.20    0.70
  -4  -3   2   -0.60    0.60
   3   3  -2  368.96   13.50
   3   3  -2  323.87   12.20
   3   3  -2  346.57   13.20
   3   3  -2  308.47   13.30
  -3  -3   2  349.07   13.50
  -3  -3   2  341.47   13.30
  -3  -3   2  348.67   13.20
  -3  -3   2  335.97   12.30
  -3  -3   2  340.47   12.60
   2   3  -2    4.80    1.20
   2   3  -2    5.60    1.20
   2   3  -2    4.10    1.20
   2   3  -2    7.30    1.30
  -2  -3   2    5.00    1.20
  -2  -3   2    6.10    0.60
  -2  -3   2    5.70    1.00
  -2  -3   2    5.00    0.60
  -2  -3   2    6.00    1.30
   1   3  -2  393.36   14.60
   1   3  -2  403.96   14.60
   1   3  -2  382.86   14.90
   1   3  -2  395.46   14.90
  -1  -3   2  390.36   14.90
  -1  -3   2  390.96   14.80
  -1  -3   2  377.66   14.50
  -1  -3   2  390.16   14.00
   0   3  -2   25.80    1.80
   0   3  -2   31.30    1.90
   0   3  -2   23.30    1.20
   0   3  -2   28.40    2.10
   0   3  -2   30.50    2.20
   0  -3   2   26.60    1.90
   0  -3   2   25.70    2.20
   0  -3   2   26.80    2.10
   0  -3   2   28.80    1.80
  -1   3  -2  425.56   15.60
  -1   3  -2  422.36   16.20
  -1   3  -2  430.56   15.70
   1  -3   2  417.16   15.60
   1  -3   2  437.16   16.20
   1  -3   2  416.36   16.10
   1  -3   2  444.86   15.80
  -2   3  -2   31.90    1.80
  -2   3  -2   28.80    2.40
  -2   3  -2   29.90    2.00
  -2   3  -2   31.60    2.40
   2  -3   2   35.40    3.70
   2  -3   2   27.50    2.30
   2  -3   2   33.20    2.40
  -3   3  -2   51.49    2.80
  -3   3  -2   50.99    2.40
  -3   3  -2   50.29    3.30
   3  -3   2   53.29    3.20
   3  -3   2   51.29    2.90
   3  -3   2   49.70    3.30
  -4   3  -2    9.50    1.70
  -4   3  -2   12.90    1.90
  -4   3  -2   11.00    1.60
   4  -3   2    9.40    1.80
   4  -3   2   12.40    1.60
   4  -3   2   14.70    1.90
   4  -3   2   10.30    1.70
  -5   3  -2  295.57   12.10
   5  -3   2  303.77   11.70
   5  -3   2  267.87   12.10
   5  -3   2  295.07   12.00
   5  -3   2  291.87   12.10
  -6   3  -2    1.70    1.20
  -6   3  -2    0.90    0.50
  -6   3  -2   -0.30    0.90
   6  -3   2    1.80    1.30
   6  -3   2   -1.20    0.80
   6  -3   2    1.60    1.20
   6  -3   2    1.50    1.10
  -7   3  -2   72.59    4.50
  -7   3  -2   66.69    3.10
  -7   3  -2   68.19    4.50
   7  -3   2   72.49    4.20
   7  -3   2   64.89    4.50
   7  -3   2   62.79    4.50
   7  -3   2   63.29    4.50
  -8   3  -2   63.49    4.60
  -8   3  -2   68.09    4.50
  -8   3  -2   67.59    3.10
   8  -3   2   64.19    4.50
   8  -3   2   59.29    4.60
  -9   3  -2   47.70    4.00
  -9   3  -2   56.69    5.50
  -9   3  -2   51.59    3.60
  -9   3  -2   45.60    4.10
  -9   3  -2   51.79    2.60
   9  -3   2   43.90    4.20
   9  -3   2   53.39    4.10
   9  -3   2   45.40    4.10
 -10   3  -2   -0.70    2.00
 -10   3  -2   -0.20    1.00
 -10   3  -2    4.10    1.80
 -10   3  -2    1.80    1.50
 -10   3  -2    0.90    0.60
  10  -3   2    2.20    1.40
  10  -3   2    3.10    1.70
  10  -3   2    1.70    1.60
 -11   3  -2    4.90    1.00
 -11   3  -2    2.70    1.80
 -11   3  -2    4.30    1.30
 -11   3  -2   -0.40    2.20
 -11   3  -2    5.10    1.90
  11  -3   2    7.50    2.30
  11  -3   2    9.70    2.10
  11  -3   2    8.50    2.50
  11  -3   2    6.00    2.30
  10   2  -2   30.40    3.70
  10   2  -2   30.30    3.60
  10   2  -2   27.80    2.60
  10   2  -2   28.10    3.40
 -10  -2   2   28.50    2.90
 -10  -2   2   25.10    4.10
 -10  -2   2   29.00    5.20
 -10  -2   2   26.70    3.90
   9   2  -2    2.40    1.40
   9   2  -2   -0.50    0.90
   9   2  -2    0.60    1.00
  -9  -2   2    0.40    1.20
  -9  -2   2   -0.80    2.10
  -9  -2   2    0.20    1.00
   8   2  -2    4.00    1.20
   8   2  -2    0.00    0.50
   8   2  -2    1.40    1.10
   8   2  -2    3.50    1.50
   8   2  -2    1.60    1.10
  -8  -2   2   -0.50    1.00
  -8  -2   2    1.60    2.10
  -8  -2   2    3.80    1.50
  -8  -2   2    0.80    1.40
  -8  -2   2    2.90    1.20
   7   2  -2   -1.10    0.90
   7   2  -2    0.10    0.60
   7   2  -2   -2.40    0.70
   7   2  -2    1.00    0.90
   7   2  -2    0.20    1.00
  -7  -2   2   -0.10    1.10
  -7  -2   2    1.70    1.80
  -7  -2   2    0.60    1.00
  -7  -2   2    0.10    1.20
  -7  -2   2   -1.50    0.70
   6   2  -2   12.70    1.90
   6   2  -2   12.20    1.50
   6   2  -2   12.70    2.00
   6   2  -2   11.20    1.50
   6   2  -2    9.40    1.80
  -6  -2   2   12.80    1.80
  -6  -2   2   11.10    2.10
  -6  -2   2   11.60    2.60
  -6  -2   2   11.50    2.00
  -6  -2   2    9.90    1.70
   5   2  -2    7.70    1.50
   5   2  -2    9.10    1.30
   5   2  -2    7.80    1.40
   5   2  -2    6.50    1.40
   5   2  -2    7.50    1.10
  -5  -2   2    7.60    1.40
  -5  -2   2    7.80    1.40
  -5  -2   2    5.70    2.10
  -5  -2   2    7.80    1.60
  -5  -2   2    9.80    1.70
   4   2  -2   49.00    3.00
   4   2  -2   43.90    2.50
   4   2  -2   44.10    2.80
  -4  -2   2   54.99    3.00
  -4  -2   2   48.40    3.00
  -4  -2   2   42.80    3.00
  -4  -2   2   51.19    2.90
   3   2  -2   20.30    1.70
   3   2  -2   18.70    1.20
   3   2  -2   22.40    1.90
   3   2  -2   19.00    1.80
  -3  -2   2   18.60    1.90
  -3  -2   2   21.20    1.80
  -3  -2   2   21.90    1.80
  -3  -2   2   18.00    1.60
   2   2  -2    0.30    0.20
   2   2  -2    1.40    0.80
   2   2  -2    0.40    0.60
   2   2  -2    1.30    0.80
  -2  -2   2    0.60    0.70
  -2  -2   2    0.10    0.70
  -2  -2   2    0.70    0.50
  -2  -2   2    0.10    0.40
  -2  -2   2    0.80    0.30
   1   2  -2   30.10    1.90
   1   2  -2   21.60    1.60
   1   2  -2   28.50    1.70
   1   2  -2   24.80    1.80
  -1  -2   2   25.50    1.90
  -1  -2   2   23.40    1.80
  -1  -2   2   25.30    1.10
  -1  -2   2   25.60    1.70
   0   2  -2  375.46   13.50
   0   2  -2  368.16   13.10
   0   2  -2  343.17   13.50
   0   2  -2  353.96   13.20
   0  -2   2  385.36   13.60
   0  -2   2  354.66   13.40
   0  -2   2  331.67   13.10
   0  -2   2  366.66   13.20
  -1   2  -2 6732.33  338.47
  -1   2  -2 6522.65  248.18
   1  -2   2 7088.09  338.47
   1  -2   2 6605.44  248.88
  -2   2  -2 1338.77  156.68
  -2   2  -2 1133.09   58.19
   2  -2   2 1222.88   60.29
   2  -2   2 1660.13  174.38
  -3   2  -2   10.20    1.30
  -3   2  -2   13.50    1.60
  -3   2  -2   12.10    1.60
   3  -2   2   11.00    1.30
   3  -2   2   14.00    1.50
   3  -2   2   10.10    1.60
   3  -2   2   10.40    1.50
  -4   2  -2    0.10    0.90
   4  -2   2    1.40    1.10
   4  -2   2    0.40    1.00
   4  -2   2    0.10    0.80
   4  -2   2    2.40    0.90
  -5   2  -2  196.08    7.30
  -5   2  -2  184.48    9.00
  -5   2  -2  193.78    8.20
   5  -2   2  174.88    8.40
   5  -2   2  203.18    8.10
   5  -2   2  188.68    8.30
   5  -2   2  188.98    8.40
  -6   2  -2   23.70    2.70
  -6   2  -2   25.70    1.60
  -6   2  -2   22.70    2.40
  -6   2  -2   21.70    2.50
   6  -2   2   23.20    2.70
   6  -2   2   23.30    2.30
   6  -2   2   23.90    2.50
   6  -2   2   21.10    2.70
  -7   2  -2   11.20    2.10
  -7   2  -2   12.90    1.30
  -7   2  -2   14.30    2.20
  -7   2  -2   13.10    2.30
   7  -2   2   12.80    2.30
   7  -2   2   11.20    1.80
   7  -2   2   13.00    2.20
  -8   2  -2   10.60    1.60
  -8   2  -2   12.20    2.20
  -8   2  -2   13.30    2.40
  -8   2  -2   10.00    2.30
  -8   2  -2   14.40    1.40
   8  -2   2   10.70    2.40
   8  -2   2   16.60    2.70
   8  -2   2   13.80    2.30
   8  -2   2   11.60    2.40
  -9   2  -2    0.60    1.30
  -9   2  -2    1.10    1.60
  -9   2  -2   -0.40    0.80
  -9   2  -2   -1.90    1.10
  -9   2  -2    0.30    0.60
   9  -2   2    1.00    1.30
   9  -2   2    0.40    1.20
   9  -2   2    0.10    1.20
   9  -2   2    0.00    1.10
 -10   2  -2   12.10    2.80
 -10   2  -2   11.10    1.40
 -10   2  -2   15.00    2.80
 -10   2  -2   10.20    1.50
 -10   2  -2   12.10    2.50
  10  -2   2   13.50    2.70
  10  -2   2   16.30    2.90
  10  -2   2   12.60    2.60
  10  -2   2    6.70    2.00
 -11   2  -2    3.60    2.00
 -11   2  -2    4.00    2.30
 -11   2  -2    4.90    1.00
 -11   2  -2    6.90    2.30
 -11   2  -2    0.80    2.20
 -11   2  -2    2.10    0.80
  11  -2   2    1.70    1.80
  11  -2   2    4.80    1.90
  11  -2   2    2.00    1.80
  11  -2   2    6.30    2.00
  10   1  -2   10.00    1.90
  10   1  -2   11.90    2.00
  10   1  -2   10.00    2.10
  10   1  -2    7.70    1.80
 -10  -1   2    8.60    3.30
 -10  -1   2    6.10    1.70
 -10  -1   2    9.00    2.00
 -10  -1   2   13.20    2.20
 -10  -1   2    6.20    2.50
   9   1  -2   16.00    2.50
   9   1  -2   18.20    2.50
   9   1  -2   12.90    2.20
  -9  -1   2   17.40    2.30
  -9  -1   2   15.00    3.50
  -9  -1   2   15.90    3.10
  -9  -1   2   17.00    2.40
  -9  -1   2   22.40    2.80
   8   1  -2   22.30    2.70
   8   1  -2   26.10    3.10
   8   1  -2   20.80    2.50
   8   1  -2   22.60    2.60
  -8  -1   2   22.00    2.60
  -8  -1   2   21.70    3.40
  -8  -1   2   21.70    2.50
  -8  -1   2   18.70    3.70
  -8  -1   2   25.90    3.00
   7   1  -2   11.90    1.50
   7   1  -2   13.60    2.10
   7   1  -2   13.00    1.90
   7   1  -2   14.50    2.00
   7   1  -2   12.80    1.90
  -7  -1   2   12.90    3.00
  -7  -1   2   12.60    2.50
  -7  -1   2   12.40    1.90
  -7  -1   2   14.60    3.30
  -7  -1   2   12.20    2.00
   6   1  -2   32.50    2.20
   6   1  -2   31.80    2.40
   6   1  -2   30.60    2.30
   6   1  -2   34.40    2.60
  -6  -1   2   28.20    3.00
  -6  -1   2   30.90    3.30
  -6  -1   2   31.00    2.30
  -6  -1   2   33.00    2.40
  -6  -1   2   31.30    2.60
   5   1  -2    3.40    0.90
   5   1  -2    4.20    1.20
   5   1  -2    3.40    1.00
   5   1  -2    2.90    0.90
   5   1  -2    4.60    1.00
  -5  -1   2    5.30    1.10
  -5  -1   2    5.60    1.10
  -5  -1   2    4.50    1.50
  -5  -1   2    3.60    1.60
  -5  -1   2    2.60    1.00
   4   1  -2  590.14   20.60
   4   1  -2  538.35   20.60
   4   1  -2  563.74   20.50
   4   1  -2  552.74   20.40
   4   1  -2  517.25   20.10
  -4  -1   2  554.64   20.40
  -4  -1   2  568.54   20.40
  -4  -1   2  571.74   20.70
  -4  -1   2  572.64   21.00
  -4  -1   2  547.25   21.70
   3   1  -2   89.79    4.10
   3   1  -2   88.29    4.00
   3   1  -2   85.19    4.10
   3   1  -2   85.59    3.60
   3   1  -2   87.99    4.00
  -3  -1   2   91.29    4.30
  -3  -1   2   93.59    5.00
  -3  -1   2   87.49    4.00
  -3  -1   2   85.99    3.90
  -3  -1   2   85.89    4.10
   2   1  -2   24.90    1.20
   2   1  -2   24.90    1.60
   2   1  -2   26.00    1.70
   2   1  -2   26.80    1.70
  -2  -1   2   27.90    1.60
  -2  -1   2   29.00    1.70
  -2  -1   2   26.50    1.70
  -2  -1   2   24.30    1.70
   1   1  -2    7.00    0.90
   1   1  -2    8.80    1.00
   1   1  -2    8.10    0.80
   1   1  -2    9.10    1.10
  -1  -1   2    7.70    0.80
  -1  -1   2    7.80    1.00
  -1  -1   2    7.60    1.00
  -1  -1   2    9.00    1.00
   0   1  -2  760.12   36.80
   0   1  -2  949.80  106.49
   0  -1   2  913.31   92.49
  -1   1  -2   85.49    3.90
  -1   1  -2   89.29    3.50
  -1   1  -2   90.69    3.90
   1  -1   2   90.89    3.50
   1  -1   2   92.79    3.90
   1  -1   2   85.39    3.90
  -2   1  -2  151.48    6.30
  -2   1  -2  153.48    5.90
  -2   1  -2  156.08    6.40
   2  -1   2  148.99    6.70
   2  -1   2  150.58    6.30
   2  -1   2  156.38    5.90
  -3   1  -2 1067.29   38.20
  -4   1  -2   16.80    2.10
  -4   1  -2   15.60    1.60
  -4   1  -2   16.00    1.80
   4  -1   2   17.10    2.10
   4  -1   2   18.40    2.20
   4  -1   2   14.70    1.60
   4  -1   2   15.90    1.60
  -5   1  -2   15.00    1.80
  -5   1  -2   17.30    2.20
  -5   1  -2   19.40    2.00
  -5   1  -2   16.20    1.30
   5  -1   2   15.70    2.10
   5  -1   2   17.50    2.10
   5  -1   2   19.80    2.00
   5  -1   2   16.40    2.00
  -6   1  -2   10.50    1.80
  -6   1  -2   12.60    1.90
  -6   1  -2   11.60    1.30
  -6   1  -2   10.50    2.30
   6  -1   2   12.70    1.80
   6  -1   2   14.50    2.10
   6  -1   2   13.00    2.00
  -7   1  -2   43.50    3.60
  -7   1  -2   43.70    3.50
  -7   1  -2   44.80    2.80
  -7   1  -2   52.29    3.50
  -7   1  -2   44.80    2.60
   7  -1   2   43.80    3.50
   7  -1   2   44.00    3.60
   7  -1   2   47.90    3.30
  -8   1  -2    1.30    0.80
  -8   1  -2    1.00    1.30
  -8   1  -2    0.00    1.40
  -8   1  -2    0.60    1.00
   8  -1   2   -0.80    1.00
   8  -1   2    0.10    1.00
   8  -1   2   -1.00    0.90
   8  -1   2   -0.60    1.10
  -9   1  -2   27.10    3.20
  -9   1  -2   24.00    3.50
  -9   1  -2   21.20    2.20
  -9   1  -2   24.70    2.00
  -9   1  -2   21.90    3.10
   9  -1   2   23.90    3.20
   9  -1   2   25.00    3.40
   9  -1   2   24.20    3.30
   9  -1   2   28.50    3.30
 -10   1  -2    0.10    1.50
 -10   1  -2    1.60    0.40
 -10   1  -2    2.50    1.00
 -10   1  -2    1.70    1.40
  10  -1   2    2.60    1.60
  10  -1   2    0.00    1.30
  10  -1   2    2.10    1.60
  10  -1   2    4.10    1.70
 -11   1  -2    3.20    1.10
 -11   1  -2    2.60    2.10
 -11   1  -2    2.20    2.20
 -11   1  -2    1.50    1.80
 -11   1  -2    2.60    1.80
  11  -1   2    2.30    1.50
  11  -1   2    3.00    1.70
  11  -1   2    2.40    1.60
  11  -1   2    1.80    2.20
 -12   1  -2   -0.10    1.00
 -12   1  -2   -1.20    1.80
  12  -1   2   -2.50    1.70
  12  -1   2    1.50    1.50
  12  -1   2    4.00    2.20
  12  -1   2    0.30    1.70
  11   0  -2    0.10    1.20
  11   0  -2    6.50    1.80
  11   0  -2    4.00    1.50
 -11   0   2    1.00    1.40
 -11   0   2   -1.30    1.80
 -11   0   2    3.10    1.70
 -11   0   2    3.20    1.40
 -11   0   2    1.50    2.60
  10   0  -2   17.50    2.40
  10   0  -2   21.10    2.80
  10   0  -2   18.10    2.70
 -10   0   2   11.30    3.50
 -10   0   2   20.00    2.40
 -10   0   2   15.50    2.40
 -10   0   2   18.20    3.80
 -10   0   2   19.50    2.50
   9   0  -2    4.60    1.60
   9   0  -2    1.60    1.10
   9   0  -2    0.70    1.10
   9   0  -2    1.90    1.40
  -9   0   2    1.20    1.10
  -9   0   2    2.60    2.20
  -9   0   2    1.30    2.10
  -9   0   2    1.30    1.30
  -9   0   2    2.60    1.00
   8   0  -2   27.20    2.70
   8   0  -2   26.10    2.40
   8   0  -2   27.60    2.60
   8   0  -2   27.80    2.80
  -8   0   2   27.00    2.30
  -8   0   2   28.30    2.50
  -8   0   2   21.00    3.60
  -8   0   2   27.90    2.60
  -8   0   2   26.40    4.10
   7   0  -2    1.70    1.10
   7   0  -2    2.00    1.00
   7   0  -2    1.10    1.10
   7   0  -2    1.50    1.00
  -7   0   2    0.80    1.00
  -7   0   2    0.10    1.30
  -7   0   2    2.10    2.00
  -7   0   2    1.30    0.80
  -7   0   2    1.80    1.00
   6   0  -2    1.30    0.80
   6   0  -2   -0.30    0.60
   6   0  -2    0.50    0.60
   6   0  -2    1.30    0.80
  -6   0   2   -0.20    1.10
  -6   0   2    1.40    0.90
  -6   0   2    0.20    1.20
  -6   0   2    2.50    0.90
  -6   0   2    1.00    0.80
   5   0  -2   65.09    3.30
   5   0  -2   64.29    3.40
   5   0  -2   58.99    3.40
   5   0  -2   59.59    3.20
  -5   0   2   65.29    3.50
  -5   0   2   61.79    4.50
  -5   0   2   66.39    4.20
  -5   0   2   63.09    3.20
  -5   0   2   61.19    3.20
   4   0  -2  476.25   19.00
   4   0  -2  538.65   19.10
   4   0  -2  508.95   19.10
   4   0  -2  567.04   19.50
  -4   0   2  520.35   18.90
  -4   0   2  501.85   19.10
  -4   0   2  518.55   20.30
  -4   0   2  535.65   19.90
  -4   0   2  511.65   18.90
   3   0  -2  143.19    5.70
   3   0  -2  145.39    5.70
   3   0  -2  135.39    5.70
  -3   0   2  150.68    5.70
  -3   0   2  142.49    5.70
  -3   0   2  139.39    6.60
  -3   0   2  138.19    5.60
  -3   0   2  140.69    6.30
   2   0  -2   23.40    1.40
   2   0  -2   23.80    1.70
   2   0  -2   24.40    1.40
   2   0  -2   24.70    1.50
  -2   0   2   23.50    1.40
  -2   0   2   24.90    1.80
  -2   0   2   24.30    2.20
   1   0  -2   91.89    3.60
   1   0  -2   91.09    3.50
   1   0  -2   90.69    3.50
   1   0  -2   90.19    3.80
   1   0  -2   87.99    3.80
  -1   0   2   86.99    4.10
  -1   0   2   91.09    3.40
  -1   0   2   89.99    3.70
  -1   0   2   93.29    3.80
   0   0  -2  957.00   38.30
   0   0  -2  973.20   65.49
   0   0   2  846.92   61.19
   0   0   2  936.71   38.50
  -1   0  -2  125.59    4.60
  -1   0  -2  125.19    5.00
   1   0   2  130.49    4.90
   1   0   2  122.39    5.00
   1   0   2  133.99    4.60
   1   0   2  127.59    5.00
  -2   0  -2 2066.89   86.99
  -2   0  -2 2208.68   88.39
   2   0   2 1956.80  141.09
   2   0   2 2422.96  140.19
  -3   0  -2  671.63   24.30
  -3   0  -2  690.63   24.80
  -3   0  -2  707.43   24.60
   3   0   2  659.73   24.70
   3   0   2  677.73   24.30
   3   0   2  684.83   24.50
   3   0   2  674.53   24.50
  -4   0  -2  134.69    5.80
  -4   0  -2  135.29    6.00
  -4   0  -2  127.89    5.30
   4   0   2  132.29    5.70
   4   0   2  135.79    5.80
   4   0   2  130.59    5.70
   4   0   2  119.89    5.90
  -5   0  -2  351.56   13.90
  -5   0  -2  349.07   13.20
  -5   0  -2  349.57   14.00
  -5   0  -2  352.86   13.90
   5   0   2  346.07   13.80
   5   0   2  377.16   13.90
   5   0   2  353.76   14.10
  -6   0  -2  101.89    5.20
  -6   0  -2  101.39    4.40
  -6   0  -2   96.89    3.90
  -6   0  -2  106.19    7.60
  -6   0  -2   92.09    5.20
   6   0   2  102.09    5.10
   6   0   2   90.39    4.90
   6   0   2   88.29    5.20
  -7   0  -2   45.80    3.50
  -7   0  -2   36.60    3.30
  -7   0  -2   39.30    3.10
  -7   0  -2   40.60    2.50
  -7   0  -2   39.40    1.90
   7   0   2   43.20    3.10
   7   0   2   42.40    3.10
   7   0   2   33.60    3.20
  -8   0  -2    0.00    1.20
  -8   0  -2    1.30    0.90
  -8   0  -2   -0.70    1.30
  -8   0  -2   -0.10    1.10
   8   0   2   -1.00    0.80
   8   0   2    0.30    1.10
  -9   0  -2   10.90    1.70
  -9   0  -2   11.70    2.60
  -9   0  -2    8.40    2.20
  -9   0  -2    8.70    2.10
   9   0   2   12.70    2.30
   9   0   2    8.90    2.30
 -10   0  -2    3.30    1.60
 -10   0  -2    6.60    3.60
 -10   0  -2    4.80    2.00
 -10   0  -2    5.40    1.30
  10   0   2    8.90    2.20
  10   0   2    4.40    1.90
  10   0   2    2.70    1.60
 -11   0  -2    5.30    2.30
 -11   0  -2    3.30    1.90
 -11   0  -2    4.60    1.30
 -11   0  -2    7.10    2.40
  11   0   2    4.10    2.00
  11   0   2    7.40    2.10
  11   0   2    3.90    1.70
 -12   0  -2    1.10    2.20
 -12   0  -2   -1.50    1.90
 -12   0  -2    2.60    1.20
 -12   0  -2    2.90    2.70
  12   0   2    2.70    1.60
  12   0   2    2.60    1.70
  12   0   2    0.50    1.30
  12   0   2    3.20    1.60
  11  -1  -2    0.80    1.30
  11  -1  -2   -2.40    1.20
  11  -1  -2    2.00    1.70
  11  -1  -2    1.00    1.20
 -11   1   2   -1.20    0.90
 -11   1   2   -0.40    2.10
 -11   1   2   -0.30    1.20
 -11   1   2    1.00    2.10
 -11   1   2   -1.70    1.30
  10  -1  -2    2.20    1.50
  10  -1  -2   -1.60    1.00
  10  -1  -2   -0.70    1.20
  10  -1  -2    1.20    1.00
 -10   1   2    1.50    2.00
 -10   1   2   -0.20    0.90
 -10   1   2   -0.80    1.10
 -10   1   2   -1.10    1.70
   9  -1  -2  114.39    6.30
   9  -1  -2  104.19    7.50
   9  -1  -2  117.79    5.70
   9  -1  -2  113.19    6.40
  -9   1   2  119.49    6.20
  -9   1   2  105.59    5.50
  -9   1   2  137.39    8.20
  -9   1   2  122.29    8.00
  -9   1   2  120.19    6.00
   8  -1  -2   27.60    3.70
   8  -1  -2   31.80    2.30
  -8   1   2   27.80    4.00
  -8   1   2   28.10    2.50
  -8   1   2   32.80    2.80
  -8   1   2   23.20    2.10
   7  -1  -2   27.40    2.10
   7  -1  -2   24.60    2.40
   7  -1  -2   28.00    2.30
  -7   1   2   25.40    2.40
  -7   1   2   22.10    3.40
  -7   1   2   24.90    2.00
  -7   1   2   26.90    2.00
  -7   1   2   23.90    3.70
  -7   1   2   28.50    2.30
   6  -1  -2   18.30    2.90
   6  -1  -2   18.10    1.70
   6  -1  -2   21.60    1.80
   6  -1  -2   19.70    2.20
  -6   1   2   16.80    2.90
  -6   1   2   20.50    2.00
  -6   1   2   19.70    1.80
  -6   1   2   20.20    1.60
  -6   1   2   25.20    2.00
  -6   1   2   21.70    3.20
   5  -1  -2  145.29    6.30
   5  -1  -2  147.89    6.10
   5  -1  -2  132.59    6.20
  -5   1   2  146.59    6.00
  -5   1   2  146.59    7.40
  -5   1   2  141.99    6.20
  -5   1   2  136.29    7.20
  -5   1   2  141.59    6.10
  -5   1   2  144.59    5.90
   4  -1  -2  248.18    9.10
   4  -1  -2  215.98    9.20
   4  -1  -2  239.58   10.40
   4  -1  -2  244.48    9.20
   4  -1  -2  243.68    9.50
  -4   1   2  244.98    9.10
  -4   1   2  233.38   10.30
  -4   1   2  237.38    9.20
  -4   1   2  247.68    9.50
  -4   1   2  239.28    9.00
  -4   1   2  239.08   10.30
   3  -1  -2  513.75   19.10
   3  -1  -2  532.85   20.20
   3  -1  -2  523.45   19.50
   3  -1  -2  521.85   19.00
   3  -1  -2  547.05   19.00
  -3   1   2  520.35   20.00
  -3   1   2  562.54   19.30
  -3   1   2  521.45   19.00
  -3   1   2  546.45   20.20
   2  -1  -2   20.00    1.10
   2  -1  -2   20.90    1.20
   2  -1  -2   21.00    1.60
   2  -1  -2   18.30    1.90
   2  -1  -2   25.80    1.90
  -2   1   2   23.20    1.90
  -2   1   2   19.30    1.20
  -2   1   2   21.50    1.90
  -2   1   2   20.90    1.10
  -2   1   2   21.40    1.10
  -2   1   2   21.90    1.70
   1  -1  -2    1.60    0.60
   1  -1  -2   -0.10    0.30
   1  -1  -2   -0.30    0.70
   1  -1  -2    0.00    0.40
   1  -1  -2    1.30    0.70
  -1   1   2   -0.20    0.70
  -1   1   2   -0.30    0.60
  -1   1   2    0.10    0.60
   0  -1  -2 1182.88   45.10
   0  -1  -2 1155.38   64.49
   0   1   2 1172.18   64.49
   0   1   2 1233.88   45.30
  -1  -1  -2  568.84   20.30
  -2  -1  -2 2948.10  171.58
  -2  -1  -2 2615.74  105.79
   2   1   2 2999.80  173.38
   2   1   2 2590.94  105.29
  -3  -1  -2   67.79    3.70
  -3  -1  -2   75.49    3.50
  -3  -1  -2   69.69    3.50
  -3  -1  -2   72.29    3.20
  -3  -1  -2   69.09    2.70
   3   1   2   72.69    3.50
   3   1   2   71.69    3.30
   3   1   2   71.59    3.70
  -4  -1  -2  736.13   25.90
  -4  -1  -2  700.73   25.90
  -4  -1  -2  706.63   26.10
  -4  -1  -2  700.53   25.40
   4   1   2  695.03   25.70
   4   1   2  712.13   26.10
   4   1   2  711.13   25.90
  -5  -1  -2  264.77   10.80
  -5  -1  -2  261.57   10.90
  -5  -1  -2  252.67   10.00
  -5  -1  -2  262.77   10.60
   5   1   2  253.17   10.80
   5   1   2  266.77   10.60
   5   1   2  256.67   10.40
  -6  -1  -2  491.25   18.50
  -6  -1  -2  509.35   19.60
  -6  -1  -2  485.65   19.20
  -6  -1  -2  529.95   19.60
   6   1   2  510.45   19.30
   6   1   2  501.35   19.10
   6   1   2  468.75   19.40
  -7  -1  -2  135.59    6.10
  -7  -1  -2  139.99    7.10
  -7  -1  -2  147.39    7.40
  -7  -1  -2  136.99    6.80
   7   1   2  136.29    6.80
   7   1   2  134.69    7.10
   7   1   2  131.39    6.60
  -8  -1  -2   89.39    4.60
  -8  -1  -2   92.59    5.40
  -8  -1  -2   94.29    5.70
  -8  -1  -2   91.09    5.90
   8   1   2   88.09    5.30
   8   1   2   92.99    5.70
   8   1   2   82.69    5.10
  -9  -1  -2   13.10    2.90
  -9  -1  -2   15.40    2.70
  -9  -1  -2   12.80    1.90
  -9  -1  -2   10.70    2.20
   9   1   2   16.60    2.50
   9   1   2   14.70    2.50
   9   1   2   13.40    2.60
 -10  -1  -2    6.70    2.50
 -10  -1  -2   10.90    2.40
 -10  -1  -2    8.70    1.70
 -10  -1  -2    7.50    2.20
  10   1   2    6.10    2.30
  10   1   2    7.50    2.10
  10   1   2    7.90    2.00
 -11  -1  -2    9.50    2.40
 -11  -1  -2   12.00    2.00
 -11  -1  -2   10.00    2.50
 -11  -1  -2   11.00    3.00
  11   1   2   15.70    3.10
  11   1   2   10.20    2.10
  11   1   2   11.20    2.50
 -12  -1  -2   -2.30    1.90
 -12  -1  -2    1.10    1.20
 -12  -1  -2    1.30    2.00
  12   1   2    1.70    1.50
  12   1   2    0.60    1.70
  11  -2  -2   -0.80    1.00
  11  -2  -2   -0.60    1.60
  11  -2  -2   -2.70    2.20
  11  -2  -2   -0.40    1.30
 -11   2   2    0.40    1.30
 -11   2   2    3.40    2.90
 -11   2   2    0.60    2.20
 -11   2   2    2.10    1.30
 -11   2   2   -0.10    0.90
  10  -2  -2   15.20    2.50
  10  -2  -2   15.30    2.70
  10  -2  -2   14.80    2.30
  10  -2  -2   10.90    2.60
 -10   2   2   12.90    2.10
 -10   2   2   13.40    1.70
 -10   2   2   15.90    2.30
 -10   2   2   15.90    3.80
 -10   2   2   17.20    3.70
   9  -2  -2   -2.00    1.10
   9  -2  -2    0.40    1.10
   9  -2  -2    0.30    1.20
  -9   2   2    1.70    1.60
  -9   2   2    1.20    0.90
  -9   2   2    1.30    1.10
  -9   2   2   -0.20    0.90
  -9   2   2    0.70    0.80
  -9   2   2    2.10    2.20
   8  -2  -2    2.00    1.10
   8  -2  -2    4.80    1.80
   8  -2  -2    1.60    1.10
   8  -2  -2    2.20    0.90
  -8   2   2    2.30    2.30
  -8   2   2    2.30    0.90
  -8   2   2   -0.30    1.40
  -8   2   2    2.20    1.00
  -8   2   2    4.20    1.40
  -8   2   2   -0.70    0.80
   7  -2  -2   84.69    4.70
   7  -2  -2   91.99    5.20
   7  -2  -2   94.39    5.00
   7  -2  -2   88.59    4.20
  -7   2   2   85.49    4.50
  -7   2   2   89.19    4.10
  -7   2   2   88.19    4.70
  -7   2   2   87.69    6.20
  -7   2   2   90.29    4.70
  -7   2   2   97.59    6.20
   6  -2  -2    0.50    0.80
   6  -2  -2   -0.50    0.80
   6  -2  -2   -0.10    0.70
   6  -2  -2    0.20    0.50
   6  -2  -2    0.30    1.30
  -6   2   2    1.70    1.60
  -6   2   2   -0.50    0.60
  -6   2   2   -0.20    0.50
  -6   2   2   -1.70    1.20
  -6   2   2   -0.30    0.80
  -6   2   2    0.00    0.70
   5  -2  -2   62.79    3.50
   5  -2  -2   64.89    4.90
   5  -2  -2   68.89    3.40
   5  -2  -2   62.69    2.90
   5  -2  -2   65.89    3.70
  -5   2   2   65.19    3.70
  -5   2   2   63.59    3.30
  -5   2   2   63.19    3.30
  -5   2   2   69.69    4.50
  -5   2   2   61.69    2.90
  -5   2   2   60.69    4.40
   4  -2  -2   98.39    5.20
   4  -2  -2   92.89    4.50
   4  -2  -2   92.59    4.10
   4  -2  -2   89.09    3.70
   4  -2  -2   83.39    4.10
  -4   2   2   86.49    5.10
  -4   2   2   93.69    4.10
  -4   2   2   96.89    4.60
  -4   2   2   90.19    5.00
  -4   2   2   90.29    3.70
  -4   2   2   92.59    4.00
   3  -2  -2   25.50    1.30
   3  -2  -2   27.80    2.50
   3  -2  -2   26.20    1.80
   3  -2  -2   24.10    1.60
   3  -2  -2   24.40    1.60
  -3   2   2   23.60    2.20
  -3   2   2   23.60    2.00
  -3   2   2   23.50    1.50
  -3   2   2   26.20    1.30
  -3   2   2   28.20    2.50
   2  -2  -2   29.40    2.10
   2  -2  -2   25.60    1.70
   2  -2  -2   27.20    1.20
   2  -2  -2   24.50    1.40
   2  -2  -2   24.30    2.10
   2  -2  -2   26.70    1.40
  -2   2   2   24.70    2.00
  -2   2   2   26.20    2.10
  -2   2   2   25.70    2.00
   1  -2  -2  232.98    8.90
   1  -2  -2  215.98    8.10
   1  -2  -2  238.38    9.20
   1  -2  -2  218.38    8.30
   1  -2  -2  215.48    8.10
  -1   2   2  228.18    8.80
  -1   2   2  217.08    8.10
  -1   2   2  219.58    8.80
  -1   2   2  223.08    8.30
   0  -2  -2  232.68    8.70
   0  -2  -2  228.28    8.30
   0  -2  -2  224.98    8.70
   0  -2  -2  225.88    8.40
   0  -2  -2  229.58    8.50
   0  -2  -2  224.28    8.30
   0   2   2  225.68    8.30
   0   2   2  226.48    8.30
   0   2   2  226.58    8.50
   0   2   2  223.68    8.70
   0   2   2  227.88    8.30
   0   2   2  228.98    8.70
  -1  -2  -2   41.40    2.10
  -1  -2  -2   43.20    2.10
  -1  -2  -2   41.10    1.90
  -1  -2  -2   39.10    2.20
  -1  -2  -2   39.50    2.00
   1   2   2   41.60    2.10
   1   2   2   41.80    2.20
   1   2   2   40.80    1.90
   1   2   2   41.50    2.20
   1   2   2   39.30    2.10
  -2  -2  -2   71.39    3.20
  -2  -2  -2   66.99    3.40
  -2  -2  -2   74.09    3.50
  -2  -2  -2   72.69    3.30
   2   2   2   69.49    3.50
   2   2   2   72.19    3.20
   2   2   2   71.99    3.40
   2   2   2   67.99    3.00
  -3  -2  -2  271.37   11.00
  -3  -2  -2  281.57   10.70
  -3  -2  -2  288.97   10.80
  -3  -2  -2  296.47   11.30
   3   2   2  290.67   10.80
   3   2   2  281.97   11.20
   3   2   2  286.67   10.80
   3   2   2  260.17   10.20
   3   2   2  307.47   11.10
  -4  -2  -2    1.30    0.90
  -4  -2  -2    2.30    0.90
  -4  -2  -2    1.60    0.90
   4   2   2    2.50    0.80
   4   2   2    2.20    1.20
   4   2   2    0.70    0.90
   4   2   2    2.50    0.90
  -5  -2  -2   -0.10    0.50
  -5  -2  -2   -0.10    0.70
   5   2   2   -0.10    0.70
   5   2   2   -0.40    0.70
   5   2   2    1.10    1.00
   5   2   2   -0.50    0.90
  -6  -2  -2   14.20    1.70
  -6  -2  -2   12.10    2.10
  -6  -2  -2   13.10    2.10
  -6  -2  -2   10.80    1.80
   6   2   2   11.20    1.80
   6   2   2   15.00    1.80
   6   2   2    8.90    1.90
   6   2   2   13.70    1.80
  -7  -2  -2   73.59    4.70
  -7  -2  -2   52.59    4.00
  -7  -2  -2   66.89    4.70
  -7  -2  -2   62.89    3.60
   7   2   2   65.79    3.80
   7   2   2   57.79    3.80
   7   2   2   70.59    4.50
   7   2   2   68.39    4.30
  -8  -2  -2  246.88   11.20
  -8  -2  -2  216.88    9.50
  -8  -2  -2  227.68   10.30
  -8  -2  -2  230.28   10.70
   8   2   2  215.58   10.60
   8   2   2  235.98   10.50
   8   2   2  213.28    9.90
  -9  -2  -2   68.89    4.60
  -9  -2  -2   60.29    3.80
  -9  -2  -2   51.09    5.00
  -9  -2  -2   56.89    4.70
   9   2   2   67.39    4.90
   9   2   2   61.29    4.20
   9   2   2   55.29    4.40
 -10  -2  -2   -2.50    1.60
 -10  -2  -2    2.90    1.60
 -10  -2  -2    0.60    1.10
 -10  -2  -2    1.60    1.60
  10   2   2   -1.60    1.20
  10   2   2    1.50    1.40
  10   2   2    0.40    1.20
 -11  -2  -2   10.30    2.50
 -11  -2  -2    8.30    2.40
 -11  -2  -2   18.00    3.70
 -11  -2  -2   17.50    2.50
  11   2   2   17.00    2.60
  11   2   2   13.80    3.40
  11   2   2   13.30    2.60
  10  -3  -2   -0.40    1.50
  10  -3  -2    4.20    1.50
  10  -3  -2    4.20    1.40
 -10   3   2    0.70    1.20
 -10   3   2    3.60    2.40
 -10   3   2    0.90    0.70
 -10   3   2   -0.70    1.00
 -10   3   2    1.50    1.20
 -10   3   2    6.00    2.40
   9  -3  -2    1.60    1.60
   9  -3  -2    0.50    1.20
   9  -3  -2   -0.10    1.10
  -9   3   2    1.50    1.10
  -9   3   2    0.00    0.50
  -9   3   2    0.80    1.10
  -9   3   2    1.80    2.20
  -9   3   2    2.00    2.10
  -9   3   2    1.50    1.10
   8  -3  -2  137.59    6.70
   8  -3  -2  132.39    7.10
   8  -3  -2  127.89    6.80
  -8   3   2  136.19    8.40
  -8   3   2  133.09    6.40
  -8   3   2  128.79    5.50
  -8   3   2  139.19    6.80
  -8   3   2  128.99    6.40
  -8   3   2  151.58    8.50
   7  -3  -2   10.00    2.00
   7  -3  -2   15.80    2.20
   7  -3  -2   13.60    2.00
  -7   3   2   14.30    1.90
  -7   3   2   14.80    3.00
  -7   3   2   15.70    1.90
  -7   3   2   18.80    3.30
  -7   3   2   13.60    1.10
  -7   3   2   16.60    2.30
   6  -3  -2   18.70    2.10
   6  -3  -2   18.30    2.20
   6  -3  -2   14.60    2.10
  -6   3   2   17.40    1.90
  -6   3   2   14.60    1.80
  -6   3   2   15.60    2.10
  -6   3   2   15.20    3.00
  -6   3   2   17.70    2.80
   5  -3  -2   13.60    1.60
   5  -3  -2   12.20    2.20
   5  -3  -2    8.70    0.80
   5  -3  -2   12.60    1.80
   5  -3  -2    9.60    1.50
  -5   3   2   12.10    1.90
  -5   3   2   12.40    1.50
  -5   3   2   12.70    2.40
  -5   3   2    9.80    1.30
  -5   3   2    8.10    1.80
   4  -3  -2   34.70    2.20
   4  -3  -2   31.40    1.50
   4  -3  -2   39.20    2.60
   4  -3  -2   40.70    3.10
   4  -3  -2   36.30    2.20
  -4   3   2   35.40    2.70
  -4   3   2   36.40    2.20
  -4   3   2   33.80    3.00
  -4   3   2   38.70    3.10
  -4   3   2   34.50    2.10
   3  -3  -2   32.80    2.30
   3  -3  -2   38.20    2.90
   3  -3  -2   31.40    2.00
   3  -3  -2   33.00    2.00
   3  -3  -2   30.60    1.30
  -3   3   2   28.30    2.70
  -3   3   2   33.30    2.30
  -3   3   2   37.70    2.90
  -3   3   2   32.90    1.90
  -3   3   2   35.20    2.60
   2  -3  -2   34.10    2.40
   2  -3  -2   31.20    1.80
   2  -3  -2   32.70    2.50
   2  -3  -2   30.10    1.30
   2  -3  -2   32.30    2.10
   2  -3  -2   32.90    1.90
  -2   3   2   33.10    2.50
  -2   3   2   33.90    1.90
  -2   3   2   30.30    2.00
  -2   3   2   32.00    1.80
  -2   3   2   31.40    2.40
   1  -3  -2   86.09    3.80
   1  -3  -2   88.29    3.70
   1  -3  -2   87.89    3.80
   1  -3  -2   85.29    3.30
   1  -3  -2   82.79    4.20
  -1   3   2   91.29    4.20
  -1   3   2   86.99    3.80
  -1   3   2   89.09    3.70
  -1   3   2   85.49    3.70
   0  -3  -2   24.80    1.40
   0  -3  -2   28.20    1.80
   0  -3  -2   26.60    1.70
   0  -3  -2   28.00    1.70
   0  -3  -2   25.00    1.80
   0  -3  -2   33.10    2.10
   0   3   2   28.70    2.00
   0   3   2   26.60    1.70
   0   3   2   24.90    1.60
   0   3   2   29.10    1.80
   0   3   2   25.60    1.70
  -1  -3  -2  222.88    8.50
  -1  -3  -2  217.18    8.40
  -1  -3  -2  202.68    8.20
  -1  -3  -2  225.08    8.30
  -1  -3  -2  223.18    8.60
   1   3   2  216.28    8.20
   1   3   2  215.48    8.20
   1   3   2  222.68    8.50
   1   3   2  220.48    8.30
   1   3   2  215.28    8.50
  -2  -3  -2  266.77   10.00
  -2  -3  -2  277.07   10.50
  -2  -3  -2  246.08    9.90
  -2  -3  -2  263.57   10.30
   2   3   2  264.87   10.00
   2   3   2  267.57   10.40
   2   3   2  267.57   10.00
   2   3   2  263.37   10.30
   2   3   2  260.27   10.00
  -3  -3  -2    0.80    0.70
  -3  -3  -2   -0.10    0.80
  -3  -3  -2    0.00    0.70
  -3  -3  -2    0.20    0.70
   3   3   2    0.30    0.80
   3   3   2    0.80    0.60
   3   3   2   -0.50    0.90
   3   3   2   -0.70    0.60
  -4  -3  -2  289.97   11.40
  -4  -3  -2  296.17   11.40
  -4  -3  -2  280.67   12.10
  -4  -3  -2  287.07   11.70
   4   3   2  314.67   11.60
   4   3   2  306.97   11.90
   4   3   2  283.57   11.30
   4   3   2  289.57   12.00
  -5  -3  -2   -0.80    0.80
  -5  -3  -2   -0.10    0.70
  -5  -3  -2   -0.20    1.00
  -5  -3  -2    1.10    0.80
   5   3   2   -0.70    0.70
   5   3   2    0.40    0.30
   5   3   2    0.90    0.80
   5   3   2   -0.80    0.70
   5   3   2    1.00    0.70
  -6  -3  -2    6.10    1.70
  -6  -3  -2    6.90    1.30
  -6  -3  -2    4.00    1.40
   6   3   2    6.10    1.60
   6   3   2    6.30    1.40
   6   3   2    3.90    1.50
   6   3   2    5.70    1.30
  -7  -3  -2  143.89    6.80
  -7  -3  -2  167.78    8.00
  -7  -3  -2  144.69    7.90
   7   3   2  142.49    7.60
   7   3   2  154.18    7.60
   7   3   2  148.59    7.00
   7   3   2  142.99    6.90
  -8  -3  -2  722.73   28.20
  -8  -3  -2  732.43   28.70
  -8  -3  -2  734.73   29.20
  -8  -3  -2  739.63   27.50
   8   3   2  750.12   28.50
   8   3   2  739.43   28.80
   8   3   2  709.43   27.70
   8   3   2  768.12   27.90
  -9  -3  -2   -0.80    0.90
  -9  -3  -2   -1.00    1.40
  -9  -3  -2    1.30    1.50
  -9  -3  -2    1.10    1.20
   9   3   2    0.80    1.20
   9   3   2   -2.00    1.20
   9   3   2    1.10    1.00
 -10  -3  -2    9.00    2.40
 -10  -3  -2   10.70    2.00
 -10  -3  -2    5.20    2.50
 -10  -3  -2    7.90    2.30
  10   3   2   13.00    2.30
  10   3   2    8.90    2.40
  10   3   2   11.20    2.70
 -11  -3  -2   15.00    3.50
 -11  -3  -2   14.60    2.80
 -11  -3  -2   14.00    2.30
 -11  -3  -2   14.90    2.90
  11   3   2   14.80    2.80
  11   3   2   13.90    2.90
  11   3   2   15.70    2.50
  10  -4  -2    2.90    1.60
  10  -4  -2    4.60    2.10
  10  -4  -2    5.70    1.70
 -10   4   2    6.00    2.90
 -10   4   2    0.60    1.20
 -10   4   2    2.90    2.50
 -10   4   2    3.90    1.60
 -10   4   2    2.00    1.20
   9  -4  -2   13.20    2.60
   9  -4  -2   11.50    2.20
   9  -4  -2    8.70    1.80
  -9   4   2    9.30    1.80
  -9   4   2   10.00    1.90
  -9   4   2   18.20    3.70
  -9   4   2    6.10    1.80
  -9   4   2   10.70    3.20
   8  -4  -2    4.70    1.70
  -8   4   2    0.50    2.10
  -8   4   2    3.30    1.30
  -8   4   2    2.00    1.50
  -8   4   2    1.60    1.20
  -8   4   2    5.30    2.40
   7  -4  -2   -1.10    0.80
   7  -4  -2    0.20    1.30
   7  -4  -2    1.20    1.00
  -7   4   2    0.80    1.70
  -7   4   2    0.40    1.00
  -7   4   2    0.90    1.80
  -7   4   2    0.70    1.10
  -7   4   2    0.90    0.80
   6  -4  -2   61.79    3.90
   6  -4  -2   54.49    3.60
   6  -4  -2   60.59    3.60
  -6   4   2   64.49    4.60
  -6   4   2   54.99    4.80
  -6   4   2   54.39    3.40
  -6   4   2   61.29    3.50
  -6   4   2   59.79    4.00
   5  -4  -2   14.90    1.80
   5  -4  -2   13.90    2.00
   5  -4  -2   13.50    1.80
   5  -4  -2   12.60    2.30
  -5   4   2   13.20    2.50
  -5   4   2   14.60    1.70
  -5   4   2   15.20    1.70
  -5   4   2   12.20    2.10
   4  -4  -2    7.00    1.20
   4  -4  -2    7.70    1.30
   4  -4  -2    5.20    1.20
  -4   4   2    6.50    1.50
  -4   4   2    6.50    1.10
  -4   4   2    7.20    1.40
  -4   4   2    6.60    1.90
   3  -4  -2    2.40    0.80
   3  -4  -2    1.60    1.00
   3  -4  -2    1.30    0.80
   3  -4  -2    0.90    0.80
   3  -4  -2    2.90    1.20
  -3   4   2    0.90    0.70
  -3   4   2    1.40    1.20
  -3   4   2    2.00    1.20
  -3   4   2    3.00    0.80
  -3   4   2    1.30    0.90
   2  -4  -2    3.90    1.00
   2  -4  -2    5.90    1.40
   2  -4  -2    6.50    1.40
   2  -4  -2    4.20    1.00
   2  -4  -2    3.90    1.00
   2  -4  -2    4.20    0.40
  -2   4   2    3.10    1.40
  -2   4   2    5.40    1.10
  -2   4   2    4.50    0.90
  -2   4   2    4.60    1.00
   1  -4  -2    0.70    0.80
   1  -4  -2    1.00    0.70
   1  -4  -2    1.10    0.70
   1  -4  -2   -0.20    0.80
   1  -4  -2    0.50    0.70
   1  -4  -2    0.40    0.30
  -1   4   2   -0.40    0.60
  -1   4   2   -0.40    0.60
  -1   4   2   -0.70    0.80
  -1   4   2    0.50    0.80
   0  -4  -2   20.90    1.70
   0  -4  -2   23.10    2.00
   0  -4  -2   24.80    1.90
   0  -4  -2   21.90    1.60
   0  -4  -2   22.90    1.80
   0   4   2   19.80    1.30
   0   4   2   23.60    1.80
   0   4   2   24.20    1.90
   0   4   2   23.60    1.90
   0   4   2   19.60    1.60
  -1  -4  -2  110.79    4.90
  -1  -4  -2  116.69    5.70
  -1  -4  -2  111.59    4.60
  -1  -4  -2  105.69    5.00
  -1  -4  -2  116.79    4.90
  -1  -4  -2  116.59    4.90
   1   4   2  109.89    4.80
   1   4   2  111.79    5.00
   1   4   2  105.69    4.80
   1   4   2  108.09    5.10
   1   4   2  101.99    4.60
  -2  -4  -2  143.39    6.50
  -2  -4  -2  142.29    6.30
  -2  -4  -2  142.19    5.90
  -2  -4  -2  144.39    6.00
   2   4   2  145.29    6.00
   2   4   2  134.69    5.90
   2   4   2  145.69    6.10
   2   4   2  139.69    6.30
   2   4   2  146.19    6.40
  -3  -4  -2  384.16   15.00
  -3  -4  -2  369.96   14.30
  -3  -4  -2  382.56   14.30
  -3  -4  -2  372.06   14.70
   3   4   2  381.76   14.40
   3   4   2  378.66   14.80
   3   4   2  375.96   14.90
   3   4   2  392.96   14.40
   3   4   2  372.46   14.20
  -4  -4  -2    0.90    0.90
  -4  -4  -2   -0.10    0.70
  -4  -4  -2   -0.80    0.60
  -4  -4  -2   -0.90    0.90
   4   4   2    0.30    0.90
   4   4   2    0.70    0.70
   4   4   2    1.00    0.90
   4   4   2    0.00    0.70
  -5  -4  -2    0.30    0.80
  -5  -4  -2    1.60    1.00
  -5  -4  -2    1.10    0.90
  -5  -4  -2    2.20    1.00
   5   4   2    2.90    1.10
   5   4   2    1.50    1.20
   5   4   2    4.20    1.00
   5   4   2    1.50    1.20
  -6  -4  -2   23.50    3.00
  -6  -4  -2   23.10    2.20
  -6  -4  -2   24.90    2.90
  -6  -4  -2   22.40    2.40
   6   4   2   17.40    1.10
   6   4   2   15.40    2.20
   6   4   2   19.30    2.70
   6   4   2   19.20    2.00
   6   4   2   20.00    2.70
  -7  -4  -2  102.29    5.40
  -7  -4  -2   94.09    6.00
  -7  -4  -2   90.99    5.50
   7   4   2   96.09    6.00
   7   4   2  102.49    5.50
   7   4   2   95.29    5.10
   7   4   2  105.49    6.00
  -8  -4  -2   65.79    4.70
  -8  -4  -2   63.69    5.40
  -8  -4  -2   70.89    4.40
  -8  -4  -2   56.19    4.90
   8   4   2   70.99    4.60
   8   4   2   70.19    5.20
   8   4   2   76.59    5.30
   8   4   2   68.69    4.30
  -9  -4  -2   -0.30    0.90
  -9  -4  -2    2.70    1.60
  -9  -4  -2    3.40    2.10
  -9  -4  -2    0.10    1.40
   9   4   2    1.90    1.30
   9   4   2    3.00    1.60
   9   4   2    2.10    1.60
   9   4   2    0.20    1.10
 -10  -4  -2   33.10    4.70
 -10  -4  -2   21.50    4.10
 -10  -4  -2   26.90    3.90
 -10  -4  -2   32.60    3.10
  10   4   2   30.30    3.00
  10   4   2   38.80    4.80
  10   4   2   32.80    4.00
 -11  -4  -2   57.09    5.90
 -11  -4  -2   56.29    5.10
 -11  -4  -2   60.59    5.30
 -11  -4  -2   61.29    4.50
  11   4   2   69.69    8.70
  11   4   2   61.09    5.30
  11   4   2   46.30    4.00
  10  -5  -2   65.79    4.80
  10  -5  -2   66.79    5.20
  10  -5  -2   59.59    4.50
 -10   5   2   76.99    5.10
 -10   5   2   68.99    6.80
 -10   5   2   74.89    5.40
 -10   5   2   63.29    4.40
   9  -5  -2   13.30    2.20
   9  -5  -2   10.20    2.40
   9  -5  -2   11.80    2.10
  -9   5   2   12.90    2.10
  -9   5   2   14.30    2.20
  -9   5   2   12.00    3.30
  -9   5   2   16.50    2.80
   8  -5  -2   28.70    4.20
   8  -5  -2   28.30    2.90
   8  -5  -2   34.50    3.00
  -8   5   2   26.50    4.40
  -8   5   2   26.00    2.60
  -8   5   2   31.80    3.70
  -8   5   2   26.80    2.70
   7  -5  -2    0.80    1.10
   7  -5  -2    2.80    1.20
   7  -5  -2   -0.50    1.10
  -7   5   2   -2.00    1.60
  -7   5   2    1.20    1.00
  -7   5   2    1.10    1.30
  -7   5   2    0.40    0.90
   6  -5  -2   23.30    2.30
   6  -5  -2   19.70    2.60
  -6   5   2   20.40    3.60
  -6   5   2   21.30    2.10
  -6   5   2   20.20    3.00
  -6   5   2   22.80    2.40
   5  -5  -2   38.10    3.00
   5  -5  -2   32.90    2.70
   5  -5  -2   37.30    3.30
  -5   5   2   35.90    2.60
  -5   5   2   31.80    3.90
  -5   5   2   39.40    3.40
   4  -5  -2   38.70    2.60
   4  -5  -2   36.50    2.80
   4  -5  -2   32.00    2.60
   4  -5  -2   31.10    3.00
  -4   5   2   41.00    3.60
  -4   5   2   38.10    2.70
  -4   5   2   35.40    2.50
  -4   5   2   36.60    3.20
  -4   5   2   38.80    2.90
   3  -5  -2    1.90    1.00
   3  -5  -2    2.90    1.00
   3  -5  -2    2.80    1.00
   3  -5  -2    3.60    1.10
  -3   5   2    0.70    1.20
  -3   5   2    2.70    1.00
  -3   5   2    1.20    0.80
  -3   5   2    2.40    1.00
   2  -5  -2   11.70    1.50
   2  -5  -2   10.20    1.50
   2  -5  -2   12.70    2.00
   2  -5  -2    9.10    0.70
   2  -5  -2   10.80    1.80
  -2   5   2   10.60    1.50
  -2   5   2   12.30    1.50
  -2   5   2   10.80    1.90
  -2   5   2   10.40    1.50
   1  -5  -2  290.37   11.50
   1  -5  -2  290.97   10.90
   1  -5  -2  293.17   11.40
   1  -5  -2  274.47   11.40
   1  -5  -2  294.37   11.40
   1  -5  -2  304.97   11.90
  -1   5   2  294.37   11.40
  -1   5   2  298.47   11.80
  -1   5   2  289.57   11.40
  -1   5   2  284.87   11.50
   0  -5  -2  341.27   12.90
   0  -5  -2  363.06   13.60
   0  -5  -2  362.36   13.70
   0  -5  -2  346.47   13.70
   0  -5  -2  349.37   13.40
   0  -5  -2  342.97   13.30
   0   5   2  359.06   13.60
   0   5   2  347.27   13.00
   0   5   2  346.47   13.50
   0   5   2  349.07   13.60
   0   5   2  348.17   13.40
  -1  -5  -2  395.96   14.80
  -1  -5  -2  379.46   15.20
  -1  -5  -2  385.66   15.00
  -1  -5  -2  371.26   14.50
  -1  -5  -2  385.96   14.80
  -1  -5  -2  403.76   14.90
   1   5   2  381.96   15.00
   1   5   2  416.66   15.10
   1   5   2  386.86   14.70
   1   5   2  390.66   14.70
   1   5   2  399.86   15.20
  -2  -5  -2   65.39    3.60
  -2  -5  -2   69.49    3.90
  -2  -5  -2   66.39    3.50
  -2  -5  -2   60.99    3.40
  -2  -5  -2   75.59    4.20
   2   5   2   67.59    3.60
   2   5   2   63.69    3.90
   2   5   2   64.39    3.40
   2   5   2   66.49    3.90
   2   5   2   62.09    3.40
  -3  -5  -2  255.37    9.90
  -3  -5  -2  238.68   10.20
  -3  -5  -2  245.48    9.90
  -3  -5  -2  246.78   10.60
   3   5   2  245.48   10.40
   3   5   2  240.38    9.70
   3   5   2  256.67   10.00
   3   5   2  226.88   10.30
   3   5   2  245.78    9.90
  -4  -5  -2   19.10    2.60
  -4  -5  -2   19.10    1.90
  -4  -5  -2   24.10    2.40
  -4  -5  -2   17.60    1.80
   4   5   2   20.90    2.20
   4   5   2   14.70    2.20
   4   5   2   21.00    2.20
   4   5   2   18.10    1.80
   4   5   2   20.40    2.50
  -5  -5  -2    5.90    1.40
  -5  -5  -2    5.20    1.70
  -5  -5  -2    4.50    1.30
  -5  -5  -2    5.30    1.30
   5   5   2    4.40    1.50
   5   5   2    3.50    1.10
   5   5   2    5.10    1.20
   5   5   2    4.90    1.50
   5   5   2    7.20    1.40
  -6  -5  -2   30.10    2.50
  -6  -5  -2   27.60    3.50
   6   5   2   22.90    2.30
   6   5   2   31.50    3.60
   6   5   2   33.00    2.80
   6   5   2   30.80    3.20
  -7  -5  -2   50.69    4.00
  -7  -5  -2   51.79    4.40
  -7  -5  -2   50.29    3.50
  -7  -5  -2   43.80    3.40
   7   5   2   44.70    4.00
   7   5   2   47.90    3.30
   7   5   2   47.10    3.70
   7   5   2   51.29    4.30
   7   5   2   46.10    2.30
  -8  -5  -2   86.59    5.00
  -8  -5  -2   80.49    5.40
  -8  -5  -2   81.99    5.90
   8   5   2   84.39    5.80
   8   5   2   79.09    4.80
   8   5   2   88.79    6.00
   8   5   2   94.29    5.40
  -9  -5  -2    5.50    2.00
  -9  -5  -2   -1.50    1.10
  -9  -5  -2    1.40    1.40
  -9  -5  -2   -1.60    1.50
   9   5   2    0.90    1.00
   9   5   2    0.90    1.50
   9   5   2   -0.80    1.10
   9   5   2    0.70    1.50
 -10  -5  -2    1.50    1.60
 -10  -5  -2    0.30    1.40
 -10  -5  -2    4.10    2.00
 -10  -5  -2   -2.40    1.70
  10   5   2    0.90    1.40
  10   5   2    4.00    1.80
  10   5   2   -0.50    1.40
  10   5   2   -0.30    1.00
 -11  -5  -2    5.00    1.60
 -11  -5  -2    2.60    2.30
 -11  -5  -2    4.60    2.10
  11   5   2    2.20    1.30
  11   5   2    2.30    1.50
  11   5   2    2.60    1.60
   9  -6  -2   98.59    5.70
   9  -6  -2   85.49    5.60
   9  -6  -2   87.39    5.90
  -9   6   2   93.69    5.40
  -9   6   2   86.89    7.50
  -9   6   2   87.69    5.30
  -9   6   2  105.19    6.50
   8  -6  -2   28.10    3.20
   8  -6  -2   24.20    3.00
   8  -6  -2   27.10    3.40
  -8   6   2   22.10    2.80
  -8   6   2   28.90    4.60
  -8   6   2   30.40    3.90
  -8   6   2   25.00    2.80
   7  -6  -2   21.50    2.70
   7  -6  -2   15.70    2.40
   7  -6  -2   19.80    2.80
  -7   6   2   23.70    2.40
  -7   6   2   19.00    2.50
  -7   6   2   20.20    3.20
  -7   6   2   20.80    3.70
   6  -6  -2  217.68    9.90
   6  -6  -2  227.88   10.20
   6  -6  -2  223.98    9.80
  -6   6   2  230.38    9.60
  -6   6   2  206.28   10.50
  -6   6   2  213.18    9.40
  -6   6   2  215.18   11.50
   5  -6  -2   62.39    4.00
   5  -6  -2   63.19    3.80
   5  -6  -2   50.69    3.70
  -5   6   2   49.90    3.80
  -5   6   2   56.39    4.40
  -5   6   2   57.89    3.60
  -5   6   2   55.49    4.80
  -5   6   2   51.89    6.30
   4  -6  -2    2.90    1.20
   4  -6  -2    3.80    1.20
   4  -6  -2    3.10    1.20
  -4   6   2    3.70    1.30
  -4   6   2    3.20    1.60
  -4   6   2    3.50    1.20
  -4   6   2    3.20    1.10
   3  -6  -2    5.00    1.50
   3  -6  -2    7.20    1.50
   3  -6  -2    5.40    1.40
   3  -6  -2    7.10    1.50
  -3   6   2    6.70    1.30
  -3   6   2    6.00    1.40
  -3   6   2    5.00    1.70
  -3   6   2    5.30    1.30
   2  -6  -2  637.64   23.70
   2  -6  -2  697.43   25.10
   2  -6  -2  683.73   24.90
   2  -6  -2  704.23   25.20
   2  -6  -2  667.93   25.60
   2  -6  -2  644.24   25.00
  -2   6   2  668.73   25.50
  -2   6   2  664.93   24.90
  -2   6   2  670.03   25.10
  -2   6   2  683.73   24.90
   1  -6  -2    4.50    1.20
   1  -6  -2    4.50    1.40
   1  -6  -2    5.20    1.20
   1  -6  -2    3.10    0.70
   1  -6  -2    4.40    1.20
   1  -6  -2    2.20    1.10
  -1   6   2    2.80    0.70
  -1   6   2    6.00    1.30
  -1   6   2    3.60    1.10
  -1   6   2    2.60    1.00
  -1   6   2    5.00    1.40
   0  -6  -2   -0.40    0.70
   0  -6  -2    0.50    0.60
   0  -6  -2   -0.30    0.80
   0  -6  -2    0.20    0.90
   0  -6  -2   -0.20    0.70
   0  -6  -2   -1.30    0.60
   0   6   2    0.30    0.80
   0   6   2    0.00    0.60
   0   6   2   -1.60    0.60
  -1  -6  -2   34.30    2.30
  -1  -6  -2   30.40    2.30
  -1  -6  -2   28.60    2.20
  -1  -6  -2   30.10    2.70
  -1  -6  -2   27.60    2.00
  -1  -6  -2   28.60    2.50
   1   6   2   29.00    2.60
   1   6   2   28.00    2.30
   1   6   2   31.50    2.60
   1   6   2   26.90    2.00
  -2  -6  -2   -0.60    1.00
  -2  -6  -2   -0.70    0.50
  -2  -6  -2   -0.40    0.90
  -2  -6  -2   -0.10    0.80
  -2  -6  -2   -0.40    0.70
  -2  -6  -2   -0.30    0.60
   2   6   2    1.80    1.20
   2   6   2   -1.50    0.50
   2   6   2   -0.20    0.90
   2   6   2   -0.20    0.60
   2   6   2    0.50    0.70
  -3  -6  -2  273.07   11.10
  -3  -6  -2  271.97   12.00
  -3  -6  -2  278.87   11.70
  -3  -6  -2  288.37   11.20
   3   6   2  282.97   11.80
   3   6   2  278.57   11.90
   3   6   2  297.77   11.30
   3   6   2  267.27   11.30
   3   6   2  260.27   11.00
  -4  -6  -2    2.10    0.90
  -4  -6  -2    1.40    1.30
  -4  -6  -2    4.20    1.40
  -4  -6  -2    1.10    0.90
   4   6   2    0.80    1.20
   4   6   2    1.40    0.90
   4   6   2    3.30    1.30
   4   6   2    4.00    1.30
   4   6   2    2.20    0.90
  -5  -6  -2    1.10    1.50
  -5  -6  -2    0.60    1.20
  -5  -6  -2    2.70    1.20
   5   6   2    1.70    1.10
   5   6   2    1.40    1.20
   5   6   2    5.10    1.20
   5   6   2    5.10    1.80
  -6  -6  -2   53.19    3.50
  -6  -6  -2   49.30    3.90
  -6  -6  -2   48.20    4.20
  -6  -6  -2   41.70    3.30
   6   6   2   49.70    3.70
   6   6   2   44.10    3.90
   6   6   2   45.10    3.20
   6   6   2   41.60    3.90
   6   6   2   46.20    3.60
  -7  -6  -2   -0.50    1.00
  -7  -6  -2   -1.40    0.90
  -7  -6  -2   -0.40    1.30
  -7  -6  -2    0.10    1.10
   7   6   2    0.20    1.00
   7   6   2   -0.20    0.90
   7   6   2    2.80    1.80
   7   6   2   -1.20    1.40
   7   6   2    1.80    1.30
  -8  -6  -2   -0.80    0.90
  -8  -6  -2   -0.10    1.20
  -8  -6  -2    1.80    1.70
   8   6   2   -0.30    1.10
   8   6   2    1.40    1.40
   8   6   2   -0.20    1.20
   8   6   2    0.10    1.40
   8   6   2   -0.40    0.40
   8   6   2    0.50    0.40
  -9  -6  -2   10.60    3.20
  -9  -6  -2    9.40    2.60
  -9  -6  -2   15.20    3.30
  -9  -6  -2   10.90    2.20
   9   6   2   11.70    2.00
   9   6   2   15.40    2.60
   9   6   2    8.80    2.60
   9   6   2    8.80    2.50
 -10  -6  -2    3.80    1.90
 -10  -6  -2    4.70    1.70
 -10  -6  -2    3.30    2.70
  10   6   2    1.10    1.60
  10   6   2    5.30    1.60
  10   6   2    4.60    1.60
   9  -7  -2   21.10    3.10
   9  -7  -2   17.70    3.00
   9  -7  -2   20.10    3.00
  -9   7   2   15.80    2.50
  -9   7   2   18.80    4.40
  -9   7   2   23.80    3.90
  -9   7   2   15.70    2.60
   8  -7  -2    0.90    1.60
   8  -7  -2    5.70    1.80
   8  -7  -2    3.40    1.50
  -8   7   2    5.70    1.60
  -8   7   2    0.80    2.00
  -8   7   2    2.20    1.30
  -8   7   2    2.20    2.20
   7  -7  -2   -1.20    1.00
   7  -7  -2    0.10    1.20
   7  -7  -2    1.00    1.30
  -7   7   2    2.90    2.30
  -7   7   2   -0.80    1.50
  -7   7   2    0.20    1.10
  -7   7   2    0.20    1.10
   6  -7  -2   23.80    3.10
   6  -7  -2   19.10    2.70
   6  -7  -2   24.40    2.90
  -6   7   2   18.90    3.50
  -6   7   2   22.80    2.70
  -6   7   2   29.60    3.90
   5  -7  -2    4.80    1.70
   5  -7  -2    5.30    1.80
   5  -7  -2    7.10    1.80
  -5   7   2    4.70    1.60
  -5   7   2    5.80    1.70
  -5   7   2    5.50    1.50
  -5   7   2    6.20    2.20
   4  -7  -2    2.70    1.30
   4  -7  -2    1.20    1.20
   4  -7  -2    2.80    1.30
  -4   7   2    4.00    1.80
  -4   7   2    1.80    1.20
  -4   7   2    4.90    1.50
  -4   7   2    1.70    1.00
   3  -7  -2   85.79    4.90
   3  -7  -2   79.59    4.80
   3  -7  -2   78.89    4.60
  -3   7   2   76.39    5.10
  -3   7   2   82.29    5.40
  -3   7   2   83.49    5.30
  -3   7   2   84.19    5.40
   2  -7  -2    0.10    0.70
   2  -7  -2    0.70    0.40
   2  -7  -2    0.70    1.00
   2  -7  -2    1.10    1.10
   2  -7  -2    0.10    1.00
  -2   7   2    1.40    1.10
  -2   7   2    0.70    1.10
  -2   7   2    1.20    1.00
  -2   7   2   -1.10    0.90
   1  -7  -2    0.00    1.00
   1  -7  -2    1.50    0.90
   1  -7  -2    1.00    1.00
   1  -7  -2    2.70    1.20
   1  -7  -2   -0.20    0.80
   1  -7  -2    1.10    0.60
  -1   7   2    1.20    0.90
  -1   7   2    2.00    1.10
  -1   7   2    1.90    1.10
  -1   7   2    0.90    0.90
  -1   7   2   -0.20    0.90
   0  -7  -2   59.59    4.00
   0  -7  -2   58.69    3.50
   0  -7  -2   53.99    3.00
   0  -7  -2   56.89    3.60
   0  -7  -2   54.29    3.60
   0  -7  -2   55.59    3.80
   0   7   2   55.59    3.70
   0   7   2   52.49    3.70
   0   7   2   58.59    3.10
   0   7   2   49.80    3.50
  -1  -7  -2  147.49    6.40
  -1  -7  -2  130.09    6.60
  -1  -7  -2  129.09    6.30
  -1  -7  -2  127.59    6.20
  -1  -7  -2  131.49    6.80
  -1  -7  -2  128.59    5.90
   1   7   2  134.39    6.30
   1   7   2  132.69    6.70
   1   7   2  126.79    6.60
   1   7   2  132.09    5.90
  -2  -7  -2    2.00    1.40
  -2  -7  -2    2.30    1.20
  -2  -7  -2    1.40    1.00
  -2  -7  -2    2.30    0.90
  -2  -7  -2    1.80    1.10
  -2  -7  -2    3.50    1.20
   2   7   2    2.30    1.00
   2   7   2    2.80    1.40
   2   7   2    3.20    1.10
   2   7   2    3.80    1.40
  -3  -7  -2    3.90    1.60
  -3  -7  -2    2.20    1.10
  -3  -7  -2    4.40    1.10
  -3  -7  -2    3.20    1.20
  -3  -7  -2    1.00    1.20
   3   7   2    6.00    1.50
   3   7   2    6.70    1.70
   3   7   2    3.60    1.30
   3   7   2    4.00    1.30
   3   7   2    5.20    1.30
  -4  -7  -2   13.50    1.90
  -4  -7  -2   13.10    2.30
  -4  -7  -2   13.90    2.50
   4   7   2   17.00    2.30
   4   7   2   16.30    2.30
   4   7   2   19.70    2.80
   4   7   2   18.50    2.80
   4   7   2   16.60    2.00
  -5  -7  -2    7.50    2.10
  -5  -7  -2    5.50    1.90
  -5  -7  -2   10.10    1.70
  -5  -7  -2   13.00    2.10
   5   7   2   10.60    2.30
   5   7   2   14.80    2.30
   5   7   2    8.20    1.90
   5   7   2   12.20    1.80
   5   7   2   14.20    3.70
  -6  -7  -2    1.70    1.70
  -6  -7  -2    1.30    1.10
  -6  -7  -2    5.20    1.90
  -6  -7  -2    2.20    1.20
   6   7   2    3.10    1.60
   6   7   2    1.00    1.60
   6   7   2    1.40    1.30
   6   7   2    2.50    1.10
   6   7   2    0.60    1.30
  -7  -7  -2   17.10    3.20
  -7  -7  -2   22.50    3.20
  -7  -7  -2   15.00    2.50
  -7  -7  -2   17.10    2.50
   7   7   2   16.60    2.30
   7   7   2   16.60    2.70
   7   7   2   18.80    3.20
   7   7   2   18.70    2.80
   7   7   2   20.30    3.20
  -8  -7  -2    0.10    1.10
  -8  -7  -2    1.60    1.90
  -8  -7  -2   -0.90    1.30
  -8  -7  -2    1.60    1.40
   8   7   2    0.10    0.60
   8   7   2   -2.60    1.10
   8   7   2   -0.10    1.30
   8   7   2    0.00    1.10
   8   7   2   -0.10    1.50
   8   7   2    2.10    1.30
  -9  -7  -2   -0.60    1.30
  -9  -7  -2   -3.20    1.10
  -9  -7  -2    1.60    1.50
   9   7   2    2.80    1.50
   9   7   2   -1.20    1.00
   9   7   2    1.60    1.50
   9   7   2   -0.70    1.40
   9   7   2   -1.30    1.70
 -10  -7  -2   -4.40    1.80
 -10  -7  -2    4.20    1.90
  10   7   2    3.70    1.70
  10   7   2   -3.20    1.80
  10   7   2    2.40    1.30
  10   7   2    0.10    1.80
   8  -8  -2   47.30    4.10
   8  -8  -2   48.20    4.10
   8  -8  -2   58.69    7.40
  -8   8   2   51.49    4.00
  -8   8   2   41.40    5.20
  -8   8   2   44.70    6.10
  -8   8   2   52.79    4.10
   7  -8  -2   53.69    4.30
   7  -8  -2   55.89    4.40
   7  -8  -2   55.39    4.50
  -7   8   2   58.29    4.20
  -7   8   2   55.49    4.10
  -7   8   2   63.89    6.00
  -7   8   2   64.29    5.50
   6  -8  -2   28.00    3.30
   6  -8  -2   28.00    3.50
   6  -8  -2   27.60    3.70
  -6   8   2   30.40    4.50
  -6   8   2   30.90    3.50
  -6   8   2   26.50    4.10
  -6   8   2   20.30    2.80
   5  -8  -2   52.79    3.90
   5  -8  -2   61.99    4.30
   5  -8  -2   52.79    4.20
  -5   8   2   56.99    4.20
  -5   8   2   54.99    5.00
  -5   8   2   49.30    3.80
  -5   8   2   51.09    4.10
   4  -8  -2   17.60    2.80
   4  -8  -2   13.90    2.20
   4  -8  -2   17.10    2.60
  -4   8   2   17.80    2.50
  -4   8   2   18.70    3.20
  -4   8   2   16.10    2.60
  -4   8   2   14.10    2.50
   3  -8  -2    2.30    1.40
   3  -8  -2   -1.30    1.00
   3  -8  -2   -0.60    1.00
   3  -8  -2    1.30    1.40
  -3   8   2    4.40    1.50
  -3   8   2    1.90    1.40
  -3   8   2    2.20    1.30
  -3   8   2    0.90    1.20
   2  -8  -2   70.59    4.70
   2  -8  -2   62.39    4.50
   2  -8  -2   68.49    4.40
   2  -8  -2   69.79    3.30
   2  -8  -2   76.19    4.50
  -2   8   2   68.49    4.50
  -2   8   2   65.29    4.60
  -2   8   2   79.09    4.80
  -2   8   2   73.89    4.50
   1  -8  -2   -1.00    0.80
   1  -8  -2    0.50    1.20
   1  -8  -2    0.60    0.60
   1  -8  -2   -0.60    0.70
   1  -8  -2    2.00    1.40
   1  -8  -2    0.90    1.00
  -1   8   2   -0.60    1.10
  -1   8   2   -1.60    0.90
  -1   8   2    1.50    1.20
  -1   8   2    1.10    0.70
  -1   8   2   -0.50    1.00
   0  -8  -2   16.90    2.40
   0  -8  -2   14.20    2.30
   0  -8  -2   17.10    2.30
   0  -8  -2   14.70    2.20
   0  -8  -2   12.40    2.20
   0  -8  -2   15.90    1.80
   0   8   2   18.30    2.60
   0   8   2   17.70    2.60
   0   8   2   15.70    1.80
   0   8   2   13.90    2.10
  -1  -8  -2   18.90    2.10
  -1  -8  -2   19.10    2.50
  -1  -8  -2   16.20    2.50
  -1  -8  -2   24.60    3.20
  -1  -8  -2   22.90    2.60
  -1  -8  -2   19.50    2.10
   1   8   2   20.80    2.50
   1   8   2   19.60    2.80
   1   8   2   21.30    2.10
   1   8   2   16.00    2.50
  -2  -8  -2   28.00    3.60
  -2  -8  -2   29.80    2.40
  -2  -8  -2   27.90    2.40
  -2  -8  -2   31.10    2.90
  -2  -8  -2   28.90    2.60
  -2  -8  -2   28.30    3.30
   2   8   2   27.30    2.50
   2   8   2   29.20    3.00
   2   8   2   28.00    2.70
   2   8   2   30.80    3.20
  -3  -8  -2    0.80    1.10
  -3  -8  -2   -1.10    1.20
  -3  -8  -2    1.10    0.80
  -3  -8  -2    1.30    1.10
  -3  -8  -2    0.10    1.50
   3   8   2    1.10    1.30
   3   8   2   -0.60    1.20
   3   8   2    3.20    1.40
   3   8   2    0.20    1.10
  -4  -8  -2   15.30    1.90
  -4  -8  -2   19.40    2.60
  -4  -8  -2   17.90    3.20
  -4  -8  -2   18.20    2.80
  -4  -8  -2   15.30    2.20
   4   8   2   14.60    2.30
   4   8   2   14.30    2.30
   4   8   2   15.30    2.80
   4   8   2   17.80    2.20
   4   8   2   13.40    2.50
  -5  -8  -2   19.50    3.30
  -5  -8  -2   25.50    3.30
  -5  -8  -2   19.60    2.50
  -5  -8  -2   28.20    2.70
   5   8   2   21.80    2.90
   5   8   2   21.00    2.50
   5   8   2   22.00    2.80
   5   8   2   24.90    3.80
   5   8   2   28.00    3.70
  -6  -8  -2   45.70    3.70
  -6  -8  -2   44.90    3.50
  -6  -8  -2   49.50    4.60
  -6  -8  -2   47.20    4.20
   6   8   2   42.70    4.30
   6   8   2   41.40    3.70
   6   8   2   48.00    3.50
   6   8   2   47.10    4.00
   6   8   2   51.69    4.60
  -7  -8  -2    0.40    1.20
  -7  -8  -2   -2.80    1.80
  -7  -8  -2    4.30    1.80
  -7  -8  -2    0.70    1.30
   7   8   2    0.30    1.10
   7   8   2    0.70    1.50
   7   8   2    2.40    1.20
   7   8   2    2.70    1.70
   7   8   2    0.60    1.40
  -8  -8  -2   91.99    6.30
  -8  -8  -2   94.79    5.40
  -8  -8  -2   81.69    6.60
  -8  -8  -2   85.19    5.60
   8   8   2   80.49    5.70
   8   8   2   86.49    6.50
   8   8   2   91.29    5.20
   8   8   2   91.29    6.60
   8   8   2   81.69    5.90
  -9  -8  -2    4.00    2.60
   9   8   2    3.10    2.10
   9   8   2    1.40    0.90
   9   8   2    9.10    2.20
   9   8   2    0.50    1.20
   9   8   2    5.40    2.30
   7  -9  -2  172.08    9.00
   7  -9  -2  166.78    9.20
   7  -9  -2  159.38    9.00
  -7   9   2  169.28    8.60
  -7   9   2  176.58   10.20
  -7   9   2  179.58   10.70
   6  -9  -2   24.70    3.50
   6  -9  -2   16.90    2.60
   6  -9  -2   21.20    3.00
  -6   9   2   19.10    2.80
  -6   9   2   20.20    3.80
  -6   9   2   21.40    3.10
  -6   9   2   23.10    3.40
  -6   9   2   21.80    3.90
   5  -9  -2    9.40    2.30
   5  -9  -2    8.30    2.10
   5  -9  -2    5.60    2.00
  -5   9   2    8.30    1.90
  -5   9   2   11.70    2.50
  -5   9   2    8.80    2.30
  -5   9   2   13.00    3.00
   4  -9  -2   14.00    2.90
   4  -9  -2   17.80    2.80
   4  -9  -2   12.80    2.60
   4  -9  -2   17.60    2.70
  -4   9   2   12.50    2.80
  -4   9   2   15.40    2.60
  -4   9   2   12.10    2.50
  -4   9   2   16.70    2.60
   3  -9  -2   46.30    4.10
   3  -9  -2   55.49    4.10
   3  -9  -2   53.19    4.00
   3  -9  -2   53.49    4.30
  -3   9   2   50.99    4.30
  -3   9   2   52.39    4.10
  -3   9   2   57.89    4.40
  -3   9   2   50.89    4.10
   2  -9  -2    3.20    1.60
   2  -9  -2    2.60    1.50
   2  -9  -2    2.00    0.70
   2  -9  -2    0.90    1.40
  -2   9   2    1.90    1.40
  -2   9   2    1.50    1.40
  -2   9   2   -0.10    1.20
  -2   9   2    3.70    1.60
   1  -9  -2    4.20    1.60
   1  -9  -2    4.00    1.00
   1  -9  -2    7.20    1.90
   1  -9  -2    6.50    1.60
   1  -9  -2    5.20    1.90
   1  -9  -2    5.60    1.80
  -1   9   2    4.70    1.10
  -1   9   2    3.70    1.60
  -1   9   2    4.10    1.60
  -1   9   2    5.10    1.70
   0  -9  -2    9.70    3.40
   0  -9  -2    8.70    1.80
   0  -9  -2   12.80    1.70
   0  -9  -2   12.00    2.10
   0  -9  -2   10.80    3.10
   0  -9  -2    7.90    2.20
   0   9   2   10.30    2.10
   0   9   2    9.30    2.20
   0   9   2    8.50    1.50
   0   9   2   10.40    2.40
  -1  -9  -2   -0.50    0.90
  -1  -9  -2    0.60    1.00
  -1  -9  -2   -1.20    0.90
  -1  -9  -2    0.30    1.30
  -1  -9  -2   -0.30    1.50
   1   9   2   -0.70    0.90
   1   9   2   -1.10    1.00
   1   9   2   -1.00    1.30
   1   9   2   -1.60    0.90
  -2  -9  -2    6.50    1.40
  -2  -9  -2    6.00    1.80
  -2  -9  -2    8.80    2.30
  -2  -9  -2    6.60    1.60
  -2  -9  -2    8.30    1.80
   2   9   2    8.00    2.10
   2   9   2    5.90    1.60
   2   9   2    6.60    1.80
   2   9   2    8.70    2.10
  -3  -9  -2    7.30    1.70
  -3  -9  -2    7.70    1.80
  -3  -9  -2   10.00    2.50
  -3  -9  -2    7.60    1.50
  -3  -9  -2   12.30    2.60
   3   9   2   11.60    2.20
   3   9   2   10.10    2.40
   3   9   2    5.70    2.10
   3   9   2   11.50    2.00
  -4  -9  -2   18.70    2.60
  -4  -9  -2   15.10    2.30
  -4  -9  -2   21.50    3.40
  -4  -9  -2   16.10    2.90
  -4  -9  -2   15.60    2.00
   4   9   2   19.30    2.80
   4   9   2   14.30    2.30
   4   9   2   20.70    3.20
   4   9   2   16.10    3.10
  -5  -9  -2    8.70    2.60
  -5  -9  -2    5.10    1.50
  -5  -9  -2    7.00    1.80
  -5  -9  -2    2.90    1.10
  -5  -9  -2    4.40    1.70
   5   9   2    3.90    1.60
   5   9   2    2.20    1.60
   5   9   2    5.20    1.70
   5   9   2    6.80    2.30
   5   9   2    4.30    1.40
  -6  -9  -2    3.80    1.40
  -6  -9  -2    5.40    1.30
  -6  -9  -2    4.50    2.10
  -6  -9  -2    3.10    1.60
  -6  -9  -2    3.80    2.10
   6   9   2    6.90    2.50
   6   9   2    3.80    1.30
   6   9   2    7.50    2.00
   6   9   2    5.40    2.10
   6   9   2    5.60    1.80
  -7  -9  -2   52.39    4.20
  -7  -9  -2   51.89    6.90
  -7  -9  -2   53.09    4.70
  -7  -9  -2   53.29    3.90
   7   9   2   59.09    5.20
   7   9   2   51.29    3.70
   7   9   2   56.69    5.10
   7   9   2   56.29    4.70
   7   9   2   51.59    4.40
  -8  -9  -2   -1.30    1.60
  -8  -9  -2    2.00    1.40
   8   9   2   -0.80    1.10
   8   9   2    2.00    1.60
   8   9   2    1.30    1.90
   6 -10  -2    4.30    1.90
   6 -10  -2    3.80    2.10
  -6  10   2    9.60    2.90
  -6  10   2    3.20    1.70
  -6  10   2    4.90    2.20
  -6  10   2    6.80    2.80
   5 -10  -2    1.20    1.30
   5 -10  -2   -1.20    1.20
   5 -10  -2    0.00    1.60
   5 -10  -2    1.40    1.50
  -5  10   2    0.80    1.60
  -5  10   2   -1.40    1.50
  -5  10   2   -0.20    1.10
  -5  10   2    2.50    2.20
   4 -10  -2    0.90    1.50
   4 -10  -2    0.10    1.10
   4 -10  -2   -1.60    1.20
   4 -10  -2   -0.60    1.20
  -4  10   2   -0.10    1.50
  -4  10   2    1.40    1.40
  -4  10   2    0.10    1.70
   3 -10  -2    0.10    1.40
   3 -10  -2    1.80    1.50
   3 -10  -2    2.20    1.50
   3 -10  -2    0.20    1.10
  -3  10   2    1.00    1.50
  -3  10   2    3.60    1.80
  -3  10   2    2.50    1.80
  -3  10   2    2.90    1.80
   2 -10  -2    2.10    1.50
   2 -10  -2    3.90    1.00
   2 -10  -2    4.80    2.00
   2 -10  -2    1.60    1.40
   2 -10  -2   11.60    3.00
  -2  10   2    0.90    1.50
  -2  10   2    3.80    1.70
  -2  10   2    4.10    1.80
  -2  10   2    2.20    1.80
   1 -10  -2   11.70    3.10
   1 -10  -2   12.90    1.80
   1 -10  -2   14.20    2.90
   1 -10  -2   15.80    2.50
  -1  10   2   11.70    2.60
  -1  10   2   13.20    2.50
  -1  10   2   12.40    1.70
  -1  10   2   15.30    2.80
   0 -10  -2    4.30    1.90
   0 -10  -2    5.30    1.30
   0 -10  -2    1.40    1.50
   0 -10  -2    6.60    1.70
   0 -10  -2    2.00    1.40
   0 -10  -2    7.00    1.90
   0  10   2    7.10    1.90
   0  10   2    5.30    2.00
   0  10   2    6.40    2.10
   0  10   2    3.50    1.20
  -1 -10  -2   27.00    3.60
  -1 -10  -2   22.10    3.10
  -1 -10  -2   26.50    2.80
  -1 -10  -2   20.00    2.60
  -1 -10  -2   25.10    3.60
  -1 -10  -2   25.00    3.50
   1  10   2   20.70    2.50
   1  10   2   23.40    3.40
   1  10   2   27.50    3.20
   1  10   2   25.60    3.50
  -2 -10  -2   16.00    2.20
  -2 -10  -2   19.00    3.30
  -2 -10  -2   17.10    2.40
  -2 -10  -2   16.20    2.90
  -2 -10  -2   13.30    2.30
   2  10   2   14.50    2.30
   2  10   2   15.10    2.90
   2  10   2   13.60    2.60
  -3 -10  -2   14.50    1.90
  -3 -10  -2    9.20    2.50
  -3 -10  -2    9.10    1.90
  -3 -10  -2   10.30    2.70
  -3 -10  -2   13.80    2.30
   3  10   2   11.60    2.60
   3  10   2   11.30    2.10
   3  10   2   11.00    2.60
   3  10   2   14.10    2.70
  -4 -10  -2   -1.40    0.80
  -4 -10  -2    0.60    1.30
  -4 -10  -2   -1.60    0.90
  -4 -10  -2    0.70    1.50
   4  10   2   -1.30    1.40
   4  10   2   -2.20    0.90
   4  10   2    0.90    1.50
  -5 -10  -2   49.80    4.20
  -5 -10  -2   58.19    5.00
  -5 -10  -2   61.09    4.10
  -5 -10  -2   48.50    3.30
  -5 -10  -2   58.59    5.30
   5  10   2   55.49    4.40
   5  10   2   48.70    4.80
   5  10   2   69.19    5.50
   5  10   2   54.19    4.40
  -6 -10  -2   -0.40    1.40
  -6 -10  -2    3.20    1.90
  -6 -10  -2    2.40    2.50
  -6 -10  -2    3.30    2.00
  -6 -10  -2   -0.70    1.00
   6  10   2    1.50    1.50
   6  10   2   -1.70    1.40
   6  10   2   -0.60    1.50
   6  10   2   -1.90    1.40
  -7 -10  -2    2.10    1.40
  -7 -10  -2    4.90    2.10
  -7 -10  -2    0.40    1.40
   7  10   2    0.80    1.70
   7  10   2   -0.40    1.70
   7  10   2    1.30    1.70
   7  10   2    1.80    1.20
   5 -11  -2    3.20    2.10
   5 -11  -2   -2.20    1.30
   5 -11  -2   -0.70    1.20
   5 -11  -2    1.20    1.50
  -5  11   2   -2.30    1.60
  -5  11   2    0.00    1.50
   4 -11  -2    0.70    1.70
   4 -11  -2    3.50    1.70
   4 -11  -2   -1.60    1.40
  -4  11   2    1.90    1.50
  -4  11   2   -2.50    1.40
  -4  11   2   -0.90    1.30
  -4  11   2    0.60    2.10
   3 -11  -2    6.20    2.20
   3 -11  -2    0.70    1.60
   3 -11  -2    2.60    1.40
   3 -11  -2    3.60    1.60
  -3  11   2    6.20    2.10
  -3  11   2    0.80    1.50
  -3  11   2    5.30    2.10
  -3  11   2   -0.10    1.50
   2 -11  -2   12.40    2.70
   2 -11  -2   12.60    2.40
   2 -11  -2   15.10    3.00
   2 -11  -2   13.10    2.50
   2 -11  -2   13.60    1.60
  -2  11   2   18.90    2.90
  -2  11   2    9.60    2.60
  -2  11   2   13.40    2.80
   1 -11  -2    6.50    2.10
   1 -11  -2    5.80    1.90
   1 -11  -2    4.80    1.20
   1 -11  -2   11.90    2.80
   1 -11  -2    6.30    2.00
  -1  11   2    6.30    2.20
  -1  11   2    3.70    1.90
  -1  11   2    5.20    1.80
   0 -11  -2   32.50    2.80
   0 -11  -2   32.60    3.80
   0 -11  -2   36.40    4.50
   0 -11  -2   40.30    4.70
   0 -11  -2   34.00    3.40
   0  11   2   32.40    2.80
   0  11   2   32.80    4.10
   0  11   2   37.60    5.10
  -1 -11  -2   38.60    3.50
  -1 -11  -2   32.10    4.20
  -1 -11  -2   30.70    4.30
  -1 -11  -2   34.10    3.10
  -1 -11  -2   31.90    3.80
   1  11   2   41.10    4.10
   1  11   2   40.80    5.20
  -2 -11  -2    0.80    1.20
  -2 -11  -2    1.10    1.20
  -2 -11  -2    1.00    1.70
  -2 -11  -2    1.00    1.30
  -2 -11  -2   -1.50    1.00
   2  11   2    0.60    1.30
   2  11   2    3.20    1.50
   2  11   2    0.20    1.30
  -3 -11  -2    2.00    1.50
  -3 -11  -2    0.00    1.80
  -3 -11  -2    8.10    2.40
  -3 -11  -2    4.40    1.60
  -3 -11  -2    5.00    1.40
   3  11   2    3.60    1.80
   3  11   2    6.40    2.50
   3  11   2    3.80    1.70
   3  11   2    3.90    1.60
  -4 -11  -2   24.30    2.30
  -4 -11  -2   27.90    4.10
  -4 -11  -2   27.60    4.30
  -4 -11  -2   23.90    3.00
   4  11   2   22.30    3.70
   4  11   2   22.60    3.70
   4  11   2   25.40    3.50
   4  11   2   27.40    3.50
  -5 -11  -2    5.40    1.90
  -5 -11  -2    5.10    1.30
  -5 -11  -2    3.40    2.30
  -5 -11  -2    7.90    2.70
  -5 -11  -2    9.40    1.90
   5  11   2    7.00    2.20
   5  11   2   10.40    3.00
   5  11   2    8.10    2.10
   2 -12  -2   10.60    2.70
   2 -12  -2    6.40    2.10
   2 -12  -2    9.40    2.20
   2 -12  -2    6.80    2.40
  -2  12   2    9.30    2.50
   1 -12  -2    1.20    1.30
   1 -12  -2   -1.40    1.40
   1 -12  -2   -0.60    1.60
   1 -12  -2    0.20    1.70
   1 -12  -2    1.60    1.10
  -1  12   2   -0.50    1.40
   0 -12  -2   -0.20    0.90
   0 -12  -2    1.80    1.50
   0 -12  -2    0.20    2.00
   0  12   2    1.00    1.80
   0  12   2    3.50    3.30
  -1 -12  -2    7.80    2.40
  -1 -12  -2    6.30    2.50
  -1 -12  -2    5.60    1.70
  -1 -12  -2    5.60    1.80
   1  12   2    5.70    1.60
   1  12   2    5.60    2.20
  -2 -12  -2    3.60    2.10
  -2 -12  -2    4.40    1.50
  -2 -12  -2    2.20    1.50
   2  12   2    4.20    1.80
   2  12   2    4.00    1.50
  -3 -12  -2    8.40    2.00
  -3 -12  -2    7.50    2.50
  -3 -12  -2    7.20    2.00
  -3 -12  -2    5.10    2.70
   3  12   2    3.90    1.70
   3  12   2    7.50    2.40
   3  10  -3   38.20    4.80
   3  10  -3   41.40    5.10
   3  10  -3   47.40    6.40
  -3 -10   3   33.50    4.90
  -3 -10   3   37.90    2.70
   2  10  -3    1.50    1.50
   2  10  -3    3.30    1.60
   2  10  -3    2.40    2.10
  -2 -10   3    2.30    2.20
  -2 -10   3    5.50    2.60
  -2 -10   3    2.10    1.60
  -2 -10   3    3.60    1.20
   1  10  -3    0.70    1.90
   1  10  -3    1.60    1.40
   1  10  -3    6.90    2.00
  -1 -10   3    2.70    1.30
  -1 -10   3    5.00    1.60
  -1 -10   3    0.40    1.90
  -1 -10   3    5.80    2.50
   0  10  -3    4.00    1.60
   0  10  -3    0.90    1.50
   0  10  -3    1.40    2.50
   0 -10   3    2.60    1.30
   0 -10   3    2.60    2.10
   0 -10   3    6.40    2.20
   0 -10   3    3.00    1.20
  -1  10  -3    9.60    1.90
  -1  10  -3    5.70    1.80
  -1  10  -3    9.90    2.90
  -1  10  -3    5.50    2.30
   1 -10   3   10.50    2.60
   1 -10   3   14.60    3.10
   1 -10   3   10.50    2.20
   1 -10   3   10.00    2.00
  -2  10  -3    3.40    1.60
  -2  10  -3    5.30    2.50
  -2  10  -3    6.10    2.30
  -2  10  -3    5.40    1.90
   2 -10   3    3.50    2.30
   2 -10   3    0.20    1.30
   2 -10   3    5.40    1.60
  -3  10  -3   10.20    2.50
  -3  10  -3    5.00    1.30
  -3  10  -3    2.70    1.80
  -3  10  -3    4.70    2.30
  -3  10  -3    4.00    1.40
   3 -10   3    6.10    2.10
   3 -10   3    5.40    1.90
   3 -10   3    0.30    1.90
  -4  10  -3    5.60    2.30
  -4  10  -3    0.90    1.90
  -4  10  -3    4.00    1.80
  -4  10  -3    5.10    1.20
   4 -10   3    2.30    1.60
   4 -10   3    3.50    1.60
  -5  10  -3   10.60    3.00
  -5  10  -3    9.10    2.40
  -5  10  -3    9.30    1.40
   5 -10   3    8.90    2.60
   5 -10   3   10.40    2.30
   5   9  -3  121.39    8.10
   5   9  -3  134.99    7.70
  -5  -9   3  130.89    8.50
   4   9  -3  228.98   11.80
   4   9  -3  217.48   10.70
   4   9  -3  225.18   11.70
   4   9  -3  221.18   10.80
  -4  -9   3  226.48   11.90
  -4  -9   3  219.48   10.80
  -4  -9   3  214.18    8.80
  -4  -9   3  212.78   12.10
   3   9  -3    8.60    2.20
   3   9  -3    9.40    2.70
   3   9  -3    4.60    2.20
   3   9  -3   11.80    2.20
  -3  -9   3    9.40    2.70
  -3  -9   3    8.10    1.30
  -3  -9   3    7.70    2.10
  -3  -9   3   15.30    3.20
   2   9  -3    0.10    1.30
   2   9  -3    2.10    1.90
   2   9  -3    1.10    1.60
   2   9  -3    1.80    1.30
  -2  -9   3    0.30    0.70
  -2  -9   3   -1.20    1.60
  -2  -9   3    1.60    1.40
   1   9  -3   81.99    6.10
   1   9  -3   69.19    4.90
   1   9  -3   85.69    5.40
   1   9  -3   85.39    6.10
  -1  -9   3   82.19    4.40
  -1  -9   3   76.59    5.90
  -1  -9   3   80.89    5.10
  -1  -9   3   83.79    6.20
   0   9  -3    6.50    1.90
   0   9  -3    6.20    2.20
   0   9  -3    8.50    1.90
   0   9  -3   11.70    2.60
   0  -9   3    4.20    1.70
   0  -9   3    5.80    2.20
   0  -9   3    6.60    2.00
   0  -9   3    6.80    1.50
   0  -9   3    7.80    1.80
  -1   9  -3   20.30    3.40
  -1   9  -3   30.70    3.50
  -1   9  -3   20.50    3.40
  -1   9  -3   19.90    2.50
   1  -9   3   28.90    3.90
   1  -9   3   18.70    2.40
   1  -9   3   24.20    3.60
   1  -9   3   25.10    3.90
  -2   9  -3    6.70    2.00
  -2   9  -3    3.50    2.00
  -2   9  -3    5.70    2.00
  -2   9  -3    4.20    1.20
   2  -9   3    5.60    2.40
   2  -9   3    4.90    1.80
   2  -9   3    5.70    1.60
   2  -9   3    9.60    2.50
  -3   9  -3   25.60    2.30
  -3   9  -3   21.10    3.40
  -3   9  -3   28.50    3.50
  -3   9  -3   25.20    2.60
  -3   9  -3   19.90    3.50
   3  -9   3   29.20    3.40
   3  -9   3   21.60    3.70
   3  -9   3   21.70    2.90
   3  -9   3   20.60    3.50
  -4   9  -3    7.10    2.00
  -4   9  -3    4.00    2.10
  -4   9  -3    5.40    1.30
  -4   9  -3    6.70    2.20
   4  -9   3    9.20    2.10
   4  -9   3    7.30    2.30
   4  -9   3    8.90    2.50
  -5   9  -3   -2.60    1.20
  -5   9  -3   -0.80    1.20
  -5   9  -3   -0.60    0.50
  -5   9  -3    0.90    1.60
  -5   9  -3    1.00    2.00
   5  -9   3   -0.80    1.00
   5  -9   3   -2.70    1.90
   5  -9   3   -1.70    1.40
  -6   9  -3   -0.10    1.50
  -6   9  -3    2.70    3.00
  -6   9  -3    3.30    1.70
  -6   9  -3    0.10    1.70
   6  -9   3    4.70    1.60
   6  -9   3    1.90    2.60
   6  -9   3    5.30    2.20
  -7   9  -3    5.60    2.30
  -7   9  -3    0.90    2.60
   7  -9   3    0.30    1.90
   7  -9   3    1.10    1.60
   7  -9   3   -0.90    1.40
   6   8  -3   10.10    2.40
   6   8  -3    8.90    2.50
   6   8  -3   12.80    2.70
   6   8  -3    9.30    2.50
  -6  -8   3   11.90    3.30
   5   8  -3   19.60    3.00
   5   8  -3   22.60    3.60
   5   8  -3   22.90    3.60
   5   8  -3   16.20    2.60
  -5  -8   3   22.60    3.50
  -5  -8   3   17.80    3.50
  -5  -8   3   26.80    3.50
   4   8  -3   11.50    2.40
   4   8  -3    8.80    2.10
   4   8  -3    7.80    2.00
   4   8  -3   13.10    2.80
  -4  -8   3   11.70    2.30
  -4  -8   3   10.10    2.70
   3   8  -3   16.40    2.90
   3   8  -3   19.80    2.90
   3   8  -3   18.70    3.20
  -3  -8   3   22.20    3.00
  -3  -8   3   15.80    3.10
  -3  -8   3   18.30    1.70
  -3  -8   3   22.70    3.30
   2   8  -3   -1.30    1.10
   2   8  -3    1.30    1.30
   2   8  -3   -0.10    1.10
   2   8  -3   -1.00    1.30
  -2  -8   3   -0.10    1.50
  -2  -8   3    1.70    1.20
  -2  -8   3   -0.50    1.60
  -2  -8   3    0.80    0.80
   1   8  -3    0.60    1.30
   1   8  -3    3.60    1.80
   1   8  -3    2.90    1.70
   1   8  -3    2.20    1.30
  -1  -8   3    6.40    2.10
  -1  -8   3    3.40    1.10
  -1  -8   3    0.30    1.20
  -1  -8   3    2.20    1.60
   0   8  -3    2.60    1.50
   0   8  -3    2.90    1.40
   0   8  -3    2.40    1.70
   0   8  -3    2.90    1.30
   0  -8   3    2.90    1.20
   0  -8   3    3.20    1.70
   0  -8   3   -0.10    1.20
   0  -8   3    4.20    2.00
   0  -8   3    4.10    1.10
  -1   8  -3    6.40    2.00
  -1   8  -3    6.30    1.50
  -1   8  -3    4.90    1.70
  -1   8  -3    3.50    1.90
   1  -8   3    4.20    2.10
   1  -8   3    4.40    1.80
   1  -8   3    3.80    1.20
   1  -8   3    6.10    1.50
   1  -8   3    4.00    1.60
  -2   8  -3    0.80    1.30
  -2   8  -3    1.00    1.00
  -2   8  -3    1.20    1.30
  -2   8  -3    0.20    0.90
   2  -8   3    0.30    1.50
   2  -8   3    1.10    1.10
   2  -8   3    0.10    1.40
   2  -8   3    1.00    1.10
  -3   8  -3    5.60    1.80
  -3   8  -3    2.30    1.70
  -3   8  -3    4.70    1.90
  -3   8  -3    2.50    1.10
  -3   8  -3    2.90    1.30
   3  -8   3    2.20    1.40
   3  -8   3    6.30    2.20
   3  -8   3    3.70    2.10
  -4   8  -3   -0.30    1.60
  -4   8  -3   -0.50    1.00
  -4   8  -3    0.80    0.80
  -4   8  -3   -1.80    1.20
  -4   8  -3   -0.20    1.50
   4  -8   3   -0.30    1.20
   4  -8   3   -0.40    1.30
   4  -8   3    0.50    1.10
  -5   8  -3   12.80    3.00
  -5   8  -3    6.00    1.10
  -5   8  -3    8.50    3.00
  -5   8  -3    8.70    2.30
  -5   8  -3    5.30    2.00
   5  -8   3    7.00    2.00
   5  -8   3    6.70    3.10
   5  -8   3    7.70    2.60
  -6   8  -3    8.30    4.10
  -6   8  -3    9.30    2.40
  -6   8  -3    8.20    3.10
   6  -8   3    6.70    2.50
   6  -8   3    9.60    2.60
  -7   8  -3   -2.00    1.40
  -7   8  -3    0.70    2.20
  -7   8  -3    7.60    2.20
   7  -8   3   -3.30    1.30
   7  -8   3   -1.20    1.70
   7  -8   3    0.60    1.50
  -8   8  -3    1.80    1.80
  -8   8  -3   -0.20    2.00
   8  -8   3    2.70    2.00
   8  -8   3    3.30    1.60
   7   7  -3    3.70    1.90
   7   7  -3    5.60    2.20
  -7  -7   3    7.00    2.10
   6   7  -3   16.40    3.00
   6   7  -3   19.70    3.30
   6   7  -3   13.20    2.50
  -6  -7   3   15.60    2.90
  -6  -7   3   16.70    2.80
  -6  -7   3   23.10    3.50
   5   7  -3    5.60    2.00
   5   7  -3    6.00    1.90
   5   7  -3   10.30    2.20
   5   7  -3    7.30    2.10
  -5  -7   3    5.40    1.90
  -5  -7   3    4.20    2.20
  -5  -7   3    5.00    1.60
   4   7  -3   91.79    7.20
   4   7  -3   83.99    5.50
   4   7  -3   95.79    5.70
   4   7  -3   96.79    7.10
  -4  -7   3   91.69    6.30
  -4  -7   3   87.89    5.80
  -4  -7   3   89.89    4.10
  -4  -7   3   98.79    5.70
   3   7  -3    7.60    1.80
   3   7  -3    3.30    1.60
   3   7  -3    6.10    2.30
   3   7  -3    4.80    1.70
  -3  -7   3    7.00    1.50
  -3  -7   3    7.10    2.00
  -3  -7   3    6.50    1.80
  -3  -7   3   10.60    2.50
   2   7  -3    3.60    2.00
   2   7  -3    8.40    2.00
   2   7  -3    6.30    1.70
   2   7  -3    5.50    1.60
  -2  -7   3    4.40    1.80
  -2  -7   3    4.30    1.60
  -2  -7   3    5.90    1.10
  -2  -7   3    7.10    2.30
   1   7  -3    1.80    1.20
   1   7  -3   -0.20    0.90
   1   7  -3   -0.60    0.90
  -1  -7   3   -0.10    1.50
  -1  -7   3    0.60    1.30
  -1  -7   3   -0.10    1.00
  -1  -7   3    0.10    0.70
   0   7  -3   74.09    4.50
   0   7  -3   76.29    5.30
   0   7  -3   73.89    5.00
   0   7  -3   72.19    4.30
   0  -7   3   73.19    4.90
   0  -7   3   77.79    5.30
   0  -7   3   74.39    3.90
   0  -7   3   71.59    5.00
   0  -7   3   71.09    4.50
  -1   7  -3   17.80    2.50
  -1   7  -3   22.40    3.10
  -1   7  -3   16.80    2.10
  -1   7  -3   20.00    3.00
   1  -7   3   20.80    3.00
   1  -7   3   17.50    2.10
   1  -7   3   18.70    2.20
   1  -7   3   19.40    3.10
   1  -7   3   21.10    2.50
  -2   7  -3   72.09    5.00
  -2   7  -3   74.99    4.00
  -2   7  -3   78.89    4.20
  -2   7  -3   78.69    4.70
  -2   7  -3   68.69    5.20
   2  -7   3   76.69    4.60
   2  -7   3   75.09    5.30
   2  -7   3   70.39    5.20
  -3   7  -3   -0.20    0.80
  -3   7  -3    0.70    1.30
  -3   7  -3   -0.80    1.10
  -3   7  -3   -0.30    1.00
  -3   7  -3   -1.20    1.30
   3  -7   3   -1.10    1.20
   3  -7   3   -2.50    1.40
   3  -7   3    0.90    1.10
  -4   7  -3   22.00    3.20
  -4   7  -3   18.80    2.70
  -4   7  -3   21.20    3.00
  -4   7  -3   17.40    3.00
  -4   7  -3   24.30    1.90
   4  -7   3   20.70    3.20
   4  -7   3   27.40    3.70
   4  -7   3   21.60    2.70
  -5   7  -3   11.40    2.50
  -5   7  -3   16.80    2.60
  -5   7  -3   13.80    2.70
  -5   7  -3   12.20    1.40
  -5   7  -3   11.10    2.50
   5  -7   3   13.40    2.20
   5  -7   3   12.40    2.60
   5  -7   3   13.00    2.90
  -6   7  -3    9.60    1.30
  -6   7  -3    7.10    2.30
  -6   7  -3   13.90    2.90
  -6   7  -3   10.00    2.20
  -6   7  -3   13.70    2.70
   6  -7   3    9.40    2.00
   6  -7   3   10.20    2.80
  -7   7  -3    0.50    1.30
  -7   7  -3    0.60    0.30
  -7   7  -3    2.70    1.80
  -7   7  -3   -2.80    1.50
   7  -7   3    1.80    1.30
   7  -7   3   -1.80    1.40
   7  -7   3   -0.20    1.40
  -8   7  -3   -1.90    1.30
  -8   7  -3    0.70    1.50
  -8   7  -3   -3.40    1.70
   8  -7   3    2.90    1.60
   8  -7   3    0.90    1.50
   8  -7   3    0.60    1.60
  -9   7  -3    1.40    2.00
   9  -7   3   -0.30    1.40
   9  -7   3    0.40    1.40
   9  -7   3    4.60    2.30
  -8  -6   3   15.50    4.10
  -8  -6   3   13.40    2.80
  -8  -6   3   18.60    3.60
  -8  -6   3   12.10    1.80
   7   6  -3   41.60    4.80
   7   6  -3   42.00    4.90
   7   6  -3   48.10    4.20
   7   6  -3   43.60    3.80
  -7  -6   3   44.40    5.90
  -7  -6   3   42.20    4.20
  -7  -6   3   36.70    2.50
  -7  -6   3   37.30    3.80
  -7  -6   3   34.50    4.00
   6   6  -3   42.50    4.00
   6   6  -3   48.90    3.90
   6   6  -3   44.70    4.20
   6   6  -3   45.90    3.80
  -6  -6   3   41.90    3.80
  -6  -6   3   37.80    3.60
  -6  -6   3   45.60    4.30
  -6  -6   3   40.40    2.30
   5   6  -3   72.69    5.10
   5   6  -3   91.19    5.30
   5   6  -3   86.39    5.60
   5   6  -3   78.59    5.50
  -5  -6   3   80.69    5.10
  -5  -6   3   79.29    5.30
  -5  -6   3   78.19    5.50
   4   6  -3    6.20    1.90
   4   6  -3    5.80    1.60
   4   6  -3    4.30    1.90
   4   6  -3    6.10    1.70
  -4  -6   3    2.60    1.60
  -4  -6   3    4.50    1.70
  -4  -6   3    5.40    1.70
  -4  -6   3    3.60    0.70
   3   6  -3    9.50    1.90
   3   6  -3    9.80    2.20
   3   6  -3    8.50    2.10
   3   6  -3   10.20    1.90
  -3  -6   3   10.10    2.00
  -3  -6   3    6.80    1.80
  -3  -6   3   12.30    1.20
  -3  -6   3   12.10    2.50
   2   6  -3    9.30    1.80
   2   6  -3   10.90    2.30
   2   6  -3    9.90    2.60
   2   6  -3    9.00    2.10
  -2  -6   3   10.30    2.20
  -2  -6   3   10.00    1.90
  -2  -6   3    8.20    1.10
  -2  -6   3   10.60    1.90
   1   6  -3   59.69    3.70
   1   6  -3   63.19    4.30
   1   6  -3   62.99    4.50
   1   6  -3   57.09    3.70
  -1  -6   3   57.59    3.20
  -1  -6   3   54.79    3.50
  -1  -6   3   61.09    4.40
  -1  -6   3   65.29    4.30
   0   6  -3    4.10    1.60
   0   6  -3    4.10    1.30
   0   6  -3    4.40    1.20
   0   6  -3    4.70    1.50
   0  -6   3    5.10    1.50
   0  -6   3    5.10    1.60
   0  -6   3    4.90    1.00
   0  -6   3    6.10    1.30
   0  -6   3    4.50    1.50
  -1   6  -3  183.28    8.30
  -1   6  -3  187.28    7.30
  -1   6  -3  189.98    8.90
  -1   6  -3  175.58    8.90
  -1   6  -3  198.08    8.10
   1  -6   3  192.18    9.00
   1  -6   3  175.68    7.90
   1  -6   3  186.68    8.30
   1  -6   3  196.08    9.10
  -2   6  -3  118.39    6.40
  -2   6  -3  108.09    5.70
  -2   6  -3  104.69    6.30
  -2   6  -3  124.19    5.40
  -2   6  -3  105.99    5.30
   2  -6   3  115.99    6.40
   2  -6   3  118.99    5.80
   2  -6   3  121.89    6.50
  -3   6  -3  538.05   21.30
  -3   6  -3  549.74   20.70
  -3   6  -3  544.15   19.90
  -3   6  -3  537.15   20.70
   3  -6   3  539.75   21.40
   3  -6   3  529.85   20.60
   3  -6   3  526.95   21.50
  -4   6  -3   20.20    1.70
  -4   6  -3   14.60    2.70
  -4   6  -3   19.10    2.70
  -4   6  -3   16.30    2.30
  -4   6  -3   18.30    2.70
   4  -6   3   21.00    3.10
   4  -6   3   14.90    2.20
   4  -6   3   18.50    2.80
  -5   6  -3    1.70    1.30
  -5   6  -3    0.90    1.40
  -5   6  -3    0.10    1.00
  -5   6  -3    1.80    1.60
  -5   6  -3    0.70    0.70
   5  -6   3   -1.00    1.20
   5  -6   3    0.90    1.50
   5  -6   3   -0.20    1.10
   5  -6   3    1.20    1.60
  -6   6  -3    3.40    1.70
  -6   6  -3    3.00    1.50
  -6   6  -3    3.80    0.80
  -6   6  -3    6.20    2.30
  -6   6  -3    3.90    1.60
   6  -6   3    3.40    2.00
   6  -6   3    3.30    1.60
   6  -6   3    5.30    1.90
  -7   6  -3   67.29    3.00
  -7   6  -3   75.69    6.10
  -7   6  -3   72.39    5.20
   7  -6   3   69.49    4.70
   7  -6   3   71.99    5.40
   7  -6   3   82.19    7.00
  -8   6  -3   -2.00    1.00
  -8   6  -3    1.50    1.50
  -8   6  -3   -2.80    1.80
   8  -6   3    0.80    1.60
   8  -6   3   -0.10    1.20
   8  -6   3    2.00    1.40
  -9   6  -3   32.90    4.20
  -9   6  -3   28.80    4.90
  -9   6  -3   39.60    4.60
   9  -6   3   43.50    4.30
   9  -6   3   31.40    3.80
   9  -6   3   40.30    4.10
 -10   6  -3   27.30    3.90
 -10   6  -3   24.60    4.90
  10  -6   3   27.30    3.80
  10  -6   3   26.10    3.50
  10  -6   3   33.80    4.30
   9   5  -3    8.10    2.30
   9   5  -3    7.10    2.10
   9   5  -3    5.60    1.50
   9   5  -3   10.00    2.40
   9   5  -3    5.10    0.90
  -9  -5   3    9.00    3.50
  -9  -5   3    5.30    1.70
  -9  -5   3    7.90    2.10
   8   5  -3   14.50    2.80
   8   5  -3   18.30    3.00
   8   5  -3   19.60    3.00
   8   5  -3   20.80    3.30
   8   5  -3   19.90    1.50
  -8  -5   3   23.30    3.30
  -8  -5   3   18.30    3.10
  -8  -5   3   22.50    2.80
  -8  -5   3   25.00    3.30
  -8  -5   3   20.60    4.30
   7   5  -3    0.60    1.10
   7   5  -3   -0.60    1.00
   7   5  -3    0.60    0.50
   7   5  -3   -0.10    1.00
   7   5  -3    1.60    1.10
  -7  -5   3   -0.20    0.80
  -7  -5   3   -0.80    1.90
  -7  -5   3   -0.80    0.90
  -7  -5   3    2.80    1.60
  -7  -5   3    0.00    1.20
   6   5  -3  165.68    8.50
   6   5  -3  156.68    6.40
   6   5  -3  157.78    8.00
   6   5  -3  163.88    8.50
   6   5  -3  159.08    8.10
  -6  -5   3  165.18    8.10
  -6  -5   3  162.18    7.10
  -6  -5   3  156.08    8.00
  -6  -5   3  159.68    8.50
   5   5  -3   19.70    2.70
   5   5  -3   17.20    2.70
   5   5  -3   17.00    2.70
   5   5  -3   16.80    2.50
  -5  -5   3   21.10    2.80
  -5  -5   3   18.10    1.50
  -5  -5   3   15.40    2.40
  -5  -5   3   16.90    2.80
   4   5  -3   18.10    2.50
   4   5  -3   19.50    2.80
   4   5  -3   17.50    2.40
   4   5  -3   16.90    2.50
  -4  -5   3   17.40    0.90
  -4  -5   3   21.10    2.50
  -4  -5   3   24.60    3.10
  -4  -5   3   17.70    2.60
   3   5  -3    0.80    0.80
   3   5  -3    0.70    1.20
   3   5  -3    0.90    1.00
   3   5  -3    2.50    1.40
  -3  -5   3    1.70    0.50
  -3  -5   3    2.40    1.20
  -3  -5   3    1.20    1.30
  -3  -5   3    1.90    1.30
   2   5  -3   33.20    2.60
   2   5  -3   38.90    2.80
   2   5  -3   31.20    2.90
   2   5  -3   34.50    3.00
  -2  -5   3   34.10    1.90
  -2  -5   3   35.20    2.90
  -2  -5   3   36.80    3.20
  -2  -5   3   34.10    2.70
   1   5  -3   18.80    2.50
   1   5  -3   12.60    1.90
   1   5  -3   23.20    2.70
   1   5  -3   17.90    2.10
  -1  -5   3   18.70    2.50
  -1  -5   3   17.30    2.10
  -1  -5   3   17.40    2.40
  -1  -5   3   15.30    1.30
   0   5  -3    1.50    0.80
   0   5  -3    0.40    0.80
   0   5  -3    1.20    1.00
   0   5  -3    0.10    0.80
   0  -5   3    1.70    0.70
   0  -5   3    1.30    0.90
   0  -5   3    1.60    0.90
   0  -5   3    2.10    1.30
   0  -5   3    2.20    1.20
  -1   5  -3   53.49    3.20
  -1   5  -3   59.49    3.20
  -1   5  -3   51.79    2.70
  -1   5  -3   55.39    3.70
  -1   5  -3   52.09    3.80
   1  -5   3   58.99    3.40
   1  -5   3   52.89    3.10
   1  -5   3   50.99    3.80
   1  -5   3   48.70    3.60
  -2   5  -3  126.39    6.60
  -2   5  -3  123.99    5.90
  -2   5  -3  120.59    5.70
  -2   5  -3  131.49    6.50
  -2   5  -3  127.69    5.60
   2  -5   3  119.49    6.40
   2  -5   3  128.09    5.90
   2  -5   3  139.29    6.70
  -3   5  -3   -0.20    0.80
  -3   5  -3    0.70    0.90
  -3   5  -3    0.50    0.70
  -3   5  -3    0.90    1.20
  -3   5  -3   -0.50    0.90
   3  -5   3    2.70    1.50
   3  -5   3    0.00    0.80
   3  -5   3    0.60    1.00
  -4   5  -3   26.60    1.80
  -4   5  -3   28.00    3.30
  -4   5  -3   25.30    2.60
  -4   5  -3   28.30    2.50
  -4   5  -3   26.00    2.80
   4  -5   3   24.20    2.60
   4  -5   3   29.20    3.00
   4  -5   3   33.40    3.10
  -5   5  -3    0.30    0.60
  -5   5  -3    0.20    1.10
  -5   5  -3   -1.80    1.20
  -5   5  -3    0.70    0.90
  -5   5  -3    0.60    1.20
   5  -5   3    0.10    1.20
   5  -5   3    0.60    1.10
   5  -5   3    0.20    1.00
   5  -5   3    1.60    1.40
  -6   5  -3   74.89    4.70
  -6   5  -3   73.39    3.40
  -6   5  -3   71.19    5.00
  -6   5  -3   81.49    5.70
   6  -5   3   77.69    4.90
   6  -5   3   69.79    5.20
   6  -5   3   79.49    5.20
   6  -5   3   79.79    4.60
  -7   5  -3    9.30    1.00
  -7   5  -3    8.00    1.00
  -7   5  -3   10.20    2.10
  -7   5  -3    7.40    2.10
  -7   5  -3   10.10    2.70
   7  -5   3   10.80    2.50
   7  -5   3    8.80    2.20
  -8   5  -3    1.50    0.60
  -8   5  -3    3.40    1.90
  -8   5  -3    0.10    1.30
  -8   5  -3    1.20    0.50
  -8   5  -3   -0.10    1.30
   8  -5   3    0.90    1.20
   8  -5   3    0.70    1.40
  -9   5  -3    3.30    0.50
  -9   5  -3    4.50    0.60
  -9   5  -3    5.40    2.60
  -9   5  -3    7.70    2.50
  -9   5  -3    4.60    2.10
   9  -5   3    5.30    1.80
   9  -5   3    2.20    1.70
   9  -5   3    6.30    2.20
 -10   5  -3    0.00    1.50
 -10   5  -3    6.50    2.10
 -10   5  -3    3.00    2.70
  10  -5   3    2.40    1.70
  10  -5   3    2.20    1.60
  10  -5   3    4.40    1.80
   9   4  -3   20.50    3.10
   9   4  -3   14.30    2.60
   9   4  -3   17.70    1.70
   9   4  -3   16.10    2.80
  -9  -4   3   13.20    2.60
  -9  -4   3   20.00    2.90
  -9  -4   3   16.80    2.90
  -9  -4   3   10.70    2.40
  -9  -4   3    9.80    3.50
   8   4  -3   -0.30    1.00
   8   4  -3    0.20    0.60
   8   4  -3    0.80    1.20
   8   4  -3    0.70    1.40
   8   4  -3    0.20    1.30
  -8  -4   3    0.20    1.20
  -8  -4   3   -0.10    1.00
  -8  -4   3   -1.80    1.90
  -8  -4   3    1.50    1.40
  -8  -4   3    0.40    1.20
   7   4  -3   12.20    1.40
   7   4  -3   14.90    2.50
   7   4  -3   12.20    2.40
   7   4  -3   10.80    1.80
   7   4  -3   11.00    2.10
  -7  -4   3    9.10    2.00
  -7  -4   3   11.40    2.10
  -7  -4   3   10.20    2.30
  -7  -4   3   13.90    2.40
  -7  -4   3   10.70    2.90
   6   4  -3   23.50    2.80
   6   4  -3   22.80    3.00
   6   4  -3   20.50    2.50
   6   4  -3   22.90    3.00
   6   4  -3   23.40    1.50
  -6  -4   3   24.90    4.10
  -6  -4   3   21.20    2.70
  -6  -4   3   19.00    2.40
  -6  -4   3   22.40    2.70
  -6  -4   3   26.90    3.20
   5   4  -3   25.40    2.90
   5   4  -3   27.10    3.10
   5   4  -3   31.00    2.90
  -5  -4   3   25.70    3.10
  -5  -4   3   29.50    2.20
  -5  -4   3   25.90    2.60
  -5  -4   3   29.40    2.70
   4   4  -3   10.10    1.80
   4   4  -3    5.70    1.60
   4   4  -3    6.50    1.60
   4   4  -3   10.10    1.90
  -4  -4   3    6.80    1.80
  -4  -4   3   10.10    1.80
  -4  -4   3    7.60    1.00
   3   4  -3   28.30    2.40
   3   4  -3   27.90    2.60
   3   4  -3   32.70    2.50
   3   4  -3   24.70    2.60
  -3  -4   3   25.00    2.30
  -3  -4   3   26.70    1.40
  -3  -4   3   27.80    2.70
  -3  -4   3   27.50    1.30
  -3  -4   3   23.80    2.40
   2   4  -3   33.00    2.80
   2   4  -3   31.10    2.30
   2   4  -3   34.30    2.50
   2   4  -3   30.10    2.60
  -2  -4   3   29.90    2.40
  -2  -4   3   41.60    3.00
  -2  -4   3   31.30    1.60
  -2  -4   3   33.60    2.70
   1   4  -3    1.30    0.90
   1   4  -3    1.70    1.00
   1   4  -3    1.30    0.90
   1   4  -3    2.40    1.10
  -1  -4   3    2.60    1.00
  -1  -4   3    3.40    1.20
  -1  -4   3    3.00    0.60
  -1  -4   3    0.80    0.90
   0   4  -3   14.30    2.10
   0   4  -3   13.10    1.60
   0   4  -3   14.80    1.70
   0   4  -3   14.30    2.00
   0  -4   3   13.30    1.60
   0  -4   3   15.90    2.10
   0  -4   3   17.20    2.20
   0  -4   3   16.10    1.80
  -1   4  -3    2.40    1.00
  -1   4  -3    2.20    0.90
  -1   4  -3    3.90    1.20
  -1   4  -3    3.00    1.10
  -1   4  -3    2.90    0.70
   1  -4   3    1.50    0.90
   1  -4   3    3.80    1.30
   1  -4   3    2.40    1.20
   1  -4   3    3.20    0.90
  -2   4  -3 2894.91  295.97
   2  -4   3 3435.96  339.17
   2  -4   3 2452.55  118.99
  -3   4  -3  228.38   10.10
  -3   4  -3  237.98   10.00
  -3   4  -3  228.58    9.40
   3  -4   3  236.88   10.00
   3  -4   3  219.08    9.30
   3  -4   3  228.88   10.10
  -4   4  -3   14.70    1.30
  -4   4  -3   12.00    2.20
  -4   4  -3   11.40    1.70
  -4   4  -3   13.50    2.10
   4  -4   3   13.50    1.80
   4  -4   3   14.80    2.30
   4  -4   3   14.20    2.20
  -5   4  -3   30.60    3.30
  -5   4  -3   25.40    2.30
  -5   4  -3   27.60    1.70
  -5   4  -3   27.60    2.80
   5  -4   3   23.10    3.00
   5  -4   3   26.90    2.40
   5  -4   3   28.70    3.20
   5  -4   3   26.30    2.40
  -6   4  -3  112.89    6.20
  -6   4  -3  112.39    4.70
   6  -4   3  113.99    5.80
   6  -4   3  112.69    6.00
   6  -4   3  110.09    6.50
   6  -4   3  115.49    6.30
  -7   4  -3    1.50    1.30
  -7   4  -3    1.30    1.10
  -7   4  -3    0.60    0.50
   7  -4   3   -2.40    0.90
   7  -4   3    1.00    1.20
   7  -4   3   -0.10    1.10
   7  -4   3    0.40    1.10
  -8   4  -3    8.50    1.10
  -8   4  -3    8.70    2.10
  -8   4  -3   11.40    2.40
   8  -4   3    5.50    1.80
   8  -4   3    9.50    2.30
   8  -4   3   13.60    2.70
  -9   4  -3    1.30    2.50
  -9   4  -3    0.60    0.50
  -9   4  -3   -0.40    1.50
  -9   4  -3    0.70    1.50
   9  -4   3    2.80    1.70
   9  -4   3    0.30    1.30
   9  -4   3    0.80    1.50
 -10   4  -3    2.20    1.80
 -10   4  -3    1.20    1.70
 -10   4  -3   -0.20    0.50
 -10   4  -3   -0.70    2.30
 -10   4  -3   -0.20    1.20
  10  -4   3   -0.50    1.50
  10  -4   3    0.60    1.50
  10  -4   3   -0.50    1.30
 -11   4  -3    1.10    0.60
 -11   4  -3    4.70    2.90
 -11   4  -3    1.40    1.60
  11  -4   3    1.50    1.80
  11  -4   3    5.20    2.20
  10   3  -3    2.20    1.90
  10   3  -3    0.10    1.20
  10   3  -3    0.70    1.00
  10   3  -3    0.60    1.40
 -10  -3   3    1.70    1.30
 -10  -3   3    2.90    1.50
 -10  -3   3    3.60    1.50
   9   3  -3    5.40    1.20
   9   3  -3    7.20    1.90
   9   3  -3    3.10    1.60
   9   3  -3    6.50    1.30
   9   3  -3   10.60    2.20
  -9  -3   3    4.30    1.80
  -9  -3   3    7.60    2.00
  -9  -3   3    8.10    2.40
  -9  -3   3    6.30    2.70
  -9  -3   3    5.80    1.80
   8   3  -3   -1.10    1.10
   8   3  -3    0.60    1.00
   8   3  -3    1.90    1.40
   8   3  -3    1.10    0.80
   8   3  -3   -0.40    0.70
  -8  -3   3    1.50    1.20
  -8  -3   3    0.10    1.70
  -8  -3   3    3.20    1.30
  -8  -3   3    1.80    1.60
   7   3  -3   30.60    2.90
   7   3  -3   30.20    3.00
   7   3  -3   32.00    3.10
   7   3  -3   27.60    2.10
   7   3  -3   24.40    2.30
  -7  -3   3   31.10    4.50
  -7  -3   3   24.30    3.10
  -7  -3   3   31.90    2.80
  -7  -3   3   27.10    3.00
  -7  -3   3   29.40    3.10
   6   3  -3   -1.00    0.80
   6   3  -3   -1.10    0.90
   6   3  -3    0.80    1.10
   6   3  -3    0.30    1.00
   6   3  -3    0.90    0.60
  -6  -3   3    0.70    1.40
  -6  -3   3    1.30    1.20
  -6  -3   3   -0.10    1.00
  -6  -3   3    1.40    1.00
  -6  -3   3    0.10    1.00
   5   3  -3    8.70    1.80
   5   3  -3    9.70    1.60
   5   3  -3    9.80    1.80
   5   3  -3    6.70    1.30
   5   3  -3   10.20    1.70
  -5  -3   3    9.40    1.70
  -5  -3   3    7.40    1.50
  -5  -3   3    5.00    2.20
  -5  -3   3    9.90    1.80
  -5  -3   3    8.00    1.60
   4   3  -3    5.00    1.30
   4   3  -3    7.10    1.50
   4   3  -3    5.20    1.40
   4   3  -3    3.60    0.50
  -4  -3   3    3.60    1.30
  -4  -3   3    4.60    1.00
  -4  -3   3    4.20    1.10
  -4  -3   3    5.90    1.40
   3   3  -3  195.98    8.90
   3   3  -3  210.48    8.80
   3   3  -3  227.28    9.10
  -3  -3   3  215.78    8.10
  -3  -3   3  206.88    9.00
  -3  -3   3  204.78    8.80
  -3  -3   3  209.88    8.80
   2   3  -3   82.99    4.00
   2   3  -3   81.19    4.10
   2   3  -3   69.89    4.00
   2   3  -3   69.99    3.70
  -2  -3   3   67.79    4.00
  -2  -3   3   77.49    4.00
  -2  -3   3   72.29    2.80
  -2  -3   3   73.89    3.90
   1   3  -3   14.00    1.60
   1   3  -3   13.70    1.80
   1   3  -3   15.20    1.60
   1   3  -3   14.90    1.80
  -1  -3   3   19.00    2.10
  -1  -3   3   13.50    0.90
  -1  -3   3   16.60    1.90
  -1  -3   3   14.90    1.70
   0   3  -3  144.09    5.90
   0   3  -3  123.49    5.00
   0   3  -3  137.69    5.90
   0   3  -3  138.29    6.20
   0   3  -3  140.39    6.30
   0  -3   3  148.09    6.30
   0  -3   3  148.69    6.40
   0  -3   3  141.09    5.90
   0  -3   3  141.69    6.30
  -1   3  -3    4.20    1.00
  -1   3  -3    4.70    1.10
  -1   3  -3    5.90    1.30
   1  -3   3    4.80    1.20
  -2   3  -3   88.19    4.70
  -2   3  -3   88.99    4.10
  -2   3  -3   89.89    4.00
  -2   3  -3   87.79    4.60
   2  -3   3   89.59    4.00
   2  -3   3   82.59    4.50
   2  -3   3   82.79    4.60
  -3   3  -3   70.19    3.20
  -3   3  -3   63.09    4.00
  -3   3  -3   63.19    3.50
  -3   3  -3   70.39    4.00
   3  -3   3   69.59    4.00
   3  -3   3   64.19    4.00
   3  -3   3   75.59    3.60
  -4   3  -3  183.28    8.30
  -4   3  -3  194.68    9.00
  -4   3  -3  208.38    9.00
   4  -3   3  218.88    8.50
   4  -3   3  211.88    9.00
   4  -3   3  195.48    9.00
   4  -3   3  206.58    8.30
  -5   3  -3    3.90    1.40
  -5   3  -3    1.40    0.90
   5  -3   3   -0.20    0.90
   5  -3   3    3.40    1.10
   5  -3   3    2.10    1.20
   5  -3   3    2.00    1.20
  -6   3  -3    4.20    1.30
  -6   3  -3    3.90    1.40
   6  -3   3    4.20    1.30
   6  -3   3    1.90    1.30
   6  -3   3    3.50    1.20
   6  -3   3    1.70    1.10
  -7   3  -3    3.10    1.40
  -7   3  -3    3.80    0.80
  -7   3  -3    3.80    1.60
   7  -3   3    3.10    1.60
   7  -3   3    1.60    1.30
   7  -3   3    2.40    1.40
  -8   3  -3   97.19    4.10
  -8   3  -3   85.89    5.50
  -8   3  -3   95.39    5.80
   8  -3   3   75.09    5.60
   8  -3   3   90.59    5.90
   8  -3   3   85.89    5.50
   8  -3   3   89.39    5.30
  -9   3  -3   16.10    2.70
  -9   3  -3   17.70    1.50
  -9   3  -3   17.80    2.80
   9  -3   3   10.50    2.50
   9  -3   3   15.50    2.60
   9  -3   3   10.30    2.40
 -10   3  -3   -2.30    1.20
 -10   3  -3   -0.50    0.50
 -10   3  -3   -0.50    1.00
 -10   3  -3    0.10    1.40
  10  -3   3    1.10    1.40
  10  -3   3    0.70    1.30
  10  -3   3    0.40    1.50
  10  -3   3   -0.60    1.20
 -11   3  -3    0.80    1.00
 -11   3  -3    3.40    1.90
 -11   3  -3    1.00    0.60
 -11   3  -3    2.60    2.00
 -11   3  -3    0.50    1.80
  11  -3   3    0.30    1.60
  11  -3   3    2.00    1.80
  11  -3   3    3.20    1.90
  11  -3   3   -1.70    1.00
  10   2  -3   32.80    3.30
  10   2  -3   23.40    3.10
  10   2  -3   32.40    2.80
  10   2  -3   24.80    3.50
 -10  -2   3   23.20    3.00
 -10  -2   3   33.10    5.50
 -10  -2   3   28.20    3.40
 -10  -2   3   28.20    3.40
 -10  -2   3   31.10    4.30
   9   2  -3   71.39    4.90
   9   2  -3   67.99    4.20
   9   2  -3   83.39    5.10
   9   2  -3   79.29    5.10
  -9  -2   3   72.89    5.70
  -9  -2   3   74.19    4.70
  -9  -2   3   79.79    6.80
  -9  -2   3   69.69    4.70
  -9  -2   3   76.79    5.00
   8   2  -3   40.70    2.80
   8   2  -3   42.50    3.40
   8   2  -3   50.09    3.60
   8   2  -3   35.90    3.30
   8   2  -3   37.20    2.80
  -8  -2   3   39.70    4.00
  -8  -2   3   41.60    3.30
  -8  -2   3   41.90    5.40
  -8  -2   3   37.70    3.40
  -8  -2   3   37.40    3.10
   7   2  -3   15.70    2.30
   7   2  -3   16.70    2.30
   7   2  -3   12.10    2.20
   7   2  -3   13.60    1.90
   7   2  -3   10.80    1.50
  -7  -2   3   13.00    2.10
  -7  -2   3   15.40    2.10
  -7  -2   3   10.10    2.30
  -7  -2   3   12.00    2.10
  -7  -2   3   11.00    3.20
   6   2  -3    0.20    0.50
   6   2  -3   -0.40    0.90
   6   2  -3    0.70    0.90
   6   2  -3    0.80    1.00
   6   2  -3    1.60    0.80
  -6  -2   3   -0.80    0.90
  -6  -2   3    0.00    1.70
  -6  -2   3   -0.40    0.70
  -6  -2   3   -0.50    1.00
  -6  -2   3   -1.00    0.70
   5   2  -3   11.60    1.80
   5   2  -3    9.30    1.70
   5   2  -3   13.40    1.80
   5   2  -3    9.60    1.10
   5   2  -3    9.60    1.60
  -5  -2   3   12.00    1.80
  -5  -2   3   11.00    1.60
  -5  -2   3   10.80    2.50
  -5  -2   3   10.10    1.70
  -5  -2   3   11.60    1.90
   4   2  -3   38.20    2.50
   4   2  -3   39.70    2.80
   4   2  -3   38.50    2.60
   4   2  -3   34.70    1.80
   4   2  -3   36.90    2.60
  -4  -2   3   34.50    3.20
  -4  -2   3   30.30    2.40
  -4  -2   3   36.20    2.50
  -4  -2   3   35.70    2.60
  -4  -2   3   34.80    2.60
   3   2  -3  679.03   23.70
   3   2  -3  660.13   23.60
   3   2  -3  607.34   22.50
   3   2  -3  621.64   23.60
  -3  -2   3  632.44   23.30
  -3  -2   3  662.33   23.50
  -3  -2   3  627.64   23.60
  -3  -2   3  652.13   23.70
   2   2  -3   35.30    2.30
   2   2  -3   34.60    2.30
   2   2  -3   34.50    2.40
  -2  -2   3   36.30    2.40
  -2  -2   3   33.10    2.20
  -2  -2   3   34.20    1.80
  -2  -2   3   37.60    2.30
   1   2  -3   54.09    3.00
   1   2  -3   52.39    2.80
   1   2  -3   56.59    3.10
   1   2  -3   55.09    2.90
  -1  -2   3   50.49    2.00
  -1  -2   3   59.39    3.00
  -1  -2   3   57.39    3.00
  -1  -2   3   59.19    3.10
   0   2  -3   88.29    4.30
   0   2  -3   91.19    4.10
   0   2  -3   92.49    3.90
   0  -2   3   86.29    4.00
   0  -2   3   82.09    4.20
   0  -2   3   88.89    3.90
   0  -2   3   96.09    4.30
  -1   2  -3  124.49    5.60
  -1   2  -3  124.09    5.20
  -1   2  -3  129.09    5.10
  -1   2  -3  135.29    5.80
   1  -2   3  129.09    5.60
   1  -2   3  125.39    5.10
   1  -2   3  123.19    5.60
  -2   2  -3  157.38    6.60
  -2   2  -3  153.68    7.00
  -2   2  -3  145.39    5.90
  -2   2  -3  142.19    5.90
   2  -2   3  142.69    6.40
   2  -2   3  147.29    5.90
   2  -2   3  143.39    6.50
  -3   2  -3  398.76   15.40
  -3   2  -3  391.66   15.40
  -3   2  -3  395.56   14.70
   3  -2   3  383.26   15.20
   3  -2   3  400.96   15.40
   3  -2   3  411.26   14.70
  -4   2  -3    1.20    0.90
  -4   2  -3    0.90    1.00
   4  -2   3    2.30    1.20
   4  -2   3    1.90    0.90
   4  -2   3    1.30    0.80
   4  -2   3    0.90    1.00
  -5   2  -3    2.40    1.10
  -5   2  -3    1.60    1.20
   5  -2   3    1.20    1.00
   5  -2   3    0.20    0.70
   5  -2   3    0.80    1.10
   5  -2   3    2.10    0.90
  -6   2  -3   34.40    3.10
  -6   2  -3   34.80    2.80
  -6   2  -3   31.80    2.00
   6  -2   3   33.60    2.70
   6  -2   3   34.00    3.00
   6  -2   3   28.30    2.90
   6  -2   3   35.30    2.70
  -7   2  -3    1.40    1.30
  -7   2  -3    0.30    0.60
   7  -2   3    3.70    1.30
   7  -2   3    0.50    0.90
   7  -2   3    1.40    1.30
   7  -2   3    2.30    1.40
  -8   2  -3   -0.80    1.10
  -8   2  -3   -1.40    0.90
  -8   2  -3   -0.10    0.50
  -8   2  -3    1.90    1.40
   8  -2   3    1.80    1.50
   8  -2   3   -1.00    1.30
   8  -2   3    0.30    1.00
   8  -2   3    0.50    1.10
  -9   2  -3    0.90    0.70
  -9   2  -3    2.40    1.50
  -9   2  -3    0.70    1.50
  -9   2  -3    0.50    1.30
  -9   2  -3    2.30    1.00
   9  -2   3    1.90    1.50
   9  -2   3    2.50    1.60
   9  -2   3    4.20    1.80
   9  -2   3    2.70    1.40
 -10   2  -3   35.70    4.30
 -10   2  -3   37.30    2.50
 -10   2  -3   37.20    3.80
 -10   2  -3   31.40    2.50
 -10   2  -3   31.20    4.00
  10  -2   3   34.90    4.20
  10  -2   3   34.60    4.20
  10  -2   3   34.00    4.20
  10  -2   3   35.40    3.40
 -11   2  -3   -0.40    1.80
 -11   2  -3    1.00    0.80
 -11   2  -3    2.70    1.60
 -11   2  -3   -0.50    0.70
 -11   2  -3    0.90    1.90
  11  -2   3    4.20    1.80
  11  -2   3   -0.50    1.50
  11  -2   3   -1.90    1.50
  11  -2   3    1.60    1.70
  10   1  -3   12.50    2.10
  10   1  -3   16.30    2.50
  10   1  -3   15.10    2.70
  10   1  -3   14.50    2.30
 -10  -1   3   12.60    2.40
 -10  -1   3   14.10    3.20
 -10  -1   3   10.20    3.40
 -10  -1   3   11.70    2.20
 -10  -1   3   13.30    2.20
   9   1  -3    7.10    1.80
   9   1  -3    5.50    1.50
   9   1  -3    7.30    1.60
   9   1  -3    7.90    1.80
  -9  -1   3   10.30    1.90
  -9  -1   3   10.50    2.00
  -9  -1   3    8.00    3.10
  -9  -1   3    5.10    1.40
  -9  -1   3    6.20    2.30
   8   1  -3   12.30    1.80
   8   1  -3   12.60    2.20
   8   1  -3   12.90    2.10
   8   1  -3   14.70    1.80
   8   1  -3   17.30    2.30
  -8  -1   3   13.30    2.20
  -8  -1   3   14.60    3.50
  -8  -1   3   14.20    2.90
  -8  -1   3   12.70    1.90
  -8  -1   3   14.70    2.10
   7   1  -3   40.60    3.60
   7   1  -3   41.30    2.80
   7   1  -3   37.00    2.90
   7   1  -3   43.00    3.10
   7   1  -3   35.70    2.70
  -7  -1   3   41.40    3.10
  -7  -1   3   40.40    2.90
  -7  -1   3   37.20    3.00
  -7  -1   3   38.50    5.70
  -7  -1   3   42.00    3.90
   6   1  -3   19.30    1.90
   6   1  -3   20.80    2.40
   6   1  -3   20.30    2.10
   6   1  -3   22.90    2.40
   6   1  -3   18.60    1.80
  -6  -1   3   15.80    3.10
  -6  -1   3   20.00    2.20
  -6  -1   3   15.00    2.60
  -6  -1   3   22.80    2.40
  -6  -1   3   22.70    2.00
   5   1  -3   16.20    1.90
   5   1  -3   12.70    1.40
   5   1  -3   17.70    2.00
   5   1  -3   15.60    1.80
   5   1  -3   13.90    1.80
  -5  -1   3   17.30    2.40
  -5  -1   3   12.90    1.80
  -5  -1   3   15.00    1.70
  -5  -1   3   17.20    2.90
  -5  -1   3   15.30    1.90
   4   1  -3   18.20    1.70
   4   1  -3   16.10    1.60
   4   1  -3   16.00    1.60
   4   1  -3   19.80    1.60
   4   1  -3   14.50    1.40
  -4  -1   3   17.00    2.50
  -4  -1   3   17.50    1.50
  -4  -1   3   17.10    1.60
  -4  -1   3   19.30    2.20
  -4  -1   3   16.20    1.60
   3   1  -3  521.65   19.20
   3   1  -3  534.75   19.00
   3   1  -3  488.15   18.30
   3   1  -3  515.65   19.00
   3   1  -3  504.35   19.00
  -3  -1   3  517.65   19.20
  -3  -1   3  506.95   20.10
  -3  -1   3  530.65   19.10
  -3  -1   3  534.65   18.90
  -3  -1   3  514.95   19.00
   2   1  -3  139.99    5.30
   2   1  -3  159.18    6.20
   2   1  -3  152.88    6.20
   2   1  -3  141.09    6.00
  -2  -1   3  142.99    6.00
  -2  -1   3  157.48    6.20
  -2  -1   3  147.59    6.10
  -2  -1   3  161.68    6.10
  -2  -1   3  147.09    6.90
   1   1  -3   37.20    2.10
   1   1  -3   38.60    2.10
   1   1  -3   33.70    1.90
   1   1  -3   35.00    2.00
  -1  -1   3   37.20    2.10
  -1  -1   3   35.30    2.00
  -1  -1   3   33.50    2.00
  -1  -1   3   39.70    1.90
   0   1  -3   88.29    3.60
   0   1  -3   88.69    3.90
   0   1  -3   88.69    3.90
   0   1  -3   93.89    4.00
   0  -1   3   83.49    3.30
   0  -1   3   88.99    3.90
   0  -1   3   85.99    3.90
  -1   1  -3 3737.33  213.78
  -1   1  -3 3445.96  134.19
   1  -1   3 3383.26  200.98
   1  -1   3 3324.37  134.39
  -2   1  -3  270.57   10.30
  -2   1  -3  263.17   10.30
  -2   1  -3  262.37    9.70
   2  -1   3  265.67   10.30
   2  -1   3  261.67   10.20
   2  -1   3  256.67    9.60
  -3   1  -3    0.00    0.50
  -3   1  -3    1.40    1.00
   3  -1   3    0.40    0.80
   3  -1   3    1.80    0.60
   3  -1   3    0.70    1.00
   3  -1   3    0.30    0.60
  -4   1  -3    3.80    1.40
  -4   1  -3    2.10    1.00
   4  -1   3    4.40    1.30
   4  -1   3    3.00    1.20
   4  -1   3    3.20    1.00
  -5   1  -3   34.80    2.40
  -5   1  -3   38.40    2.70
  -5   1  -3   38.90    2.90
   5  -1   3   39.30    2.50
   5  -1   3   35.50    2.80
   5  -1   3   28.40    2.70
   5  -1   3   34.30    2.40
  -6   1  -3   24.80    2.30
  -6   1  -3   23.20    1.70
  -6   1  -3   24.60    2.80
  -6   1  -3   16.30    2.10
   6  -1   3   19.80    2.10
   6  -1   3   24.00    2.80
   6  -1   3   22.30    2.10
   6  -1   3   19.90    2.50
  -7   1  -3    8.30    2.00
  -7   1  -3    8.70    1.20
  -7   1  -3    6.50    1.60
  -7   1  -3    6.50    1.60
   7  -1   3    8.80    2.00
   7  -1   3    9.80    1.80
   7  -1   3    6.80    1.50
   7  -1   3    8.50    1.90
   7  -1   3    7.70    1.90
  -8   1  -3   67.69    4.70
  -8   1  -3   73.89    4.80
  -8   1  -3   78.59    5.10
  -8   1  -3   75.19    3.80
   8  -1   3   76.99    5.10
   8  -1   3   68.69    5.00
   8  -1   3   72.19    4.80
   8  -1   3   79.59    4.70
  -9   1  -3   14.80    2.80
  -9   1  -3   10.60    1.50
  -9   1  -3    8.60    2.20
  -9   1  -3   10.70    2.40
   9  -1   3   11.00    2.50
   9  -1   3   12.40    2.30
   9  -1   3    6.40    2.10
   9  -1   3   10.00    2.10
 -10   1  -3    9.80    1.00
 -10   1  -3   10.00    2.30
 -10   1  -3   12.70    1.70
 -10   1  -3   14.50    2.90
 -10   1  -3   12.70    2.80
  10  -1   3   12.80    2.70
  10  -1   3   11.70    2.50
  10  -1   3   13.20    2.80
  10  -1   3    8.60    2.30
 -11   1  -3    1.00    1.60
 -11   1  -3    0.20    0.80
 -11   1  -3   -3.20    1.30
 -11   1  -3   -0.80    1.50
  11  -1   3   -1.50    1.30
  11  -1   3   -3.10    1.30
 -12   1  -3   21.80    2.30
 -12   1  -3   20.20    3.80
 -12   1  -3   16.70    3.40
  12  -1   3   20.30    3.60
  12  -1   3   13.80    2.90
  12  -1   3   21.90    3.60
  10   0  -3    3.30    1.50
  10   0  -3    2.00    1.10
 -10   0   3    0.20    1.00
 -10   0   3    1.30    0.90
 -10   0   3    0.90    1.90
 -10   0   3   -0.30    1.20
 -10   0   3    2.50    2.40
   9   0  -3    8.30    1.80
   9   0  -3   13.90    2.00
   9   0  -3   12.50    2.00
  -9   0   3   14.40    2.30
  -9   0   3   11.80    1.90
  -9   0   3   11.60    2.80
  -9   0   3    9.90    1.80
  -9   0   3   13.90    3.40
   8   0  -3    4.40    1.40
   8   0  -3    3.70    1.30
   8   0  -3    9.20    1.70
   8   0  -3    5.60    1.40
  -8   0   3    7.60    1.50
  -8   0   3    6.90    1.40
  -8   0   3    6.50    2.60
  -8   0   3    2.90    2.00
  -8   0   3    6.90    1.50
   7   0  -3    0.40    0.80
   7   0  -3    0.70    0.80
   7   0  -3    0.80    1.00
   7   0  -3    0.50    0.80
   7   0  -3    0.70    0.70
  -7   0   3   -0.20    0.80
  -7   0   3   -0.60    0.80
  -7   0   3    1.90    0.90
  -7   0   3    1.00    1.40
  -7   0   3    1.90    2.10
   6   0  -3    3.20    0.90
   6   0  -3    1.60    0.90
   6   0  -3    2.60    1.00
   6   0  -3    3.00    1.00
  -6   0   3    2.00    1.50
  -6   0   3    2.20    1.00
  -6   0   3    1.80    0.90
  -6   0   3    1.40    0.80
  -6   0   3    3.60    1.60
   5   0  -3   -0.70    0.60
   5   0  -3    0.00    0.70
   5   0  -3    0.30    0.60
   5   0  -3   -0.10    0.50
  -5   0   3    1.40    1.10
  -5   0   3   -1.10    0.60
  -5   0   3    0.10    0.70
  -5   0   3   -0.20    1.30
  -5   0   3   -0.40    0.50
   4   0  -3   69.89    3.80
   4   0  -3   75.59    3.60
   4   0  -3   76.39    3.50
   4   0  -3   70.49    3.50
  -4   0   3   73.79    4.80
  -4   0   3   77.09    3.40
  -4   0   3   73.09    3.60
  -4   0   3   72.79    3.50
  -4   0   3   65.39    4.10
   3   0  -3   77.79    3.40
   3   0  -3   67.49    3.70
   3   0  -3   77.49    3.90
   3   0  -3   75.99    3.40
  -3   0   3   76.19    3.50
  -3   0   3   77.99    4.50
  -3   0   3   73.29    3.20
  -3   0   3   74.19    4.00
   2   0  -3   97.09    4.40
   2   0  -3   93.79    4.40
   2   0  -3   95.19    3.90
   2   0  -3  102.79    4.00
   2   0  -3   97.49    4.20
  -2   0   3   97.69    4.20
  -2   0   3   95.09    4.90
  -2   0   3   95.69    3.80
   1   0  -3   92.09    3.70
   1   0  -3   94.09    4.20
   1   0  -3   92.89    3.40
   1   0  -3   88.79    4.00
   1   0  -3   91.89    3.90
   1   0  -3   91.99    3.60
  -1   0   3   90.69    4.00
  -1   0   3   92.99    4.80
  -1   0   3   90.99    3.90
   0   0  -3  654.13   23.40
   0   0  -3  654.43   23.40
   0   0   3  672.23   23.40
   0   0   3  672.13   23.40
   0   0   3  650.33   23.60
  -1   0  -3   20.10    1.30
  -1   0  -3   20.60    1.50
  -1   0  -3   18.80    1.50
  -1   0  -3   18.90    0.90
   1   0   3   19.30    1.50
   1   0   3   18.80    1.10
   1   0   3   20.40    0.90
   1   0   3   22.90    1.80
   1   0   3   19.80    1.30
  -2   0  -3   12.80    1.50
  -2   0  -3   10.50    1.20
   2   0   3   11.60    1.50
   2   0   3    8.80    1.20
   2   0   3    9.50    1.10
   2   0   3   11.00    0.80
  -3   0  -3    1.50    0.70
  -3   0  -3    2.10    0.50
  -3   0  -3    2.80    1.20
   3   0   3    1.90    0.50
   3   0   3    3.10    0.70
   3   0   3    1.60    0.80
   3   0   3    3.20    0.90
  -4   0  -3   58.19    3.40
  -4   0  -3   63.59    3.70
  -4   0  -3   59.19    3.00
   4   0   3   64.99    3.40
   4   0   3   59.09    3.60
   4   0   3   60.89    3.30
  -5   0  -3   14.20    1.80
  -5   0  -3   16.20    1.40
  -5   0  -3   13.30    1.70
  -5   0  -3   17.90    2.30
   5   0   3   19.50    2.20
   5   0   3   12.40    2.00
   5   0   3   18.30    1.80
  -6   0  -3   89.49    5.00
  -6   0  -3   83.19    4.00
  -6   0  -3   80.59    4.60
  -6   0  -3   86.59    4.60
   6   0   3   81.49    4.60
   6   0   3   74.19    4.80
   6   0   3   88.89    4.70
  -7   0  -3    7.00    1.20
  -7   0  -3    3.60    1.40
  -7   0  -3    8.70    2.00
  -7   0  -3    4.80    1.50
   7   0   3    3.80    1.40
   7   0   3    4.00    1.50
   7   0   3    8.00    1.80
  -8   0  -3  109.89    6.40
  -8   0  -3  115.99    6.20
  -8   0  -3  106.19    5.10
  -8   0  -3  111.99    6.30
  -8   0  -3  105.49    4.20
   8   0   3  105.69    6.00
   8   0   3  107.89    6.40
  -9   0  -3   72.19    5.50
  -9   0  -3   95.69    4.70
  -9   0  -3   86.69    5.50
  -9   0  -3   88.49    5.80
   9   0   3   88.49    5.50
   9   0   3   86.39    5.80
 -10   0  -3   13.70    1.80
 -10   0  -3    5.80    2.00
 -10   0  -3    8.50    2.40
 -10   0  -3   13.50    2.90
  10   0   3    6.90    2.00
  10   0   3    6.30    2.30
  10   0   3   10.70    2.30
 -11   0  -3    0.30    1.80
 -11   0  -3    2.20    1.90
 -11   0  -3    3.30    1.70
 -11   0  -3    2.40    1.00
  11   0   3    2.60    1.60
  11   0   3    0.00    1.20
 -12   0  -3   30.90    4.50
 -12   0  -3   37.90    3.00
 -12   0  -3   32.90    4.50
  12   0   3   29.00    3.80
  12   0   3   33.80    4.40
  12   0   3   36.20    4.90
  12   0   3   37.00    4.80
  10  -1  -3    0.50    1.20
  10  -1  -3    1.70    1.00
  10  -1  -3   -1.00    1.10
  10  -1  -3    3.40    1.30
  10  -1  -3   -1.40    1.40
 -10   1   3    1.90    1.30
 -10   1   3    0.60    1.10
 -10   1   3    1.00    1.00
 -10   1   3    1.80    2.40
 -10   1   3    0.20    1.80
   9  -1  -3    1.90    1.10
   9  -1  -3    0.80    1.40
   9  -1  -3   -0.80    1.20
   9  -1  -3    0.90    0.90
  -9   1   3    0.30    1.70
  -9   1   3    0.60    0.90
  -9   1   3    1.70    1.00
  -9   1   3    0.70    0.90
  -9   1   3    1.10    2.40
   8  -1  -3   57.69    3.90
   8  -1  -3   56.99    3.50
  -8   1   3   55.99    3.70
  -8   1   3   64.39    5.60
  -8   1   3   59.69    3.50
  -8   1   3   64.59    3.60
   7  -1  -3  139.09    6.10
   7  -1  -3  129.09    6.00
   7  -1  -3  132.69    6.30
  -7   1   3  132.79    6.10
  -7   1   3  139.89    7.90
  -7   1   3  129.99    5.90
  -7   1   3  135.49    8.00
  -7   1   3  126.69    5.90
   6  -1  -3   11.80    1.50
   6  -1  -3   10.60    1.50
   6  -1  -3   12.60    1.60
  -6   1   3   10.40    1.60
  -6   1   3   12.70    1.50
  -6   1   3   12.50    1.50
  -6   1   3   12.00    2.50
  -6   1   3   14.50    2.80
  -6   1   3   12.30    1.60
   5  -1  -3   14.20    1.30
   5  -1  -3   14.00    1.80
   5  -1  -3   19.00    2.80
   5  -1  -3   14.30    1.50
   5  -1  -3   14.50    1.40
  -5   1   3   15.80    2.50
  -5   1   3   15.50    2.50
  -5   1   3   12.10    1.20
  -5   1   3   15.40    1.90
  -5   1   3   14.80    1.50
   4  -1  -3  117.29    4.80
   4  -1  -3  121.69    5.50
   4  -1  -3  125.39    5.10
   4  -1  -3  104.59    4.80
   4  -1  -3  115.49    6.20
  -4   1   3  116.29    5.00
  -4   1   3  117.09    5.30
  -4   1   3  115.99    6.00
  -4   1   3  118.89    5.40
  -4   1   3  120.59    6.30
  -4   1   3  114.59    4.70
   3  -1  -3   68.69    3.80
   3  -1  -3   76.19    3.10
   3  -1  -3   71.69    4.40
   3  -1  -3   75.19    3.40
   3  -1  -3   74.19    3.20
  -3   1   3   73.49    3.10
  -3   1   3   78.89    3.80
  -3   1   3   70.99    4.10
  -3   1   3   74.29    3.00
  -3   1   3   76.99    3.40
  -3   1   3   77.29    4.50
   2  -1  -3  112.79    5.10
   2  -1  -3  113.59    4.60
   2  -1  -3  110.59    4.20
   2  -1  -3  114.29    5.20
   2  -1  -3  114.99    5.40
   2  -1  -3  114.29    4.20
  -2   1   3  124.79    5.30
  -2   1   3  112.89    4.60
  -2   1   3  108.59    4.10
  -2   1   3  114.99    5.00
  -2   1   3  109.49    4.10
  -2   1   3  113.79    5.40
   1  -1  -3    7.90    0.90
   1  -1  -3    8.60    1.30
   1  -1  -3    7.60    0.80
   1  -1  -3    8.30    0.50
   1  -1  -3    8.00    0.40
   1  -1  -3    9.10    1.30
   1  -1  -3    8.20    1.40
  -1   1   3    6.90    1.30
  -1   1   3    8.30    1.20
   0  -1  -3  962.00   34.20
   0  -1  -3  976.40   34.50
  -1  -1  -3   14.00    1.20
  -1  -1  -3   14.80    0.90
  -1  -1  -3   12.80    1.10
  -1  -1  -3   13.30    1.10
  -1  -1  -3   13.00    1.20
   1   1   3   13.70    1.10
   1   1   3   14.40    1.30
   1   1   3   11.30    1.00
   1   1   3   13.20    0.60
   1   1   3   12.30    1.20
  -2  -1  -3  122.49    5.40
  -2  -1  -3  133.29    5.60
  -2  -1  -3  131.19    5.20
  -2  -1  -3  138.79    5.40
   2   1   3  133.89    5.60
   2   1   3  132.49    5.40
   2   1   3  126.79    5.30
  -3  -1  -3 2633.54  189.08
  -3  -1  -3 2596.34  106.39
   3   1   3 2590.34  188.58
   3   1   3 2431.56  105.49
  -4  -1  -3   43.60    2.80
  -4  -1  -3   37.40    2.80
  -4  -1  -3   39.60    2.30
  -4  -1  -3   37.40    2.40
  -4  -1  -3   38.30    1.80
   4   1   3   37.60    2.60
   4   1   3   42.30    2.80
   4   1   3   40.00    2.60
  -5  -1  -3 1100.09   39.40
  -5  -1  -3 1099.49   38.70
  -5  -1  -3 1146.29   39.70
  -5  -1  -3 1007.20   39.00
  -5  -1  -3 1061.99   37.90
   5   1   3 1115.89   39.30
   5   1   3 1122.29   39.20
   5   1   3 1039.80   39.50
  -6  -1  -3    4.40    1.30
  -6  -1  -3    4.50    1.50
  -6  -1  -3    2.00    1.20
  -6  -1  -3    3.50    0.90
   6   1   3    2.40    1.20
   6   1   3    4.60    1.20
   6   1   3    3.80    1.20
  -7  -1  -3  215.78    9.60
  -7  -1  -3  208.88    8.70
  -7  -1  -3  201.48    9.50
  -7  -1  -3  223.38    9.90
   7   1   3  220.28    9.50
   7   1   3  206.88    9.80
   7   1   3  201.88    9.30
  -8  -1  -3  287.77   12.20
  -8  -1  -3  268.37   11.10
  -8  -1  -3  267.47   12.30
  -8  -1  -3  285.67   12.50
   8   1   3  279.47   12.00
   8   1   3  260.67   12.40
  -9  -1  -3  132.79    6.40
  -9  -1  -3  133.99    7.70
  -9  -1  -3  140.39    7.40
  -9  -1  -3  140.79    7.80
   9   1   3  136.39    7.80
   9   1   3  123.09    7.00
   9   1   3  142.39    7.40
 -10  -1  -3    6.60    2.10
 -10  -1  -3    6.60    2.00
 -10  -1  -3    6.40    2.40
 -10  -1  -3    7.80    1.60
  10   1   3    5.80    1.90
  10   1   3    7.70    2.20
 -11  -1  -3    7.40    2.30
 -11  -1  -3    7.70    1.80
 -11  -1  -3    1.70    2.10
  11   1   3    7.00    2.30
  11   1   3    7.30    2.10
 -12  -1  -3   30.60    3.30
 -12  -1  -3   24.10    4.20
 -12  -1  -3   34.10    4.60
  12   1   3   27.70    3.80
  12   1   3   28.20    3.70
  12   1   3   32.00    4.50
  10  -2  -3    9.50    2.30
  10  -2  -3    9.40    2.00
  10  -2  -3    8.90    2.20
  10  -2  -3    8.40    1.70
 -10   2   3    6.30    3.00
 -10   2   3    8.70    2.10
 -10   2   3   10.00    3.50
 -10   2   3    8.10    1.60
 -10   2   3    8.80    1.50
   9  -2  -3   12.90    1.70
   9  -2  -3    9.60    1.80
   9  -2  -3    4.50    1.80
   9  -2  -3    6.90    1.70
  -9   2   3    8.70    3.00
  -9   2   3    7.80    1.50
  -9   2   3    8.00    1.40
  -9   2   3   10.00    1.70
  -9   2   3    9.90    3.00
   8  -2  -3   -0.60    1.30
   8  -2  -3    1.10    0.80
   8  -2  -3   -0.20    0.90
   8  -2  -3    1.00    1.00
  -8   2   3    0.60    0.90
  -8   2   3    0.60    0.90
  -8   2   3    2.00    1.90
  -8   2   3    0.20    0.80
  -8   2   3    1.20    0.90
  -8   2   3    0.80    2.00
   7  -2  -3   13.30    1.60
   7  -2  -3   11.90    2.20
   7  -2  -3   11.80    1.70
   7  -2  -3   14.20    1.80
  -7   2   3   11.40    1.80
  -7   2   3    9.50    2.50
  -7   2   3   11.10    1.40
  -7   2   3    8.60    2.40
  -7   2   3   11.80    1.50
   6  -2  -3   92.49    5.10
   6  -2  -3   88.09    4.20
   6  -2  -3   86.79    4.40
   6  -2  -3   88.99    4.50
  -6   2   3   96.09    4.30
  -6   2   3   94.59    4.20
  -6   2   3   91.19    4.90
  -6   2   3  102.49    6.20
  -6   2   3   88.89    5.90
   5  -2  -3   95.79    4.30
   5  -2  -3   90.49    4.50
   5  -2  -3  104.59    4.50
   5  -2  -3   99.89    5.10
   5  -2  -3   97.09    5.90
  -5   2   3   97.99    5.90
  -5   2   3   98.09    4.30
  -5   2   3  104.59    4.40
  -5   2   3  103.09    5.10
  -5   2   3  100.19    5.90
   4  -2  -3  116.39    6.30
   4  -2  -3  108.49    5.00
   4  -2  -3  121.79    4.90
   4  -2  -3  125.09    5.80
   4  -2  -3  121.09    5.00
   4  -2  -3  124.79    5.60
  -4   2   3  122.39    6.40
  -4   2   3  130.49    6.50
  -4   2   3  119.99    4.80
  -4   2   3  115.89    4.80
  -4   2   3  122.99    4.90
  -4   2   3  130.69    5.80
   3  -2  -3   11.40    1.00
   3  -2  -3   11.70    1.00
   3  -2  -3   12.20    0.90
   3  -2  -3   15.20    2.00
   3  -2  -3   14.30    1.80
   3  -2  -3   13.00    1.50
   3  -2  -3   13.30    2.10
  -3   2   3   12.30    0.90
  -3   2   3   13.50    0.90
  -3   2   3   11.70    1.70
  -3   2   3   10.80    1.90
  -3   2   3   10.20    1.90
   2  -2  -3  229.68    8.20
   2  -2  -3  237.58    8.80
   2  -2  -3  224.28    9.20
   2  -2  -3  207.68    9.30
   2  -2  -3  238.38    9.50
   2  -2  -3  238.08    8.40
   2  -2  -3  220.28    8.20
  -2   2   3  228.38    9.40
  -2   2   3  225.08    8.10
  -2   2   3  227.48    9.20
  -2   2   3  249.38    9.60
  -2   2   3  221.18    8.10
   1  -2  -3   28.70    1.20
   1  -2  -3   28.90    1.70
   1  -2  -3   29.50    2.10
   1  -2  -3   27.40    1.20
   1  -2  -3   25.80    1.90
   1  -2  -3   27.00    2.10
   1  -2  -3   28.10    1.60
  -1   2   3   27.00    1.10
  -1   2   3   28.60    2.10
  -1   2   3   28.20    2.00
  -1   2   3   26.20    1.60
  -1   2   3   26.70    2.10
  -1   2   3   27.90    1.10
   0  -2  -3  212.88    8.10
   0  -2  -3  193.78    8.00
   0  -2  -3  193.78    7.50
   0  -2  -3  200.58    7.40
   0  -2  -3  218.08    8.00
   0  -2  -3  199.58    7.70
   0  -2  -3  203.08    7.40
   0   2   3  210.48    8.10
   0   2   3  202.38    8.10
   0   2   3  192.58    7.40
   0   2   3  204.08    7.40
  -1  -2  -3    4.90    0.80
  -1  -2  -3    5.30    1.00
  -1  -2  -3    5.30    0.90
  -1  -2  -3    5.90    0.60
  -1  -2  -3    5.80    1.00
   1   2   3    6.90    1.10
   1   2   3    4.60    0.80
   1   2   3    5.10    0.60
   1   2   3    4.30    1.00
   1   2   3    5.90    0.90
  -2  -2  -3    2.50    1.00
  -2  -2  -3    1.60    0.60
  -2  -2  -3    0.90    0.70
  -2  -2  -3    1.20    0.70
   2   2   3    3.10    0.90
   2   2   3    1.00    0.60
   2   2   3    1.40    0.80
   2   2   3    2.00    0.80
  -3  -2  -3  171.48    7.40
  -3  -2  -3  182.38    7.60
  -3  -2  -3  178.48    7.10
  -3  -2  -3  177.18    6.80
  -3  -2  -3  183.88    7.30
   3   2   3  175.38    6.70
   3   2   3  182.38    7.20
   3   2   3  175.68    7.60
   3   2   3  181.68    7.40
  -4  -2  -3  945.51   33.20
  -4  -2  -3  840.52   31.90
  -4  -2  -3  864.91   31.70
  -4  -2  -3  875.01   31.50
   4   2   3  853.91   32.10
   4   2   3  896.21   32.00
  -5  -2  -3  130.79    6.00
  -5  -2  -3  128.79    6.40
  -5  -2  -3  127.99    5.70
  -5  -2  -3  128.99    6.20
   5   2   3  133.99    6.20
   5   2   3  130.89    5.90
   5   2   3  121.39    6.30
  -6  -2  -3   97.69    5.50
  -6  -2  -3  100.19    4.70
  -6  -2  -3   89.09    5.20
  -6  -2  -3   91.49    5.10
   6   2   3   89.09    4.80
   6   2   3  102.69    5.30
   6   2   3   97.39    5.40
  -7  -2  -3    5.40    1.50
  -7  -2  -3    6.20    1.40
  -7  -2  -3    2.90    1.50
  -7  -2  -3    5.00    1.70
   7   2   3    4.00    1.50
   7   2   3    6.30    1.80
   7   2   3    3.80    1.30
  -8  -2  -3  245.78   11.40
  -8  -2  -3  242.38   10.20
  -8  -2  -3  245.88   11.00
  -8  -2  -3  248.18   11.40
   8   2   3  230.88   10.70
   8   2   3  246.28   11.00
   8   2   3  237.68   11.30
  -9  -2  -3    0.20    1.70
  -9  -2  -3   -1.70    0.90
  -9  -2  -3    0.10    0.80
  -9  -2  -3    0.30    1.30
   9   2   3   -0.40    1.00
   9   2   3   -1.10    1.10
   9   2   3    0.20    1.20
 -10  -2  -3   28.80    3.70
 -10  -2  -3   27.70    3.90
 -10  -2  -3   23.50    2.80
 -10  -2  -3   23.30    4.40
  10   2   3   31.60    3.90
  10   2   3   35.70    4.30
  10   2   3   27.70    3.30
 -11  -2  -3   14.90    3.30
 -11  -2  -3   23.00    3.60
 -11  -2  -3   20.90    3.30
 -11  -2  -3   16.10    2.40
  11   2   3   21.60    3.60
  11   2   3   20.40    3.10
  11   2   3   19.80    3.00
 -12  -2  -3   34.90    3.70
 -12  -2  -3   28.10    4.60
 -12  -2  -3   38.10    4.90
  12   2   3   34.60    4.10
  12   2   3   35.80    4.30
  12   2   3   36.80    4.80
  10  -3  -3    3.20    1.40
  10  -3  -3    1.80    1.70
  10  -3  -3    4.10    1.50
 -10   3   3    1.50    1.20
 -10   3   3    7.10    3.00
 -10   3   3    5.00    1.40
 -10   3   3    1.50    2.20
   9  -3  -3   11.60    1.90
   9  -3  -3    6.80    1.60
   9  -3  -3    9.00    2.10
  -9   3   3   11.50    3.30
  -9   3   3    9.90    1.60
  -9   3   3   11.20    2.00
  -9   3   3    9.90    3.10
   8  -3  -3    5.30    1.50
   8  -3  -3    4.70    1.40
   8  -3  -3    7.10    1.90
  -8   3   3    5.70    2.30
  -8   3   3    6.60    1.80
  -8   3   3    9.20    3.00
  -8   3   3    7.90    1.70
  -8   3   3    7.10    1.40
   7  -3  -3   -0.40    1.10
   7  -3  -3   -0.10    0.80
   7  -3  -3   -0.20    0.70
   7  -3  -3   -0.50    0.70
  -7   3   3   -1.20    1.60
  -7   3   3    0.20    1.00
  -7   3   3    1.20    1.60
  -7   3   3    0.00    0.70
   6  -3  -3   35.20    3.00
   6  -3  -3   31.60    1.80
   6  -3  -3   32.60    2.40
   6  -3  -3   25.70    2.30
  -6   3   3   33.00    2.20
  -6   3   3   32.50    2.90
  -6   3   3   33.90    3.60
  -6   3   3   32.70    4.00
   5  -3  -3   16.20    2.60
   5  -3  -3   17.30    1.60
   5  -3  -3   12.40    1.10
   5  -3  -3   15.30    1.50
   5  -3  -3   13.70    1.90
  -5   3   3   16.50    2.20
  -5   3   3   17.90    2.80
  -5   3   3   16.20    1.40
  -5   3   3   18.60    2.70
   4  -3  -3    3.50    1.70
   4  -3  -3    3.60    0.80
   4  -3  -3    3.60    0.80
   4  -3  -3    3.90    1.00
   4  -3  -3    3.50    0.60
  -4   3   3    6.70    1.70
  -4   3   3    3.50    1.30
  -4   3   3    4.00    1.30
  -4   3   3    3.30    0.70
   3  -3  -3   41.90    2.50
   3  -3  -3   38.10    1.70
   3  -3  -3   36.10    2.90
   3  -3  -3   32.90    2.00
   3  -3  -3   39.30    2.00
   3  -3  -3   39.30    3.00
  -3   3   3   37.80    1.90
  -3   3   3   40.30    2.90
  -3   3   3   41.40    3.20
  -3   3   3   41.20    2.00
  -3   3   3   39.40    3.10
   2  -3  -3    4.80    1.20
   2  -3  -3    5.30    0.70
   2  -3  -3    6.70    1.50
   2  -3  -3    6.60    0.80
   2  -3  -3    7.20    1.50
   2  -3  -3    5.60    0.60
  -2   3   3    4.10    1.20
  -2   3   3    5.00    1.10
  -2   3   3    4.40    0.90
  -2   3   3    5.80    0.80
  -2   3   3    4.40    1.20
   1  -3  -3   10.60    0.90
   1  -3  -3   11.40    1.50
   1  -3  -3    9.60    1.10
   1  -3  -3    9.80    0.90
   1  -3  -3   11.00    1.30
   1  -3  -3   11.10    1.50
  -1   3   3    9.70    0.90
  -1   3   3    9.80    1.60
  -1   3   3    9.80    1.10
  -1   3   3   10.60    1.50
   0  -3  -3  380.56   13.70
   0  -3  -3  371.26   14.00
   0  -3  -3  352.46   13.40
   0  -3  -3  381.26   13.40
   0  -3  -3  368.86   13.50
   0   3   3  354.66   13.40
   0   3   3  362.56   13.40
   0   3   3  392.96   14.10
   0   3   3  369.46   13.40
   0   3   3  358.76   13.60
   0   3   3  357.56   14.00
  -1  -3  -3   38.10    2.30
  -1  -3  -3   38.30    2.20
  -1  -3  -3   39.50    2.00
  -1  -3  -3   39.70    2.30
   1   3   3   39.00    2.20
   1   3   3   37.80    2.30
   1   3   3   40.00    2.20
   1   3   3   39.60    2.50
   1   3   3   38.70    2.20
  -2  -3  -3  271.87   10.30
  -2  -3  -3  275.47   10.70
  -2  -3  -3  280.07   10.40
  -2  -3  -3  264.37   10.50
   2   3   3  267.17   10.60
   2   3   3  273.67   10.40
   2   3   3  272.87   10.40
   2   3   3  271.47   10.60
   2   3   3  271.27   10.20
  -3  -3  -3   21.40    1.90
  -3  -3  -3   20.30    1.70
   3   3   3   18.30    1.80
   3   3   3   21.40    1.70
   3   3   3   19.50    1.50
   3   3   3   18.50    1.90
  -4  -3  -3  105.09    5.30
  -4  -3  -3  101.29    4.60
  -4  -3  -3   98.69    4.70
  -4  -3  -3  100.69    5.00
   4   3   3   95.99    5.10
   4   3   3  104.79    4.80
   4   3   3  100.29    5.00
   4   3   3   91.49    4.00
  -5  -3  -3    9.00    1.60
  -5  -3  -3    7.30    1.60
  -5  -3  -3    4.70    1.20
  -5  -3  -3    5.10    1.20
   5   3   3    6.30    0.50
   5   3   3    7.80    1.60
   5   3   3    6.80    1.30
   5   3   3    5.70    1.50
  -6  -3  -3   16.20    2.50
  -6  -3  -3   25.10    2.50
  -6  -3  -3   25.70    2.00
  -6  -3  -3   26.20    2.30
   6   3   3   18.60    2.40
   6   3   3   19.60    2.60
   6   3   3   21.80    2.10
  -7  -3  -3    1.20    1.50
  -7  -3  -3    0.80    1.30
  -7  -3  -3    0.60    1.10
  -7  -3  -3    0.50    0.70
   7   3   3    0.80    1.10
   7   3   3    1.30    0.90
   7   3   3    0.00    1.10
  -8  -3  -3   62.79    5.00
  -8  -3  -3   72.69    5.10
  -8  -3  -3   58.79    4.40
  -8  -3  -3   68.39    4.10
   8   3   3   66.39    4.30
   8   3   3   71.09    4.80
   8   3   3   56.39    4.70
  -9  -3  -3  119.79    7.30
  -9  -3  -3  118.49    6.90
  -9  -3  -3  124.59    6.20
  -9  -3  -3  117.09    7.40
   9   3   3  120.89    7.30
   9   3   3  116.09    6.40
   9   3   3  117.79    6.90
 -10  -3  -3   10.50    3.00
 -10  -3  -3   14.20    2.20
 -10  -3  -3   13.40    3.10
 -10  -3  -3   17.30    2.80
  10   3   3   11.90    2.50
  10   3   3   14.30    2.50
 -11  -3  -3    1.10    1.50
 -11  -3  -3    2.10    1.20
 -11  -3  -3    5.50    2.40
 -11  -3  -3    1.10    2.10
  11   3   3    0.50    1.40
  11   3   3    4.70    2.10
  11   3   3    3.80    1.40
  10  -4  -3    1.80    1.00
  10  -4  -3   -0.80    1.00
 -10   4   3    1.50    1.10
 -10   4   3   -1.90    1.40
 -10   4   3    0.00    2.30
 -10   4   3   -0.90    1.10
   9  -4  -3    1.50    1.10
   9  -4  -3    4.20    1.90
   9  -4  -3    1.80    1.10
  -9   4   3    1.60    2.30
  -9   4   3    4.80    1.30
  -9   4   3    0.30    2.10
  -9   4   3    2.60    1.40
   8  -4  -3   12.00    1.90
   8  -4  -3   10.00    2.30
   8  -4  -3    8.60    1.80
  -8   4   3   10.60    1.70
  -8   4   3   14.00    2.40
  -8   4   3    8.60    2.80
  -8   4   3   12.40    3.30
  -8   4   3    8.50    1.50
   7  -4  -3    1.90    1.10
   7  -4  -3    2.80    1.70
   7  -4  -3    0.00    0.80
  -7   4   3    1.10    0.80
  -7   4   3    2.20    1.40
  -7   4   3    0.10    0.70
  -7   4   3    3.70    2.00
   6  -4  -3    5.50    1.70
   6  -4  -3    2.30    1.00
   6  -4  -3    2.60    1.00
  -6   4   3    4.40    2.30
  -6   4   3    3.30    1.00
  -6   4   3    5.60    2.10
  -6   4   3    3.40    0.90
  -6   4   3    1.90    1.40
   5  -4  -3   68.79    3.60
   5  -4  -3   58.59    3.50
   5  -4  -3   73.39    4.20
  -5   4   3   67.49    3.40
  -5   4   3   66.49    4.80
  -5   4   3   68.29    3.40
  -5   4   3   65.89    4.30
  -5   4   3   74.39    5.00
   4  -4  -3    0.50    0.20
   4  -4  -3    1.40    1.20
   4  -4  -3    0.80    0.60
   4  -4  -3    0.80    0.80
   4  -4  -3   -0.30    0.60
  -4   4   3    0.50    1.00
  -4   4   3    2.40    1.50
  -4   4   3    2.00    0.60
  -4   4   3    1.10    0.60
   3  -4  -3    7.70    1.80
   3  -4  -3    9.60    0.50
   3  -4  -3   10.20    1.20
   3  -4  -3    8.60    1.10
   3  -4  -3   12.50    2.00
   3  -4  -3   12.40    1.60
  -3   4   3   11.30    1.90
  -3   4   3   10.20    1.10
  -3   4   3   11.20    2.10
  -3   4   3   10.00    1.50
  -3   4   3   12.00    1.20
   2  -4  -3   80.59    3.90
   2  -4  -3   81.99    4.50
   2  -4  -3   80.99    4.60
   2  -4  -3   83.19    3.70
   2  -4  -3   76.09    3.60
  -2   4   3   71.29    3.50
  -2   4   3   81.19    3.90
  -2   4   3   83.89    4.60
  -2   4   3   82.19    4.60
  -2   4   3   83.09    3.70
   1  -4  -3  170.68    7.60
   1  -4  -3  171.18    6.80
   1  -4  -3  162.68    6.40
   1  -4  -3  165.18    7.30
   1  -4  -3  182.48    7.10
   1  -4  -3  189.48    7.50
  -1   4   3  169.08    7.50
  -1   4   3  167.18    7.60
  -1   4   3  170.68    6.80
  -1   4   3  160.38    6.70
  -1   4   3  176.68    7.00
   0  -4  -3  199.98    7.80
   0  -4  -3  197.88    7.80
   0  -4  -3  192.18    7.50
   0  -4  -3  195.48    8.00
   0  -4  -3  199.78    8.30
   0   4   3  208.38    7.90
   0   4   3  190.48    7.70
   0   4   3  205.58    7.90
   0   4   3  195.88    8.20
   0   4   3  192.98    7.90
   0   4   3  203.58    8.50
  -1  -4  -3   72.09    3.40
  -1  -4  -3   77.69    3.90
  -1  -4  -3   70.09    3.30
  -1  -4  -3   72.39    4.00
  -1  -4  -3   75.99    3.80
   1   4   3   72.59    3.70
   1   4   3   74.09    3.90
   1   4   3   77.49    3.60
   1   4   3   72.89    3.40
   1   4   3   72.19    3.60
  -2  -4  -3    4.90    1.10
  -2  -4  -3    4.60    0.90
  -2  -4  -3    4.00    1.20
  -2  -4  -3    4.90    1.20
   2   4   3    5.10    1.10
   2   4   3    4.90    1.20
   2   4   3    5.40    1.00
   2   4   3    3.80    1.30
   2   4   3    3.00    1.00
  -3  -4  -3  637.84   23.90
  -3  -4  -3  659.23   24.40
  -3  -4  -3  664.93   24.60
  -3  -4  -3  657.03   24.10
   3   4   3  644.74   23.90
   3   4   3  663.23   24.00
   3   4   3  651.83   24.50
   3   4   3  691.13   24.50
   3   4   3  636.94   24.00
   3   4   3  672.73   24.00
  -4  -4  -3  447.26   17.10
  -4  -4  -3  439.56   16.30
  -4  -4  -3  436.46   16.30
  -4  -4  -3  429.86   16.70
   4   4   3  463.45   17.00
   4   4   3  391.66   15.80
   4   4   3  441.36   16.40
   4   4   3  415.76   16.30
   4   4   3  417.76   16.90
  -5  -4  -3   12.10    1.90
  -5  -4  -3    8.80    1.60
  -5  -4  -3   11.00    2.00
  -5  -4  -3    8.60    1.50
   5   4   3   11.60    1.70
   5   4   3    7.60    1.70
   5   4   3    7.50    1.00
   5   4   3    9.10    1.50
   5   4   3    8.70    1.70
  -6  -4  -3   13.50    2.00
  -6  -4  -3   12.60    2.10
  -6  -4  -3   13.20    2.30
  -6  -4  -3   13.50    1.90
   6   4   3   14.90    2.40
   6   4   3   12.50    1.80
   6   4   3   11.60    2.20
   6   4   3   13.00    1.90
   6   4   3   11.80    0.80
  -7  -4  -3  485.55   19.00
  -7  -4  -3  491.25   19.50
  -7  -4  -3  497.95   20.00
  -7  -4  -3  468.35   19.50
   7   4   3  488.35   19.90
   7   4   3  459.05   18.80
   7   4   3  490.65   19.70
   7   4   3  512.25   19.10
  -8  -4  -3   -0.70    0.90
  -8  -4  -3   -0.60    0.80
  -8  -4  -3    0.60    1.60
  -8  -4  -3    1.30    1.50
   8   4   3    1.40    1.40
   8   4   3    0.40    1.60
   8   4   3    1.20    1.20
  -9  -4  -3    0.90    1.40
  -9  -4  -3    1.20    1.80
  -9  -4  -3    2.70    1.80
  -9  -4  -3    2.50    1.30
   9   4   3    1.30    1.30
   9   4   3    0.90    1.40
   9   4   3    3.00    1.80
 -10  -4  -3   45.10    4.50
 -10  -4  -3   33.80    4.80
 -10  -4  -3   38.00    4.40
 -10  -4  -3   36.90    3.30
  10   4   3   40.80    3.90
  10   4   3   40.10    3.50
  10   4   3   36.70    4.70
 -11  -4  -3   16.90    3.10
 -11  -4  -3   17.20    3.30
 -11  -4  -3   10.20    3.50
 -11  -4  -3   15.00    3.00
  11   4   3   16.50    3.40
  11   4   3   12.50    2.30
  11   4   3   21.20    3.30
  10  -5  -3   -0.80    0.90
  10  -5  -3   -0.30    1.50
  10  -5  -3    2.50    1.30
 -10   5   3    1.30    1.20
 -10   5   3    0.90    2.10
   9  -5  -3   79.09    5.50
   9  -5  -3   77.19    4.80
  -9   5   3   78.79    4.60
  -9   5   3   73.39    6.80
  -9   5   3   73.19    4.40
  -9   5   3   84.19    5.50
   8  -5  -3  113.69    6.50
   8  -5  -3  104.89    5.70
   8  -5  -3  101.49    5.50
  -8   5   3   92.49    5.10
  -8   5   3  119.59    6.70
  -8   5   3   99.69    5.30
  -8   5   3  112.69    7.90
   7  -5  -3   35.30    3.70
   7  -5  -3   35.30    2.80
   7  -5  -3   30.30    2.80
  -7   5   3   32.30    2.50
  -7   5   3   32.90    3.90
  -7   5   3   31.80    2.60
  -7   5   3   35.40    4.90
   6  -5  -3   57.29    3.80
   6  -5  -3   54.59    3.50
   6  -5  -3   55.59    3.40
  -6   5   3   44.70    4.60
  -6   5   3   61.09    4.40
  -6   5   3   50.29    3.10
  -6   5   3   52.49    3.20
   5  -5  -3    9.90    1.90
   5  -5  -3   10.80    1.70
   5  -5  -3    8.80    1.50
  -5   5   3    5.50    2.20
  -5   5   3    9.60    1.30
  -5   5   3    7.30    2.10
  -5   5   3   13.90    1.60
   4  -5  -3   11.30    1.50
   4  -5  -3   14.60    1.90
   4  -5  -3   13.30    2.30
   4  -5  -3   11.10    1.60
  -4   5   3   12.90    2.50
  -4   5   3   16.80    2.00
  -4   5   3   11.20    2.20
  -4   5   3   14.40    1.60
   3  -5  -3    9.40    2.20
   3  -5  -3   10.70    1.50
   3  -5  -3    8.20    1.30
   3  -5  -3    7.60    1.80
   3  -5  -3   10.70    1.60
  -3   5   3    9.50    1.50
  -3   5   3    9.30    1.90
  -3   5   3   10.00    1.40
  -3   5   3   10.40    2.00
  -3   5   3    9.20    1.20
   2  -5  -3  279.17   11.10
   2  -5  -3  266.77   10.10
   2  -5  -3  275.97   11.00
   2  -5  -3  293.27   12.00
   2  -5  -3  289.47   11.20
   2  -5  -3  289.67   12.00
   2  -5  -3  289.77   11.30
  -2   5   3  290.37   12.00
  -2   5   3  277.27   11.00
  -2   5   3  292.17   11.30
  -2   5   3  275.87   11.90
  -2   5   3  288.37   11.00
   1  -5  -3   26.00    2.10
   1  -5  -3   28.90    2.10
   1  -5  -3   24.50    2.10
   1  -5  -3   22.80    1.60
   1  -5  -3   24.10    2.00
   1  -5  -3   30.70    2.60
  -1   5   3   27.10    2.10
  -1   5   3   28.90    2.00
  -1   5   3   26.20    2.00
  -1   5   3   29.20    2.50
   0  -5  -3   23.10    2.00
   0  -5  -3   21.80    2.00
   0  -5  -3   21.40    1.50
   0  -5  -3   19.40    1.80
   0  -5  -3   20.00    2.10
   0  -5  -3   23.50    1.90
   0   5   3   26.30    2.00
   0   5   3   21.10    1.90
   0   5   3   22.30    2.20
   0   5   3   24.60    1.90
  -1  -5  -3  362.56   13.40
  -1  -5  -3  354.46   13.60
  -1  -5  -3  326.87   13.10
  -1  -5  -3  351.56   13.70
  -1  -5  -3  360.86   13.80
  -1  -5  -3  362.56   13.90
   1   5   3  352.96   13.70
   1   5   3  341.67   13.70
   1   5   3  359.36   13.40
   1   5   3  356.46   13.50
  -2  -5  -3  526.15   20.10
  -2  -5  -3  515.75   20.50
  -2  -5  -3  554.24   20.30
  -2  -5  -3  566.84   20.40
  -2  -5  -3  581.74   21.00
   2   5   3  555.64   20.80
   2   5   3  519.75   20.20
   2   5   3  564.54   20.30
   2   5   3  559.44   20.30
  -3  -5  -3  148.29    6.30
  -3  -5  -3  135.39    6.60
  -3  -5  -3  144.39    7.00
  -3  -5  -3  148.39    6.40
   3   5   3  140.39    6.70
   3   5   3  140.39    6.80
   3   5   3  148.19    6.40
   3   5   3  139.69    6.30
   3   5   3  148.59    6.40
  -4  -5  -3   -0.30    0.90
  -4  -5  -3   -0.10    0.70
  -4  -5  -3    0.00    0.70
  -4  -5  -3   -0.20    0.80
   4   5   3    0.80    0.80
   4   5   3   -0.80    0.80
   4   5   3   -0.30    0.70
   4   5   3    1.10    1.10
   4   5   3    0.70    0.90
  -5  -5  -3    1.20    1.00
  -5  -5  -3   -0.10    1.00
  -5  -5  -3    1.70    0.80
  -5  -5  -3    1.00    1.10
   5   5   3    1.50    1.10
   5   5   3    1.00    0.90
   5   5   3    1.00    0.90
   5   5   3    1.70    0.70
   5   5   3    2.00    1.00
   5   5   3    1.40    1.20
  -6  -5  -3   58.19    3.70
  -6  -5  -3   49.99    3.50
  -6  -5  -3   56.79    4.30
  -6  -5  -3   55.89    4.00
   6   5   3   52.69    2.70
   6   5   3   51.89    3.50
   6   5   3   49.20    4.10
   6   5   3   60.19    4.20
   6   5   3   55.69    3.70
  -7  -5  -3   20.80    2.50
  -7  -5  -3   19.00    2.50
  -7  -5  -3   20.00    2.90
  -7  -5  -3   22.30    3.30
   7   5   3   21.00    2.80
   7   5   3   22.00    2.60
   7   5   3   17.80    2.80
   7   5   3   16.80    2.90
   7   5   3   17.00    1.00
  -8  -5  -3    3.20    1.60
  -8  -5  -3    4.80    1.40
  -8  -5  -3    2.00    1.60
   8   5   3    3.90    1.70
   8   5   3    5.10    1.90
   8   5   3   -0.50    1.20
   8   5   3    0.40    1.00
  -9  -5  -3   10.70    2.30
  -9  -5  -3   11.30    2.20
  -9  -5  -3    5.60    2.40
  -9  -5  -3   10.50    3.10
   9   5   3   12.30    2.70
   9   5   3   13.40    2.20
 -10  -5  -3   27.80    4.70
 -10  -5  -3   31.40    4.10
 -10  -5  -3   35.70    4.60
 -10  -5  -3   26.00    3.30
  10   5   3   26.30    3.30
  10   5   3   28.20    4.40
  10   5   3   31.00    4.10
 -11  -5  -3    0.70    1.50
 -11  -5  -3    2.50    2.20
 -11  -5  -3   -0.90    1.20
  11   5   3    2.30    1.40
  11   5   3    3.40    2.00
  11   5   3    3.50    1.90
   9  -6  -3   10.00    2.40
   9  -6  -3   15.20    2.30
  -9   6   3   13.60    2.80
  -9   6   3   15.60    2.20
  -9   6   3   11.80    1.80
  -9   6   3   13.20    3.60
   8  -6  -3   19.80    3.00
   8  -6  -3   21.30    3.00
   8  -6  -3   19.70    2.60
  -8   6   3   22.60    4.40
  -8   6   3   24.50    2.30
  -8   6   3   24.20    2.40
   7  -6  -3  116.69    6.30
   7  -6  -3   99.29    5.70
   7  -6  -3  105.19    6.20
  -7   6   3  117.79    6.90
  -7   6   3  111.29    5.60
  -7   6   3  101.19    7.50
  -7   6   3  106.19    5.40
   6  -6  -3   25.40    3.00
   6  -6  -3   25.70    2.60
   6  -6  -3   30.30    2.60
  -6   6   3   24.20    2.30
  -6   6   3   36.80    4.20
  -6   6   3   30.70    2.50
  -6   6   3   32.70    4.30
   5  -6  -3   77.89    4.40
   5  -6  -3   78.19    4.60
   5  -6  -3   74.59    4.30
  -5   6   3   74.29    4.10
  -5   6   3   76.39    5.30
  -5   6   3   77.49    5.50
   4  -6  -3    5.30    1.40
   4  -6  -3    7.10    1.50
   4  -6  -3    9.70    1.60
  -4   6   3    3.80    1.80
  -4   6   3    6.30    1.30
  -4   6   3    3.60    1.10
  -4   6   3    6.80    2.20
  -4   6   3    5.30    1.50
   3  -6  -3   36.10    3.30
   3  -6  -3   31.30    3.20
   3  -6  -3   37.30    2.80
   3  -6  -3   40.50    2.80
  -3   6   3   36.40    3.50
  -3   6   3   40.10    3.40
  -3   6   3   40.00    2.80
  -3   6   3   39.20    2.90
  -3   6   3   37.10    2.50
   2  -6  -3  238.88    9.70
   2  -6  -3  240.88    9.80
   2  -6  -3  231.18    9.60
   2  -6  -3  221.68    8.50
   2  -6  -3  225.18   10.50
   2  -6  -3  233.28    9.60
  -2   6   3  232.48    9.60
  -2   6   3  236.68    9.70
  -2   6   3  236.38   10.40
  -2   6   3  229.68    9.50
   1  -6  -3  144.69    6.00
   1  -6  -3  156.88    6.80
   1  -6  -3  156.38    7.40
   1  -6  -3  159.18    6.90
   1  -6  -3  142.79    6.70
   1  -6  -3  146.59    6.80
  -1   6   3  159.78    7.30
  -1   6   3  149.79    6.70
  -1   6   3  156.98    6.80
  -1   6   3  151.58    6.80
   0  -6  -3    0.20    0.80
   0  -6  -3   -0.20    0.70
   0  -6  -3    0.60    0.70
   0  -6  -3    0.40    0.80
   0  -6  -3    0.30    0.50
   0  -6  -3    0.40    0.80
   0   6   3   -0.10    0.70
   0   6   3   -0.10    0.80
   0   6   3    0.70    0.90
  -1  -6  -3   10.00    1.80
  -1  -6  -3    9.80    1.60
  -1  -6  -3    8.80    1.40
  -1  -6  -3    8.10    1.40
  -1  -6  -3   10.10    1.60
  -1  -6  -3    7.80    1.20
   1   6   3    9.40    1.60
   1   6   3    7.20    1.30
   1   6   3    6.50    1.20
   1   6   3    8.30    1.50
   1   6   3   10.40    1.50
  -2  -6  -3  222.78    9.90
  -2  -6  -3  221.08    9.60
  -2  -6  -3  218.98    9.30
  -2  -6  -3  235.48    9.50
  -2  -6  -3  229.28    9.40
  -2  -6  -3  221.28    9.10
   2   6   3  219.28    9.30
   2   6   3  228.08    9.30
   2   6   3  227.78    9.70
   2   6   3  225.88    9.20
   2   6   3  229.48    9.80
  -3  -6  -3   14.10    2.20
  -3  -6  -3   11.20    1.70
  -3  -6  -3   11.20    1.90
  -3  -6  -3   13.90    1.90
   3   6   3    9.90    1.80
   3   6   3   12.70    1.80
   3   6   3   12.40    1.70
   3   6   3   10.10    1.50
   3   6   3   12.40    2.00
  -4  -6  -3   70.79    4.60
  -4  -6  -3   56.09    4.10
  -4  -6  -3   64.99    3.80
  -4  -6  -3   67.49    3.80
   4   6   3   72.19    4.00
   4   6   3   68.39    3.90
   4   6   3   58.69    4.30
   4   6   3   61.69    3.70
   4   6   3   70.09    4.40
  -5  -6  -3   24.00    2.40
  -5  -6  -3   24.00    2.40
  -5  -6  -3   26.70    3.00
  -5  -6  -3   28.40    3.40
   5   6   3   25.40    2.50
   5   6   3   24.40    2.30
   5   6   3   27.70    3.20
   5   6   3   32.30    3.10
   5   6   3   30.50    2.70
  -6  -6  -3    2.60    1.70
  -6  -6  -3    6.70    1.50
  -6  -6  -3    6.10    1.70
  -6  -6  -3    4.40    1.40
   6   6   3    5.60    1.40
   6   6   3    3.40    1.50
   6   6   3    2.90    1.50
   6   6   3    4.00    1.10
   6   6   3    7.40    1.70
   6   6   3    4.10    1.70
  -7  -6  -3   19.20    3.40
  -7  -6  -3   23.40    2.80
  -7  -6  -3   20.10    2.70
  -7  -6  -3   23.90    3.30
   7   6   3   14.50    3.40
   7   6   3   24.20    2.90
   7   6   3   22.30    2.60
  -8  -6  -3    4.90    1.60
  -8  -6  -3    3.00    1.80
  -8  -6  -3    4.50    1.60
  -8  -6  -3    5.00    2.10
   8   6   3    3.80    1.40
   8   6   3    4.50    1.80
   8   6   3    5.90    1.90
   8   6   3    3.70    1.60
  -9  -6  -3    5.10    1.70
  -9  -6  -3    3.60    2.00
  -9  -6  -3    1.00    1.70
   9   6   3    2.50    1.30
   9   6   3    0.80    1.70
   9   6   3   -0.80    1.10
   9   6   3    0.50    1.30
 -10  -6  -3    6.00    2.20
 -10  -6  -3    3.40    1.60
 -10  -6  -3    4.60    2.10
 -10  -6  -3    6.60    2.80
  10   6   3    5.40    2.20
  10   6   3    2.60    1.70
  10   6   3    5.20    1.70
   9  -7  -3    0.60    1.20
   9  -7  -3    4.20    1.70
   9  -7  -3    5.10    1.50
  -9   7   3    1.00    1.30
  -9   7   3   -1.30    1.60
  -9   7   3    4.70    2.10
  -9   7   3    3.30    2.40
   8  -7  -3    7.30    2.20
   8  -7  -3    7.60    1.80
  -8   7   3    8.60    2.50
  -8   7   3    4.00    1.40
  -8   7   3    9.10    1.70
  -8   7   3    3.10    2.10
   7  -7  -3  193.48    9.70
   7  -7  -3  221.48    9.40
   7  -7  -3  186.78    9.20
  -7   7   3  200.88    8.90
  -7   7   3  193.38   10.30
  -7   7   3  186.48   11.10
  -7   7   3  202.88    9.00
   6  -7  -3  112.79    6.30
   6  -7  -3  106.29    6.10
   6  -7  -3  120.19    6.10
  -6   7   3  117.99    7.70
  -6   7   3  105.59    5.60
  -6   7   3  104.09    5.60
   5  -7  -3    4.30    1.60
   5  -7  -3    4.90    1.50
   5  -7  -3    3.90    1.50
  -5   7   3    4.60    1.30
  -5   7   3    3.70    1.70
  -5   7   3    3.50    1.30
  -5   7   3    2.00    2.00
  -5   7   3    1.80    1.80
   4  -7  -3   -0.50    0.90
   4  -7  -3   -0.70    0.90
   4  -7  -3    0.70    1.10
  -4   7   3   -0.20    1.00
  -4   7   3    1.10    1.60
  -4   7   3    0.00    0.90
  -4   7   3    1.10    1.00
  -4   7   3   -1.20    1.10
   3  -7  -3    1.70    1.10
   3  -7  -3   -1.30    0.70
   3  -7  -3   -1.20    1.00
   3  -7  -3    1.90    1.10
  -3   7   3    0.00    0.80
  -3   7   3   -0.20    1.30
  -3   7   3    1.60    1.40
  -3   7   3   -0.10    0.90
   2  -7  -3    3.60    1.30
   2  -7  -3    4.50    1.50
   2  -7  -3    4.40    1.20
   2  -7  -3    3.00    1.30
   2  -7  -3    2.80    1.30
  -2   7   3    4.70    1.40
  -2   7   3    3.40    1.20
  -2   7   3    3.20    1.40
  -2   7   3    3.80    1.20
   1  -7  -3    7.10    1.50
   1  -7  -3    5.40    1.40
   1  -7  -3    7.30    1.60
   1  -7  -3    6.20    1.50
   1  -7  -3    5.00    0.90
   1  -7  -3    7.00    1.70
  -1   7   3    5.10    1.50
  -1   7   3    6.00    1.50
  -1   7   3    6.40    1.50
   0  -7  -3    7.20    1.40
   0  -7  -3    7.40    1.10
   0  -7  -3    7.30    1.60
   0  -7  -3    8.20    1.70
   0  -7  -3    9.60    1.70
   0  -7  -3    8.00    1.60
   0   7   3    7.30    1.60
   0   7   3    8.40    1.50
   0   7   3    7.30    1.60
  -1  -7  -3    0.70    1.00
  -1  -7  -3    1.90    1.10
  -1  -7  -3    1.70    1.00
  -1  -7  -3    1.40    1.20
  -1  -7  -3    0.10    0.70
  -1  -7  -3    0.50    0.90
   1   7   3    0.00    0.80
   1   7   3    2.20    1.10
   1   7   3    3.70    1.20
   1   7   3    0.60    1.00
  -2  -7  -3   14.30    2.00
  -2  -7  -3   10.90    2.10
  -2  -7  -3   16.50    1.90
  -2  -7  -3   16.50    2.30
  -2  -7  -3   13.60    1.90
  -2  -7  -3   15.20    2.00
   2   7   3   16.30    1.90
   2   7   3   16.10    2.00
   2   7   3   18.00    2.20
   2   7   3   15.30    2.20
   2   7   3   17.70    2.40
  -3  -7  -3   -0.30    1.10
  -3  -7  -3    1.00    0.80
  -3  -7  -3    0.90    0.70
  -3  -7  -3    1.50    1.20
  -3  -7  -3    1.00    0.90
   3   7   3    1.00    0.70
   3   7   3    0.30    0.90
   3   7   3    0.90    1.00
   3   7   3    0.00    0.80
   3   7   3    0.90    1.00
  -4  -7  -3    8.50    1.60
  -4  -7  -3    9.50    1.70
  -4  -7  -3    8.60    1.90
  -4  -7  -3    6.80    2.10
   4   7   3   10.50    1.90
   4   7   3    7.30    1.60
   4   7   3    4.90    1.40
   4   7   3    5.10    1.70
   4   7   3    6.80    1.80
  -5  -7  -3   15.20    2.10
  -5  -7  -3   14.90    2.80
  -5  -7  -3   16.10    2.50
  -5  -7  -3   16.60    2.30
   5   7   3   15.20    2.10
   5   7   3   14.50    2.30
   5   7   3   18.20    2.50
   5   7   3   12.40    2.50
  -6  -7  -3    5.30    1.50
  -6  -7  -3    5.90    1.90
  -6  -7  -3    4.10    1.50
  -6  -7  -3    3.30    1.60
   6   7   3    6.90    2.10
   6   7   3    6.90    2.00
   6   7   3    8.20    1.70
   6   7   3    8.40    1.90
  -7  -7  -3    9.60    2.40
  -7  -7  -3   11.00    2.70
  -7  -7  -3   11.00    2.20
  -7  -7  -3    9.20    1.90
   7   7   3   16.40    2.90
   7   7   3   13.40    1.80
   7   7   3   12.70    2.20
   7   7   3   11.90    2.00
   7   7   3    6.00    2.20
   7   7   3    6.00    1.80
  -8  -7  -3    1.20    1.70
  -8  -7  -3   -2.00    1.00
  -8  -7  -3    0.70    1.60
  -8  -7  -3   -0.20    0.90
   8   7   3    1.40    1.20
   8   7   3   -0.70    1.40
   8   7   3   -0.70    1.20
   8   7   3   -1.00    1.10
   8   7   3    1.50    1.50
  -9  -7  -3   11.90    2.80
  -9  -7  -3   10.00    2.80
  -9  -7  -3    8.90    2.40
   9   7   3    9.60    2.10
   9   7   3   10.60    2.60
   9   7   3    8.20    1.90
   9   7   3    8.30    2.20
   9   7   3   13.00    3.00
 -10  -7  -3   29.60    5.30
 -10  -7  -3   21.80    3.60
  10   7   3   21.90    3.80
  10   7   3   24.90    3.20
  10   7   3   28.10    4.10
   8  -8  -3   43.00    3.80
   8  -8  -3   50.59    4.00
  -8   8   3   60.49    7.40
  -8   8   3   45.00    3.60
  -8   8   3   44.80    5.30
  -8   8   3   46.80    6.20
   7  -8  -3   27.50    3.40
   7  -8  -3   23.30    3.10
   7  -8  -3   18.80    2.70
  -7   8   3   20.00    3.70
  -7   8   3   24.80    2.90
  -7   8   3   25.50    4.40
  -7   8   3   23.00    2.70
   6  -8  -3  154.58    8.10
   6  -8  -3  155.98    8.00
   6  -8  -3  155.38    8.20
  -6   8   3  169.08    9.40
  -6   8   3  186.18   10.10
  -6   8   3  151.78    7.60
   5  -8  -3   30.10    3.00
   5  -8  -3   33.90    3.30
   5  -8  -3   30.10    3.10
  -5   8   3   44.50    4.50
  -5   8   3   35.10    4.70
  -5   8   3   37.90    3.50
  -5   8   3   32.20    2.90
  -5   8   3   33.00    3.20
   4  -8  -3   10.30    2.10
   4  -8  -3    9.60    2.00
   4  -8  -3   10.60    2.00
  -4   8   3   13.20    2.30
  -4   8   3   13.90    2.30
  -4   8   3   12.10    2.20
  -4   8   3   14.40    2.70
   3  -8  -3   10.80    2.10
   3  -8  -3   13.10    2.20
   3  -8  -3   16.20    2.50
   3  -8  -3   10.00    2.00
  -3   8   3   13.40    2.60
  -3   8   3   11.40    2.00
  -3   8   3   10.60    2.10
  -3   8   3   13.10    2.20
   2  -8  -3   -1.60    1.00
   2  -8  -3    0.00    1.20
   2  -8  -3   -0.80    1.00
   2  -8  -3    0.20    0.40
   2  -8  -3   -1.10    0.70
   2  -8  -3    1.70    1.20
  -2   8   3    0.40    1.00
  -2   8   3   -0.10    1.10
  -2   8   3   -2.10    0.90
  -2   8   3   -0.30    0.90
   1  -8  -3   23.80    2.70
   1  -8  -3   20.70    2.80
   1  -8  -3   22.80    2.60
   1  -8  -3   21.50    2.80
   1  -8  -3   18.80    1.60
   1  -8  -3   18.40    2.60
  -1   8   3   19.20    2.70
  -1   8   3   21.80    2.70
  -1   8   3   23.80    2.80
  -1   8   3   17.20    2.40
   0  -8  -3   24.00    2.90
   0  -8  -3   22.60    1.90
   0  -8  -3   22.60    2.90
   0  -8  -3   26.00    2.50
   0  -8  -3   22.40    2.20
   0  -8  -3   22.80    2.80
   0   8   3   26.30    3.00
   0   8   3   24.10    2.90
   0   8   3   20.50    3.00
  -1  -8  -3   -1.80    0.90
  -1  -8  -3    1.70    1.40
  -1  -8  -3    0.50    1.00
  -1  -8  -3   -1.10    0.60
  -1  -8  -3   -1.20    0.90
  -1  -8  -3   -0.90    0.90
   1   8   3    2.30    1.30
   1   8   3    0.30    1.00
   1   8   3    0.20    0.80
  -2  -8  -3   20.60    2.50
  -2  -8  -3   16.80    2.60
  -2  -8  -3   19.40    2.20
  -2  -8  -3   19.60    2.50
  -2  -8  -3   19.50    2.90
  -2  -8  -3   21.10    2.20
   2   8   3   21.80    2.80
   2   8   3   15.10    2.20
   2   8   3   17.10    2.60
   2   8   3   19.60    2.30
  -3  -8  -3   10.90    2.30
  -3  -8  -3    9.20    1.80
  -3  -8  -3    8.30    1.70
  -3  -8  -3    9.20    1.60
  -3  -8  -3    9.20    2.10
   3   8   3    8.70    1.80
   3   8   3   10.50    2.20
   3   8   3   11.00    1.80
   3   8   3    9.50    2.10
   3   8   3    8.00    1.70
  -4  -8  -3    6.30    1.60
  -4  -8  -3    5.30    1.90
  -4  -8  -3    6.60    1.40
  -4  -8  -3    6.70    2.20
  -4  -8  -3    4.20    1.40
   4   8   3    4.00    1.70
   4   8   3    6.40    1.80
   4   8   3    8.50    1.80
   4   8   3    7.20    2.10
   4   8   3    6.70    1.60
  -5  -8  -3    3.90    1.60
  -5  -8  -3    1.30    1.20
  -5  -8  -3    1.20    1.30
  -5  -8  -3    3.10    1.80
   5   8   3    4.30    1.60
   5   8   3   -0.10    1.30
   5   8   3    4.50    1.50
   5   8   3   -0.10    1.20
  -6  -8  -3   35.40    4.10
  -6  -8  -3   39.40    4.70
  -6  -8  -3   40.50    3.30
  -6  -8  -3   37.00    3.30
   6   8   3   37.90    3.90
   6   8   3   36.90    3.80
   6   8   3   34.30    3.40
   6   8   3   41.70    3.60
   6   8   3   31.20    2.90
  -7  -8  -3  105.79    6.00
  -7  -8  -3  111.29    6.30
  -7  -8  -3  107.79    7.30
  -7  -8  -3  105.99    6.70
   7   8   3  106.69    5.60
   7   8   3   99.59    5.70
   7   8   3  100.49    6.30
   7   8   3  115.19    7.20
   7   8   3  103.29    6.30
  -8  -8  -3   -0.80    1.40
  -8  -8  -3   -0.10    1.30
  -8  -8  -3   -0.10    1.60
   8   8   3    0.70    1.70
   8   8   3    1.00    0.90
   8   8   3    3.10    1.30
   8   8   3    1.50    1.50
   8   8   3    1.10    1.70
  -9  -8  -3   15.00    2.80
  -9  -8  -3   12.20    3.10
   9   8   3   11.30    2.20
   9   8   3   17.00    3.00
   9   8   3   16.30    1.40
   9   8   3   14.30    3.10
   9   8   3   13.40    2.90
   9   8   3   12.50    3.20
   7  -9  -3   12.40    2.50
   7  -9  -3   11.30    2.40
   7  -9  -3   13.10    2.80
  -7   9   3   14.60    3.80
  -7   9   3   11.60    2.30
  -7   9   3   16.90    3.50
   6  -9  -3   65.19    4.90
   6  -9  -3   72.49    5.00
   6  -9  -3   66.89    4.90
  -6   9   3   60.39    4.90
  -6   9   3   67.49    5.90
  -6   9   3   62.09    4.40
  -6   9   3   68.09    6.10
   5  -9  -3    1.20    1.50
   5  -9  -3    2.60    1.80
   5  -9  -3    2.70    1.80
   5  -9  -3    5.70    1.90
  -5   9   3    4.20    1.60
  -5   9   3    1.00    1.50
  -5   9   3    2.50    2.30
  -5   9   3    3.50    1.60
  -5   9   3    6.60    2.40
   4  -9  -3    0.30    1.40
   4  -9  -3    1.30    1.40
   4  -9  -3   -0.60    1.20
   4  -9  -3   -1.20    1.10
  -4   9   3    0.50    1.70
  -4   9   3   -0.80    1.20
  -4   9   3    0.80    1.30
  -4   9   3    1.00    1.70
  -4   9   3    1.40    1.30
   3  -9  -3    2.00    1.30
   3  -9  -3    0.70    1.30
   3  -9  -3   -0.60    1.10
   3  -9  -3    0.50    1.30
  -3   9   3    0.20    1.40
  -3   9   3    1.10    1.10
  -3   9   3    1.10    1.30
  -3   9   3    1.20    1.30
   2  -9  -3   49.20    4.00
   2  -9  -3   48.90    3.90
   2  -9  -3   45.90    2.50
   2  -9  -3   44.90    3.70
   2  -9  -3   48.50    3.70
  -2   9   3   42.80    4.00
  -2   9   3   46.90    3.70
  -2   9   3   47.30    3.80
  -2   9   3   49.99    3.90
   1  -9  -3   49.70    3.60
   1  -9  -3   50.69    2.80
   1  -9  -3   53.89    4.90
   1  -9  -3   51.89    4.00
   1  -9  -3   40.90    3.70
  -1   9   3   46.10    3.80
  -1   9   3   50.09    3.80
  -1   9   3   51.19    4.00
   0  -9  -3   -1.00    0.90
   0  -9  -3   -1.30    1.20
   0  -9  -3    2.50    2.00
   0  -9  -3    0.80    0.90
   0  -9  -3   -0.50    0.90
   0  -9  -3    0.00    1.10
   0   9   3    0.80    1.10
   0   9   3   -1.10    1.10
   0   9   3    1.20    1.20
  -1  -9  -3   14.10    1.90
  -1  -9  -3   13.60    2.60
  -1  -9  -3   17.40    2.50
  -1  -9  -3    9.30    1.90
  -1  -9  -3   14.40    3.10
   1   9   3   13.30    2.60
   1   9   3   11.50    2.30
   1   9   3    9.80    2.00
   1   9   3   12.40    1.90
  -2  -9  -3    7.30    1.70
  -2  -9  -3    6.90    3.00
  -2  -9  -3    7.70    1.60
  -2  -9  -3    7.30    1.60
  -2  -9  -3    7.60    2.00
   2   9   3    5.00    1.50
   2   9   3    4.00    1.70
   2   9   3    6.60    2.00
   2   9   3    6.40    1.70
  -3  -9  -3    1.20    1.20
  -3  -9  -3    1.20    1.00
  -3  -9  -3    3.10    2.10
  -3  -9  -3   -0.50    1.30
  -3  -9  -3    2.20    1.30
   3   9   3    0.60    1.10
   3   9   3    1.00    1.10
   3   9   3   -1.20    1.10
   3   9   3    1.00    1.20
  -4  -9  -3   23.10    2.80
  -4  -9  -3   24.30    2.90
  -4  -9  -3   30.90    4.00
  -4  -9  -3   20.70    3.10
  -4  -9  -3   23.40    2.40
   4   9   3   21.30    3.20
   4   9   3   28.30    2.70
   4   9   3   19.60    2.80
   4   9   3   20.20    3.30
   4   9   3   24.00    3.50
  -5  -9  -3    1.30    0.90
  -5  -9  -3   -2.70    0.80
  -5  -9  -3   -1.00    1.30
  -5  -9  -3   -0.20    0.90
  -5  -9  -3   -0.70    1.40
   5   9   3   -0.10    1.10
   5   9   3   -0.40    1.10
   5   9   3   -0.60    1.40
   5   9   3   -0.90    0.90
   5   9   3   -0.80    1.40
  -6  -9  -3   36.90    4.70
  -6  -9  -3   38.30    3.40
  -6  -9  -3   46.50    4.20
  -6  -9  -3   39.50    3.40
   6   9   3   36.90    4.00
   6   9   3   36.00    3.20
   6   9   3   37.10    3.40
   6   9   3   36.20    4.40
  -7  -9  -3    1.30    1.50
  -7  -9  -3    0.70    2.00
   7   9   3    1.80    1.60
   7   9   3    1.60    1.10
   7   9   3   -1.00    1.60
   7   9   3    1.80    1.60
   7   9   3    3.30    2.00
  -8  -9  -3  127.79    7.20
  -8  -9  -3  135.69    7.70
  -8  -9  -3  129.69    8.70
  -8  -9  -3  131.39    8.10
   8   9   3  138.89    8.00
   8   9   3  123.79    6.80
   8   9   3  142.19    8.80
   8   9   3  134.69    6.60
   8   9   3  130.59    8.40
   8   9   3  128.79    7.70
   6 -10  -3   19.00    3.70
   6 -10  -3   13.20    2.60
   6 -10  -3   13.70    2.90
  -6  10   3   17.00    3.60
  -6  10   3   16.30    2.70
  -6  10   3   17.80    3.00
  -6  10   3   16.90    3.70
   5 -10  -3    1.80    1.30
   5 -10  -3    3.60    1.50
   5 -10  -3    0.60    1.40
   5 -10  -3    3.80    1.70
  -5  10   3    0.20    1.60
  -5  10   3    2.30    1.40
  -5  10   3    3.00    2.40
  -5  10   3    2.20    2.30
  -5  10   3    5.30    2.10
   4 -10  -3    1.60    1.20
   4 -10  -3   -0.60    1.30
   4 -10  -3    0.30    1.10
   4 -10  -3    0.20    1.30
  -4  10   3    0.80    1.80
  -4  10   3    0.10    1.30
  -4  10   3    0.60    1.60
  -4  10   3   -3.00    1.40
  -4  10   3    1.40    1.60
   3 -10  -3    4.00    1.80
   3 -10  -3    5.40    1.90
   3 -10  -3    0.30    1.00
   3 -10  -3    2.70    1.50
  -3  10   3    5.50    3.20
  -3  10   3    6.20    2.00
  -3  10   3    2.90    1.50
  -3  10   3    4.30    1.80
   2 -10  -3    0.70    1.30
   2 -10  -3    1.90    1.20
   2 -10  -3    1.20    0.70
  -2  10   3    0.00    1.50
  -2  10   3   -0.80    1.20
  -2  10   3   -0.80    1.20
  -2  10   3   -0.60    1.40
   1 -10  -3   66.29    4.80
   1 -10  -3   76.99    5.50
   1 -10  -3   69.69    5.20
   1 -10  -3   69.39    4.80
   1 -10  -3   75.19    3.90
  -1  10   3   74.29    5.10
  -1  10   3   77.09    5.30
  -1  10   3   73.89    4.90
   0 -10  -3   34.90    3.40
   0 -10  -3   30.90    4.40
   0 -10  -3   33.40    2.50
   0 -10  -3   31.80    4.00
   0 -10  -3   31.80    3.10
   0 -10  -3   29.10    3.10
   0  10   3   37.60    3.70
   0  10   3   31.10    3.70
   0  10   3   30.70    3.00
  -1 -10  -3    6.40    1.90
  -1 -10  -3    4.90    1.60
  -1 -10  -3    5.70    2.00
  -1 -10  -3    6.30    2.00
  -1 -10  -3    6.50    2.50
  -1 -10  -3    8.10    1.90
   1  10   3    5.30    1.40
   1  10   3    5.00    1.80
   1  10   3    7.20    2.00
   1  10   3    5.50    1.80
  -2 -10  -3    7.80    1.70
  -2 -10  -3    8.30    2.20
  -2 -10  -3    5.60    2.10
  -2 -10  -3    8.00    2.20
  -2 -10  -3    4.50    1.70
   2  10   3    4.70    1.50
   2  10   3    5.40    1.90
   2  10   3    5.90    2.10
   2  10   3    5.90    1.80
  -3 -10  -3    0.40    1.10
  -3 -10  -3    0.80    1.70
  -3 -10  -3    3.70    1.60
  -3 -10  -3    0.50    1.40
  -3 -10  -3    2.80    1.30
   3  10   3    2.70    1.40
   3  10   3   -0.40    1.30
   3  10   3    0.80    1.50
   3  10   3    1.20    1.20
  -4 -10  -3   20.00    2.80
  -4 -10  -3   18.50    4.50
  -4 -10  -3   19.80    3.30
  -4 -10  -3   18.30    2.40
   4  10   3   21.90    3.00
   4  10   3   18.00    3.20
   4  10   3   21.00    3.30
   4  10   3   16.30    2.80
  -5 -10  -3   24.20    3.20
  -5 -10  -3   18.20    3.20
  -5 -10  -3   29.10    4.20
  -5 -10  -3   25.00    3.10
   5  10   3   26.10    3.30
   5  10   3   22.80    3.80
   5  10   3   23.80    3.30
   5  10   3   24.60    3.90
  -6 -10  -3    0.80    1.20
  -6 -10  -3    0.80    1.10
  -6 -10  -3    1.30    2.00
  -6 -10  -3   -1.00    1.80
  -6 -10  -3   -1.70    1.00
   6  10   3   -0.40    1.30
   6  10   3    0.90    1.40
   6  10   3    1.80    1.60
   6  10   3    0.30    0.90
   6  10   3   -0.60    1.80
  -7 -10  -3    2.20    1.30
  -7 -10  -3    1.40    1.40
  -7 -10  -3   -1.10    1.80
  -7 -10  -3    4.30    1.40
  -7 -10  -3    4.70    1.80
   7  10   3    1.40    1.40
   7  10   3    3.70    2.20
   7  10   3    1.20    1.50
   7  10   3    4.80    2.10
   7  10   3    1.70    1.20
   5 -11  -3    0.60    1.40
   5 -11  -3    5.00    2.10
   5 -11  -3   -1.70    1.20
   5 -11  -3    2.00    1.70
  -5  11   3   -0.10    2.40
  -5  11   3    3.90    1.80
  -5  11   3    2.20    2.00
   4 -11  -3   -1.00    1.30
   4 -11  -3    3.30    1.80
   4 -11  -3    2.90    1.60
   4 -11  -3    2.20    1.50
  -4  11   3    1.40    2.10
  -4  11   3    0.10    1.30
  -4  11   3   -2.50    1.60
  -4  11   3   -0.10    1.60
  -4  11   3    1.90    2.20
   3 -11  -3    9.00    3.60
   3 -11  -3    5.50    1.90
   3 -11  -3    6.30    2.00
   3 -11  -3    9.40    2.30
  -3  11   3   11.20    2.70
  -3  11   3    5.00    2.20
  -3  11   3   13.00    2.80
  -3  11   3    9.00    2.20
   2 -11  -3   12.60    2.70
   2 -11  -3    9.20    2.20
   2 -11  -3    7.60    2.30
   2 -11  -3    7.80    2.10
   2 -11  -3    7.50    1.20
  -2  11   3   11.00    2.60
  -2  11   3    5.70    2.20
  -2  11   3    9.00    2.40
   1 -11  -3   -0.50    1.20
   1 -11  -3   -0.10    1.40
   1 -11  -3    1.50    1.30
   1 -11  -3    0.90    1.30
   1 -11  -3    0.30    0.90
  -1  11   3   -0.60    1.40
   0 -11  -3    1.60    2.00
   0 -11  -3    3.90    1.90
   0 -11  -3    1.20    1.50
   0 -11  -3   -0.60    1.50
   0  11   3    1.50    1.50
   0  11   3   -1.80    1.30
   0  11   3   -0.20    1.50
  -1 -11  -3  126.09    7.60
  -1 -11  -3  127.49    8.00
  -1 -11  -3  122.39    7.20
  -1 -11  -3  128.59    6.40
  -1 -11  -3  132.39    7.10
  -1 -11  -3  113.19    6.80
   1  11   3  131.09    7.80
   1  11   3  123.29    6.40
   1  11   3  134.59    7.20
  -2 -11  -3   18.00    2.80
  -2 -11  -3   20.70    3.50
  -2 -11  -3   19.70    2.70
  -2 -11  -3   25.50    2.80
  -2 -11  -3   21.90    3.60
   2  11   3   19.70    4.60
   2  11   3   19.10    3.30
   2  11   3   21.80    3.90
   2  11   3   18.20    2.60
  -3 -11  -3   -0.30    1.20
  -3 -11  -3   -1.10    1.40
  -3 -11  -3    2.20    1.50
  -3 -11  -3    3.80    1.50
  -3 -11  -3    1.30    1.50
   3  11   3   -1.50    0.80
   3  11   3    0.40    1.30
   3  11   3   -1.90    1.20
  -4 -11  -3    0.40    2.10
  -4 -11  -3    0.80    1.30
  -4 -11  -3    1.10    1.50
  -4 -11  -3    0.40    1.30
   4  11   3    2.70    1.60
   4  11   3    2.80    1.40
   4  11   3    1.10    1.50
   4  11   3    3.20    2.10
  -5 -11  -3   53.49    4.10
  -5 -11  -3   45.10    4.60
  -5 -11  -3   47.50    4.10
  -5 -11  -3   61.99    5.60
   5  11   3   54.89    4.70
   5  11   3   48.20    4.20
   5  11   3   54.19    5.10
   5  11   3   51.19    5.20
  -6 -11  -3   23.90    3.60
  -6 -11  -3   18.60    3.60
   6  11   3   18.60    3.50
   6  11   3   24.40    4.20
   3 -12  -3    6.80    1.90
   3 -12  -3    6.40    2.00
   3 -12  -3    8.00    2.20
   3 -12  -3    5.30    2.20
  -3  12   3    6.70    2.40
   2 -12  -3    5.10    2.30
   2 -12  -3    6.60    2.10
   2 -12  -3    3.50    1.80
   2 -12  -3    5.10    1.00
   2 -12  -3    4.10    1.90
   1 -12  -3   28.80    4.10
   1 -12  -3   29.60    2.50
   1 -12  -3   26.30    3.50
  -1  12   3   32.50    4.20
  -1  12   3   28.90    6.10
   0 -12  -3  133.99    6.40
   0 -12  -3  123.09    7.30
   0 -12  -3  119.59    7.20
   0 -12  -3  123.69    8.30
   0 -12  -3  128.79    8.10
   0  12   3  125.49    8.10
   0  12   3  134.99    7.70
   0  12   3  119.29    7.60
  -1 -12  -3   53.09    5.20
  -1 -12  -3   50.89    4.40
  -1 -12  -3   53.49    3.80
  -1 -12  -3   58.39    4.70
  -1 -12  -3   52.19    5.20
   1  12   3   57.49    5.30
   1  12   3   52.29    4.80
   1  12   3   52.09    4.70
  -2 -12  -3    7.60    2.10
  -2 -12  -3   11.90    3.30
  -2 -12  -3    9.10    2.00
  -2 -12  -3   17.50    3.30
  -2 -12  -3   13.50    2.40
   2  12   3   13.20    2.80
   2  12   3   17.30    4.30
   2  12   3    9.00    2.90
   2  12   3   11.20    3.40
  -3 -12  -3    2.10    1.60
  -3 -12  -3   -0.80    1.40
  -3 -12  -3   -2.80    1.60
   3  12   3    2.40    1.40
   3  12   3    0.10    1.60
  -4 -12  -3   13.50    3.40
  -4 -12  -3    3.00    2.50
  -4 -12  -3    3.80    1.70
  -4 -12  -3    2.70    1.50
   4  12   3    9.90    2.00
   4  12   3    5.40    2.30
   1  10  -4    0.60    1.80
   1  10  -4    4.70    2.30
   1  10  -4   -0.60    1.10
  -1 -10   4    0.10    0.90
  -1 -10   4    0.30    1.90
  -1 -10   4    1.90    1.40
   0  10  -4   20.10    3.60
   0  10  -4   27.00    4.70
   0  10  -4   28.60    3.70
   0  10  -4   21.30    2.90
   0 -10   4   24.80    2.40
   0 -10   4   19.20    3.90
  -1  10  -4    2.10    1.90
  -1  10  -4    3.40    1.70
  -1  10  -4    3.90    1.40
  -1  10  -4    0.00    1.80
   1 -10   4    2.40    1.60
   1 -10   4    4.50    1.60
   1 -10   4    3.90    2.30
  -2  10  -4    3.80    1.90
  -2  10  -4    9.40    2.70
  -2  10  -4    3.40    1.30
  -2  10  -4   11.20    2.70
   2 -10   4    5.50    2.60
   2 -10   4    8.50    1.90
   2 -10   4    6.20    2.50
   2 -10   4    5.80    1.50
  -3  10  -4    0.00    1.00
  -3  10  -4   -0.20    1.50
  -3  10  -4   -2.60    1.60
   3 -10   4    2.90    1.90
   3 -10   4    0.90    1.40
   3 -10   4    3.60    2.70
   3 -10   4   -1.00    1.10
   4   9  -4   29.30    4.10
   4   9  -4   29.10    3.70
   4   9  -4   27.60    4.00
  -4  -9   4   34.70    4.90
   3   9  -4   63.49    4.90
   3   9  -4   62.39    5.60
   3   9  -4   70.39    4.90
  -3  -9   4   74.29    6.20
  -3  -9   4   66.09    5.10
   2   9  -4   17.00    2.90
   2   9  -4   17.10    2.60
   2   9  -4   14.40    3.20
   2   9  -4   14.40    3.00
  -2  -9   4   12.60    1.60
  -2  -9   4   19.30    2.80
  -2  -9   4   15.30    3.30
  -2  -9   4   19.80    3.80
   1   9  -4   38.70    4.10
   1   9  -4   40.70    4.20
   1   9  -4   26.90    4.00
   1   9  -4   36.40    3.40
  -1  -9   4   33.70    2.50
  -1  -9   4   38.30    3.40
  -1  -9   4   30.20    4.20
  -1  -9   4   35.00    4.40
   0   9  -4   20.30    3.40
   0   9  -4   19.20    3.40
   0   9  -4   23.80    2.90
   0   9  -4   23.30    3.20
   0  -9   4   28.80    3.20
   0  -9   4   26.10    2.30
  -1   9  -4    6.40    2.30
  -1   9  -4    4.10    1.70
  -1   9  -4    3.20    1.30
  -1   9  -4    0.10    1.70
   1  -9   4    1.90    1.50
   1  -9   4    0.50    1.10
   1  -9   4    0.20    1.70
   1  -9   4    3.10    1.90
  -2   9  -4    1.00    1.40
  -2   9  -4    0.20    1.40
  -2   9  -4   -0.80    1.70
   2  -9   4   -1.60    1.40
   2  -9   4   -0.20    1.90
   2  -9   4   -0.80    1.10
   2  -9   4   -0.40    1.00
  -3   9  -4    8.00    1.60
  -3   9  -4    7.00    1.50
  -3   9  -4    7.80    2.10
  -3   9  -4    3.80    1.90
   3  -9   4    8.30    1.80
   3  -9   4    5.10    2.40
   3  -9   4    7.90    2.40
   3  -9   4    5.70    1.70
  -4   9  -4    5.50    2.30
  -4   9  -4    2.50    1.80
  -4   9  -4    4.60    1.60
  -4   9  -4    5.40    1.30
   4  -9   4    4.10    2.30
   4  -9   4    7.10    1.90
   4  -9   4    5.90    2.20
  -5   9  -4    1.00    1.60
  -5   9  -4    0.00    1.90
  -5   9  -4   -0.90    1.30
  -5   9  -4    1.00    0.70
  -5   9  -4    2.70    1.70
   5  -9   4    0.50    2.00
   5  -9   4    3.50    1.60
   5  -9   4    1.70    1.80
  -6   9  -4    1.80    1.80
  -6   9  -4    1.30    1.80
  -6   9  -4    1.70    1.50
  -6   9  -4    1.30    0.70
   6  -9   4    1.60    1.40
   6  -9   4    0.00    1.60
   6  -9   4    3.00    3.10
   5   8  -4  136.69    8.10
   5   8  -4  133.39    8.20
   5   8  -4  105.69    7.80
   5   8  -4  132.89    7.50
  -5  -8   4  108.39   10.90
   4   8  -4   16.20    3.30
   4   8  -4   11.60    2.50
   4   8  -4   15.40    2.80
   4   8  -4   13.50    2.80
  -4  -8   4   15.60    3.10
  -4  -8   4   19.30    2.90
  -4  -8   4   17.50    4.20
   3   8  -4    5.40    2.20
   3   8  -4    5.90    1.90
   3   8  -4    3.40    1.80
   3   8  -4    3.00    1.60
  -3  -8   4    2.80    1.90
  -3  -8   4    4.60    2.00
  -3  -8   4    5.60    2.40
  -3  -8   4    3.30    0.70
   2   8  -4   25.30    3.30
   2   8  -4   31.20    4.10
   2   8  -4   26.50    3.80
   2   8  -4   35.60    3.80
  -2  -8   4   31.80    4.40
  -2  -8   4   29.80    2.10
  -2  -8   4   27.20    3.90
  -2  -8   4   33.00    3.70
   1   8  -4    3.40    1.80
   1   8  -4    0.30    1.10
   1   8  -4    0.60    1.60
   1   8  -4    0.00    1.30
  -1  -8   4    1.30    1.30
  -1  -8   4    1.70    0.80
  -1  -8   4    1.70    1.60
   0   8  -4    2.10    1.20
   0   8  -4   -0.30    1.60
   0   8  -4    0.80    1.40
   0   8  -4    1.80    1.50
   0  -8   4    0.30    0.80
   0  -8   4    0.20    1.80
   0  -8   4   -0.50    1.00
   0  -8   4    1.90    1.40
  -1   8  -4    1.50    1.00
  -1   8  -4   -1.80    1.10
  -1   8  -4    0.00    1.50
  -1   8  -4    2.70    1.50
   1  -8   4    0.50    0.90
   1  -8   4    1.50    1.70
   1  -8   4    0.00    1.30
   1  -8   4   -1.30    1.00
  -2   8  -4   19.40    3.30
  -2   8  -4   17.80    2.00
  -2   8  -4   22.00    3.30
  -2   8  -4   20.00    2.80
  -2   8  -4   25.60    2.40
   2  -8   4   20.10    2.80
   2  -8   4   16.50    3.20
   2  -8   4   18.70    3.30
   2  -8   4   23.70    2.30
  -3   8  -4   -0.30    1.30
  -3   8  -4    1.70    1.50
  -3   8  -4    0.80    1.80
  -3   8  -4    0.70    1.10
  -3   8  -4    0.50    1.00
   3  -8   4   -0.10    1.10
   3  -8   4    2.90    1.80
   3  -8   4   -0.90    1.60
  -4   8  -4   58.59    4.30
  -4   8  -4   56.29    4.80
  -4   8  -4   61.39    3.60
  -4   8  -4   53.09    4.30
  -4   8  -4   59.99    5.30
   4  -8   4   62.19    4.40
   4  -8   4   54.59    5.00
   4  -8   4   60.99    5.30
  -5   8  -4    1.30    1.50
  -5   8  -4    0.40    0.80
  -5   8  -4   -0.30    1.20
  -5   8  -4    1.80    1.60
  -5   8  -4    3.70    2.20
   5  -8   4    1.20    2.00
   5  -8   4    1.30    1.60
   5  -8   4    1.50    1.30
  -6   8  -4   -2.40    1.80
  -6   8  -4   -2.50    1.70
  -6   8  -4    1.20    1.70
  -6   8  -4   -0.60    0.70
  -6   8  -4    1.10    1.60
   6  -8   4   -1.90    1.20
   6  -8   4   -3.10    1.40
   6  -8   4    0.20    1.30
  -7   8  -4    7.50    2.50
  -7   8  -4   12.10    2.40
  -7   8  -4   20.50    3.70
   7  -8   4   10.30    2.40
   7  -8   4   11.20    2.80
   7  -8   4   14.80    3.70
   6   7  -4    9.10    2.30
   6   7  -4   10.90    2.40
   6   7  -4    5.80    2.20
   6   7  -4    9.00    2.40
  -6  -7   4    4.40    2.10
  -6  -7   4    7.10    2.50
  -6  -7   4    3.00    1.70
   5   7  -4   56.19    4.70
   5   7  -4   53.39    4.80
   5   7  -4   45.00    4.00
   5   7  -4   53.59    4.30
  -5  -7   4   54.19    4.40
  -5  -7   4   45.30    4.50
  -5  -7   4   53.49    4.50
   4   7  -4    9.80    2.10
   4   7  -4   17.50    3.00
   4   7  -4   15.20    2.50
   4   7  -4   14.00    2.70
  -4  -7   4   17.30    3.20
  -4  -7   4   10.70    2.30
  -4  -7   4   11.70    2.50
   3   7  -4    0.00    1.00
   3   7  -4    0.80    1.10
   3   7  -4   -0.30    1.50
  -3  -7   4   -0.90    1.30
  -3  -7   4    0.80    1.40
  -3  -7   4    0.80    0.50
  -3  -7   4    0.20    1.50
   2   7  -4    0.60    1.50
   2   7  -4    2.90    1.40
   2   7  -4    1.30    1.50
   2   7  -4    2.70    1.40
  -2  -7   4    2.00    1.50
  -2  -7   4    2.80    0.80
  -2  -7   4    2.30    1.40
  -2  -7   4    0.20    1.60
   1   7  -4    2.70    1.50
   1   7  -4    1.80    1.30
   1   7  -4    1.80    1.40
   1   7  -4    2.20    1.50
  -1  -7   4    2.30    0.80
  -1  -7   4    1.70    1.40
  -1  -7   4    2.50    1.30
  -1  -7   4    2.10    1.70
   0   7  -4    1.40    1.30
   0   7  -4    4.10    1.70
   0   7  -4    2.50    1.70
   0   7  -4    2.60    1.30
   0  -7   4    2.20    0.80
   0  -7   4    2.80    1.30
   0  -7   4   -0.10    1.10
   0  -7   4    1.00    1.30
   0  -7   4    2.10    1.80
  -1   7  -4   20.50    3.20
  -1   7  -4   19.60    2.70
  -1   7  -4   16.40    2.20
   1  -7   4   18.50    2.40
   1  -7   4   16.90    3.10
   1  -7   4   19.80    2.20
   1  -7   4   23.90    3.30
  -2   7  -4   17.50    2.20
  -2   7  -4   18.40    3.10
  -2   7  -4   15.80    2.50
  -2   7  -4   19.90    1.80
  -2   7  -4   19.60    3.00
   2  -7   4   16.70    2.40
   2  -7   4   20.50    3.30
   2  -7   4   22.70    3.40
  -3   7  -4   47.40    3.80
  -3   7  -4   51.79    3.30
  -3   7  -4   51.79    4.40
  -3   7  -4   52.39    3.60
  -3   7  -4   56.19    4.80
   3  -7   4   50.29    3.70
   3  -7   4   51.29    4.60
  -4   7  -4   13.40    1.80
  -4   7  -4   16.50    2.90
  -4   7  -4   15.00    3.00
  -4   7  -4   14.20    2.40
  -4   7  -4   11.30    2.20
   4  -7   4   16.90    3.00
   4  -7   4   15.30    2.90
   4  -7   4   15.20    3.80
  -5   7  -4   21.00    1.90
  -5   7  -4   17.20    2.90
  -5   7  -4   17.50    3.10
  -5   7  -4   18.40    2.80
  -5   7  -4   21.70    3.60
   5  -7   4   23.60    2.90
   5  -7   4   27.10    3.80
   5  -7   4   14.00    3.10
  -6   7  -4    3.30    1.00
  -6   7  -4    3.80    1.80
  -6   7  -4    5.10    2.10
  -6   7  -4    4.60    2.20
   6  -7   4    3.00    1.80
   6  -7   4    5.40    2.20
   6  -7   4    2.90    1.60
  -7   7  -4   30.50    2.40
  -7   7  -4   30.80    3.70
  -7   7  -4   37.10    4.50
  -7   7  -4   33.10    4.60
   7  -7   4   36.60    4.70
   7  -7   4   30.20    3.50
   7  -7   4   34.10    4.20
  -8   7  -4    5.80    0.70
  -8   7  -4    4.10    2.60
  -8   7  -4    5.20    2.10
  -8   7  -4    4.40    2.00
   8  -7   4    4.70    1.80
   8  -7   4    2.60    1.70
   8  -7   4    4.80    2.20
  -9   7  -4    6.30    3.00
  -9   7  -4    0.80    2.00
   9  -7   4    4.80    2.00
   9  -7   4    5.50    2.30
   7   6  -4    1.50    1.30
   7   6  -4   -0.60    1.10
   7   6  -4    2.40    1.60
   7   6  -4    0.80    1.30
  -7  -6   4   -1.70    2.30
  -7  -6   4    3.90    1.60
  -7  -6   4    0.50    1.30
  -7  -6   4    0.00    1.40
   6   6  -4    0.30    1.20
   6   6  -4    4.30    1.80
   6   6  -4    2.60    1.40
   6   6  -4    2.20    1.60
  -6  -6   4    2.00    1.30
  -6  -6   4    3.70    1.60
   5   6  -4   -0.10    1.20
   5   6  -4    0.30    1.40
   5   6  -4    2.20    1.30
   5   6  -4    0.50    1.50
  -5  -6   4    1.20    1.20
  -5  -6   4    2.10    1.70
  -5  -6   4   -0.70    1.20
   4   6  -4    0.10    1.20
   4   6  -4    0.50    1.10
   4   6  -4   -1.10    1.10
   4   6  -4    0.70    1.30
  -4  -6   4    0.30    1.30
  -4  -6   4    2.10    1.40
  -4  -6   4    1.20    1.40
   3   6  -4    4.30    1.50
   3   6  -4    3.30    1.70
   3   6  -4    2.00    1.40
   3   6  -4    3.50    1.70
  -3  -6   4    4.10    0.50
  -3  -6   4    4.30    1.80
  -3  -6   4    2.70    1.70
  -3  -6   4    3.30    1.50
   2   6  -4   37.20    3.10
   2   6  -4   36.00    3.10
   2   6  -4   33.20    3.50
   2   6  -4   42.00    4.20
  -2  -6   4   42.40    3.10
  -2  -6   4   39.20    3.70
  -2  -6   4   38.90    3.50
  -2  -6   4   35.10    2.00
   1   6  -4   24.00    3.10
   1   6  -4   25.10    3.30
   1   6  -4   24.70    2.80
  -1  -6   4   24.10    2.80
  -1  -6   4   24.50    3.30
  -1  -6   4   25.70    1.70
  -1  -6   4   22.20    3.10
   0   6  -4   89.29    5.30
   0   6  -4   77.99    4.60
   0   6  -4   86.09    4.60
   0   6  -4   78.89    5.20
   0  -6   4   81.89    5.20
   0  -6   4   75.89    4.50
   0  -6   4   79.39    5.30
   0  -6   4   81.79    3.90
   0  -6   4   77.49    4.60
  -1   6  -4   33.60    3.40
  -1   6  -4   33.90    3.70
  -1   6  -4   28.50    2.70
  -1   6  -4   33.80    1.70
  -1   6  -4   33.40    2.70
   1  -6   4   30.70    2.70
   1  -6   4   34.00    3.30
   1  -6   4   29.70    3.50
  -2   6  -4    2.80    1.70
  -2   6  -4    4.90    1.90
  -2   6  -4    6.80    1.40
  -2   6  -4    4.40    1.10
  -2   6  -4    4.70    1.40
   2  -6   4    3.70    1.30
   2  -6   4    3.90    1.70
   2  -6   4    3.80    1.80
  -3   6  -4  390.36   16.00
  -3   6  -4  357.36   14.80
  -3   6  -4  377.06   15.80
  -3   6  -4  371.66   16.10
  -3   6  -4  382.86   14.50
   3  -6   4  361.66   15.80
   3  -6   4  374.86   16.00
   3  -6   4  375.06   14.90
  -4   6  -4  261.77   12.60
  -4   6  -4  279.67   10.90
  -4   6  -4  267.87   11.90
  -4   6  -4  271.07   11.70
  -4   6  -4  281.77   12.40
   4  -6   4  269.27   12.60
   4  -6   4  279.77   12.50
   4  -6   4  281.37   11.60
  -5   6  -4   56.99    4.80
  -5   6  -4   66.79    3.40
  -5   6  -4   59.99    4.70
  -5   6  -4   58.89    4.20
  -5   6  -4   64.89    4.80
   5  -6   4   57.89    4.30
   5  -6   4   58.39    5.10
   5  -6   4   61.49    5.00
   5  -6   4   62.29    4.10
  -6   6  -4  139.89    8.10
  -6   6  -4  131.89    7.20
  -6   6  -4  129.59    7.70
  -6   6  -4  144.09    6.00
  -6   6  -4  136.29    8.00
   6  -6   4  144.29    7.90
   6  -6   4  140.99    8.20
   6  -6   4  146.19    7.20
  -7   6  -4    0.40    0.60
  -7   6  -4    1.80    2.30
  -7   6  -4   -2.00    1.00
   7  -6   4    4.60    2.00
   7  -6   4    1.60    1.20
   7  -6   4   -0.60    1.20
  -8   6  -4   31.20    4.00
  -8   6  -4   33.10    4.70
  -8   6  -4   31.30    1.80
  -8   6  -4   27.00    1.70
   8  -6   4   35.70    4.60
   8  -6   4   31.60    3.60
   8  -6   4   26.00    3.70
  -9   6  -4    2.70    2.20
  -9   6  -4    3.40    0.70
  -9   6  -4    2.40    1.70
  -9   6  -4    3.90    2.80
  -9   6  -4    1.70    0.40
   9  -6   4    3.00    1.60
   9  -6   4    5.60    1.80
   9  -6   4    3.90    2.10
   8   5  -4   -0.70    1.20
   8   5  -4   -0.90    1.30
   8   5  -4    1.20    1.50
   8   5  -4    0.00    1.30
  -8  -5   4   -0.30    1.30
  -8  -5   4    3.90    1.80
  -8  -5   4   -0.80    2.30
  -8  -5   4   -1.30    1.30
  -8  -5   4    0.20    1.00
   7   5  -4    3.00    1.40
   7   5  -4    1.20    1.30
   7   5  -4    2.40    1.50
   7   5  -4   -0.20    1.20
  -7  -5   4    1.10    1.60
  -7  -5   4    2.10    2.40
  -7  -5   4    3.60    1.60
  -7  -5   4    2.30    1.60
  -7  -5   4    0.30    0.90
   6   5  -4    1.20    1.20
   6   5  -4    2.00    1.30
   6   5  -4    0.60    1.10
   6   5  -4    1.70    1.40
  -6  -5   4    0.30    0.60
  -6  -5   4    2.60    1.40
  -6  -5   4   -1.00    2.20
  -6  -5   4    3.50    1.50
  -6  -5   4    2.00    1.60
   5   5  -4   38.40    3.40
   5   5  -4   33.20    3.40
   5   5  -4   32.80    3.30
   5   5  -4   31.90    3.20
  -5  -5   4   30.40    3.10
  -5  -5   4   31.30    3.50
  -5  -5   4   28.70    3.60
   4   5  -4    0.70    1.20
   4   5  -4   -0.60    1.00
   4   5  -4    2.40    1.50
   4   5  -4   -0.20    1.40
  -4  -5   4   -1.00    1.10
  -4  -5   4   -0.20    1.10
  -4  -5   4    1.90    1.30
   3   5  -4    0.80    1.20
   3   5  -4    0.30    1.10
   3   5  -4   -1.70    1.00
  -3  -5   4    1.00    1.30
  -3  -5   4   -0.60    1.20
  -3  -5   4    0.60    1.10
   2   5  -4   -0.70    1.00
   2   5  -4   -1.10    0.90
   2   5  -4    1.00    1.10
   2   5  -4   -1.00    0.90
  -2  -5   4    1.50    1.10
  -2  -5   4    0.80    0.40
  -2  -5   4   -0.80    1.10
  -2  -5   4    0.20    1.10
   1   5  -4    2.30    1.30
   1   5  -4   -0.30    0.90
   1   5  -4   -0.70    0.90
   1   5  -4    0.60    0.90
  -1  -5   4    0.80    1.00
  -1  -5   4    1.80    1.30
  -1  -5   4   -1.00    0.80
  -1  -5   4    0.20    0.40
   0   5  -4    3.10    1.40
   0   5  -4    2.70    1.30
   0   5  -4    1.40    1.00
   0   5  -4    2.60    1.00
   0  -5   4    2.20    1.00
   0  -5   4    2.80    0.70
   0  -5   4    3.20    1.20
   0  -5   4    1.80    1.30
   0  -5   4    2.40    1.30
  -1   5  -4    2.60    1.10
  -1   5  -4    2.90    1.30
  -1   5  -4    2.00    1.30
  -1   5  -4    1.40    1.00
  -1   5  -4    2.50    0.60
   1  -5   4    3.40    1.60
   1  -5   4    3.70    1.50
   1  -5   4    1.10    1.00
  -2   5  -4   58.99    3.30
  -2   5  -4   54.69    4.10
  -2   5  -4   57.49    3.50
  -2   5  -4   67.09    3.50
  -2   5  -4   56.39    4.00
   2  -5   4   65.69    4.30
   2  -5   4   60.39    3.60
   2  -5   4   56.79    4.10
  -3   5  -4    0.90    1.00
  -3   5  -4    3.50    1.00
  -3   5  -4    2.60    1.20
  -3   5  -4    2.90    1.60
  -3   5  -4    3.00    1.40
   3  -5   4    1.40    1.30
   3  -5   4    3.70    1.20
   3  -5   4    3.30    1.60
  -4   5  -4   75.39    4.40
  -4   5  -4   75.99    4.90
  -4   5  -4   77.89    3.80
  -4   5  -4   81.19    5.40
  -4   5  -4   71.59    4.60
   4  -5   4   75.19    4.30
   4  -5   4   69.89    5.10
   4  -5   4   82.09    5.10
  -5   5  -4    7.30    2.00
  -5   5  -4    8.50    1.30
  -5   5  -4    7.30    1.80
  -5   5  -4   11.00    2.40
   5  -5   4    7.20    1.60
   5  -5   4    6.50    1.90
   5  -5   4   10.80    2.50
  -6   5  -4  105.29    5.90
  -6   5  -4  119.19    5.00
  -6   5  -4  127.79    6.80
   6  -5   4  113.29    5.90
   6  -5   4  110.79    7.40
   6  -5   4  109.79    6.90
   6  -5   4  102.59    6.10
  -7   5  -4   12.10    2.50
  -7   5  -4   11.90    1.30
  -7   5  -4   15.70    3.20
  -7   5  -4    8.80    2.20
   7  -5   4   12.70    2.90
   7  -5   4    7.80    2.00
   7  -5   4   11.20    2.30
  -8   5  -4   13.20    3.20
  -8   5  -4   18.90    3.10
  -8   5  -4   12.60    2.60
  -8   5  -4   15.40    1.40
   8  -5   4   14.10    2.90
   8  -5   4   14.40    2.40
   8  -5   4   15.80    3.00
  -9   5  -4   14.00    1.20
  -9   5  -4   15.70    3.00
  -9   5  -4   14.30    3.70
  -9   5  -4   10.80    1.50
  -9   5  -4   15.40    3.00
   9  -5   4   12.20    2.60
   9  -5   4   10.50    2.30
   9  -5   4   15.20    3.00
 -10   5  -4    7.10    3.10
 -10   5  -4    8.60    2.60
 -10   5  -4    4.70    0.80
 -10   5  -4    8.70    3.20
 -10   5  -4    3.90    0.70
  10  -5   4    8.90    2.00
  10  -5   4    2.30    3.10
  10  -5   4    7.80    2.10
   9   4  -4    8.10    2.00
   9   4  -4    6.20    2.00
  -9  -4   4    8.60    2.10
  -9  -4   4    5.90    1.80
   8   4  -4    0.40    1.10
   8   4  -4    0.60    1.00
   8   4  -4   -1.00    0.90
   8   4  -4    0.20    0.50
   8   4  -4   -1.50    1.00
  -8  -4   4    1.80    1.50
  -8  -4   4    1.00    1.20
  -8  -4   4   -0.90    2.10
  -8  -4   4    1.00    1.20
   7   4  -4   12.60    2.40
   7   4  -4   10.50    2.00
   7   4  -4   13.40    2.40
   7   4  -4   13.40    2.50
   7   4  -4    9.20    0.90
  -7  -4   4    8.90    3.20
  -7  -4   4    9.90    1.90
  -7  -4   4   12.50    2.30
  -7  -4   4   14.90    2.50
  -7  -4   4   13.20    2.40
   6   4  -4    1.00    1.30
   6   4  -4   -0.20    1.30
   6   4  -4    0.50    1.20
  -6  -4   4    0.70    1.00
  -6  -4   4    1.90    1.30
  -6  -4   4    2.50    1.40
  -6  -4   4   -0.20    1.50
  -6  -4   4    2.00    1.00
   5   4  -4    1.60    1.50
   5   4  -4    2.10    1.40
   5   4  -4    1.70    1.20
  -5  -4   4    1.80    0.80
  -5  -4   4    2.30    1.30
  -5  -4   4    2.00    1.30
  -5  -4   4    6.60    1.60
   4   4  -4   14.00    2.40
   4   4  -4   21.50    2.70
   4   4  -4   15.20    2.60
   4   4  -4   21.90    2.60
  -4  -4   4   21.60    2.60
  -4  -4   4   18.40    2.40
  -4  -4   4   14.80    2.40
  -4  -4   4   21.10    1.40
   3   4  -4    0.60    1.00
   3   4  -4    2.60    1.00
   3   4  -4    0.80    1.00
   3   4  -4    1.30    1.10
  -3  -4   4    2.60    1.40
  -3  -4   4    2.60    1.20
   2   4  -4   63.79    3.90
   2   4  -4   62.79    4.10
   2   4  -4   64.89    3.80
   2   4  -4   69.89    4.10
  -2  -4   4   61.89    3.90
  -2  -4   4   65.69    3.90
  -2  -4   4   68.59    4.20
   1   4  -4    3.50    1.10
   1   4  -4    4.90    1.30
   1   4  -4    2.30    1.20
   1   4  -4    3.10    1.10
  -1  -4   4    2.00    1.10
  -1  -4   4    6.30    1.50
  -1  -4   4    3.90    0.60
  -1  -4   4    4.40    1.20
   0   4  -4    1.30    0.90
   0   4  -4    2.00    0.90
   0   4  -4    4.30    1.30
   0   4  -4    1.50    1.10
   0  -4   4    2.20    1.00
   0  -4   4    2.30    1.20
   0  -4   4    3.20    1.20
   0  -4   4    2.70    1.00
  -1   4  -4    2.00    0.60
  -1   4  -4    2.20    1.20
  -1   4  -4    2.20    0.90
  -1   4  -4    1.60    1.10
  -1   4  -4    2.70    0.90
   1  -4   4    1.30    0.90
   1  -4   4    5.00    1.30
   1  -4   4    3.30    1.30
  -2   4  -4  439.06   17.20
  -2   4  -4  430.86   17.40
  -2   4  -4  423.96   16.50
  -2   4  -4  441.66   16.40
   2  -4   4  465.35   17.40
   2  -4   4  421.16   17.30
   2  -4   4  442.16   16.50
  -3   4  -4  357.46   13.40
  -3   4  -4  355.56   14.30
  -3   4  -4  334.27   14.50
  -3   4  -4  322.77   13.50
   3  -4   4  352.96   14.50
   3  -4   4  373.46   14.50
   3  -4   4  357.86   13.60
  -4   4  -4   32.30    3.20
  -4   4  -4   38.60    3.20
  -4   4  -4   29.70    2.10
  -4   4  -4   30.50    2.50
   4  -4   4   38.90    3.20
   4  -4   4   33.80    2.50
   4  -4   4   33.10    3.10
  -5   4  -4    2.60    1.40
  -5   4  -4    4.40    1.70
  -5   4  -4    2.00    0.80
  -5   4  -4    2.30    1.30
   5  -4   4    3.20    1.20
   5  -4   4    2.50    1.70
   5  -4   4    2.30    1.30
   5  -4   4    3.60    1.50
  -6   4  -4   24.90    3.10
  -6   4  -4   25.30    1.80
   6  -4   4   21.50    2.50
   6  -4   4   27.30    2.50
   6  -4   4   24.40    3.30
   6  -4   4   19.80    3.10
  -7   4  -4   45.40    4.00
  -7   4  -4   43.80    3.80
   7  -4   4   44.50    3.40
   7  -4   4   41.30    3.50
   7  -4   4   39.00    4.00
  -8   4  -4    1.40    0.70
  -8   4  -4    2.20    1.30
  -8   4  -4    1.40    1.50
   8  -4   4    0.30    1.30
   8  -4   4   -1.00    1.30
   8  -4   4    2.70    1.60
   8  -4   4    0.70    1.00
  -9   4  -4    3.20    1.80
  -9   4  -4    4.00    0.80
  -9   4  -4    2.70    1.70
   9  -4   4    2.90    1.60
   9  -4   4    3.90    2.00
   9  -4   4    2.20    1.80
 -10   4  -4    0.80    1.40
 -10   4  -4    1.40    1.60
 -10   4  -4    3.90    2.60
 -10   4  -4    2.60    0.70
  10  -4   4    0.50    1.50
  10  -4   4    0.10    1.50
  10  -4   4    1.60    1.50
  10  -4   4    1.50    1.70
 -11   4  -4    6.00    1.80
 -11   4  -4    4.70    2.50
 -11   4  -4    5.90    1.00
 -11   4  -4    6.70    3.50
  11  -4   4    7.60    2.40
  11  -4   4    5.10    2.10
   9   3  -4   14.00    2.50
   9   3  -4   13.30    2.40
   9   3  -4   11.10    2.30
   9   3  -4   14.40    2.00
   9   3  -4   16.90    1.60
  -9  -3   4   12.50    4.10
  -9  -3   4   19.00    2.60
  -9  -3   4   19.00    2.90
  -9  -3   4   11.40    2.30
  -9  -3   4   19.40    3.50
   8   3  -4    5.20    1.70
   8   3  -4    7.00    1.10
   8   3  -4    8.30    2.00
   8   3  -4    9.80    2.20
  -8  -3   4   12.80    2.30
  -8  -3   4    4.00    2.50
  -8  -3   4    6.80    2.00
  -8  -3   4    5.20    1.80
  -8  -3   4    9.50    1.90
   7   3  -4    0.70    1.10
   7   3  -4    0.10    1.00
   7   3  -4   -0.70    1.00
   7   3  -4   -0.80    1.00
   7   3  -4   -0.10    0.50
  -7  -3   4    2.20    1.10
  -7  -3   4   -0.20    1.10
  -7  -3   4    0.10    1.00
  -7  -3   4    0.80    1.30
  -7  -3   4   -0.20    1.70
   6   3  -4    3.20    1.40
   6   3  -4    2.60    1.30
  -6  -3   4    2.80    1.90
  -6  -3   4    1.80    1.20
  -6  -3   4    1.10    1.10
  -6  -3   4    2.30    1.30
  -6  -3   4    2.10    1.20
   5   3  -4    6.30    0.60
   5   3  -4    5.60    1.40
   5   3  -4    4.70    1.50
   5   3  -4    5.50    1.50
   5   3  -4    5.10    1.50
  -5  -3   4    5.70    1.50
  -5  -3   4    6.10    1.50
  -5  -3   4    6.20    1.30
  -5  -3   4    8.80    2.50
  -5  -3   4    7.10    1.60
   4   3  -4    1.10    1.10
   4   3  -4    0.70    1.00
   4   3  -4    0.40    0.80
  -4  -3   4   -0.50    0.90
  -4  -3   4   -0.70    1.00
  -4  -3   4   -0.70    0.50
  -4  -3   4    1.30    1.00
   3   3  -4  254.77   10.50
   3   3  -4  246.08   10.30
   3   3  -4  241.38   10.20
   3   3  -4  246.48   10.40
  -3  -3   4  238.28   10.50
  -3  -3   4  249.97   10.30
  -3  -3   4  253.77   10.40
  -3  -3   4  259.17    9.40
   2   3  -4  125.49    6.20
   2   3  -4  136.69    6.20
   2   3  -4  132.29    6.00
   2   3  -4  133.99    6.20
  -2  -3   4  133.79    6.10
  -2  -3   4  134.99    6.30
  -2  -3   4  133.79    6.10
   1   3  -4   35.90    2.70
   1   3  -4   36.00    2.40
   1   3  -4   37.80    2.60
   1   3  -4   40.80    2.80
  -1  -3   4   38.20    2.80
  -1  -3   4   37.60    1.60
  -1  -3   4   38.30    2.70
  -1  -3   4   42.40    2.70
   0   3  -4   55.59    3.10
   0   3  -4   46.50    2.80
   0   3  -4   47.40    3.20
   0   3  -4   53.89    2.10
   0   3  -4   48.70    3.20
   0  -3   4   63.89    3.50
   0  -3   4   54.69    3.30
   0  -3   4   53.19    3.00
  -1   3  -4  248.18   10.70
  -1   3  -4  269.17   10.70
  -1   3  -4  272.37   10.20
  -1   3  -4  243.28   10.00
   1  -3   4  268.97   10.10
   1  -3   4  252.97   10.70
   1  -3   4  261.97   10.70
  -2   3  -4 1259.47   44.10
  -2   3  -4 1268.37   44.80
  -2   3  -4 1206.78   44.90
  -2   3  -4 1195.98   44.00
   2  -3   4 1240.28   44.00
   2  -3   4 1293.77   44.90
   2  -3   4 1228.68   44.90
  -3   3  -4  339.57   13.20
  -3   3  -4  357.36   14.00
  -3   3  -4  328.37   14.00
  -3   3  -4  369.66   13.20
   3  -3   4  352.06   13.20
   3  -3   4  345.07   14.00
   3  -3   4  335.17   14.00
  -4   3  -4  155.58    7.60
  -4   3  -4  160.28    7.50
  -4   3  -4  154.18    6.80
   4  -3   4  162.78    7.60
   4  -3   4  167.78    6.90
   4  -3   4  152.48    7.60
  -5   3  -4   -0.80    0.80
  -5   3  -4    0.50    0.80
   5  -3   4    0.60    0.80
   5  -3   4    0.00    1.20
   5  -3   4    0.80    0.70
   5  -3   4    1.30    1.20
  -6   3  -4   14.70    2.50
  -6   3  -4   14.00    2.30
   6  -3   4   16.60    2.10
   6  -3   4   16.60    2.50
   6  -3   4   16.10    2.60
   6  -3   4   16.50    2.00
  -7   3  -4    2.60    1.60
  -7   3  -4    3.50    1.50
   7  -3   4    2.70    1.30
   7  -3   4    2.20    1.60
   7  -3   4    3.40    1.50
   7  -3   4    2.70    1.30
  -8   3  -4    1.20    0.70
  -8   3  -4    0.20    1.40
  -8   3  -4    1.20    1.40
   8  -3   4   -0.30    1.40
   8  -3   4   -0.10    1.20
   8  -3   4   -0.20    1.40
   8  -3   4    0.50    1.20
  -9   3  -4   -1.50    1.20
  -9   3  -4    1.40    0.70
  -9   3  -4    1.30    1.60
   9  -3   4    0.70    1.40
   9  -3   4   -0.80    1.10
   9  -3   4   -0.90    1.10
   9  -3   4   -0.30    1.70
 -10   3  -4   -0.70    1.50
 -10   3  -4    2.30    0.80
  10  -3   4    2.90    1.80
  10  -3   4    3.90    1.90
  10  -3   4   -0.80    1.30
 -11   3  -4   -2.30    1.60
 -11   3  -4    0.70    0.70
 -11   3  -4    3.90    1.90
 -11   3  -4    0.70    1.00
  11  -3   4    5.10    1.90
  11  -3   4   -0.30    1.40
  11  -3   4    0.30    1.50
  11  -3   4   -0.10    1.80
   9   2  -4   11.80    1.70
   9   2  -4   14.70    2.30
   9   2  -4   16.30    2.50
   9   2  -4   14.20    2.50
   9   2  -4    9.30    1.60
  -9  -2   4   11.60    3.40
  -9  -2   4   13.10    2.30
  -9  -2   4   10.80    2.60
  -9  -2   4   15.80    2.40
  -9  -2   4   13.10    2.10
   8   2  -4   11.90    1.50
   8   2  -4    8.50    1.80
   8   2  -4    9.20    2.00
   8   2  -4   12.30    2.20
   8   2  -4    8.10    1.60
  -8  -2   4   11.40    2.00
  -8  -2   4    8.90    2.30
  -8  -2   4   11.60    1.90
  -8  -2   4    7.70    2.70
  -8  -2   4   16.80    2.50
   7   2  -4  106.89    4.90
   7   2  -4  116.69    6.00
   7   2  -4  103.39    5.60
  -7  -2   4   98.59    7.50
  -7  -2   4  109.29    5.60
  -7  -2   4  113.19    6.00
  -7  -2   4  105.49    5.80
  -7  -2   4  120.49    6.60
   6   2  -4    2.10    1.10
   6   2  -4    3.50    0.80
   6   2  -4    1.70    1.10
   6   2  -4    1.70    1.10
   6   2  -4    3.90    1.20
  -6  -2   4    3.60    1.50
  -6  -2   4    2.10    2.40
  -6  -2   4    2.50    1.10
  -6  -2   4    0.70    1.20
  -6  -2   4    4.60    1.30
   5   2  -4    0.20    0.60
   5   2  -4    0.10    0.80
   5   2  -4    2.00    0.70
   5   2  -4    0.60    1.00
   5   2  -4    0.10    0.80
  -5  -2   4   -0.20    1.00
  -5  -2   4    1.20    0.90
  -5  -2   4    0.80    0.80
  -5  -2   4    0.30    1.70
  -5  -2   4    1.90    1.10
   4   2  -4   18.10    1.80
   4   2  -4   15.40    0.90
   4   2  -4   16.40    2.00
   4   2  -4   19.40    1.90
   4   2  -4   14.70    1.90
  -4  -2   4   15.10    1.80
  -4  -2   4   16.80    1.70
  -4  -2   4   15.30    2.00
  -4  -2   4   17.40    2.90
  -4  -2   4   17.20    2.00
   3   2  -4   33.80    2.40
   3   2  -4   29.40    2.30
   3   2  -4   29.90    2.20
  -3  -2   4   30.20    2.40
  -3  -2   4   31.70    3.00
  -3  -2   4   31.50    2.40
  -3  -2   4   29.70    2.40
  -3  -2   4   29.70    2.20
   2   2  -4    5.00    1.10
   2   2  -4    5.60    1.10
   2   2  -4    5.80    1.20
  -2  -2   4    5.00    1.10
  -2  -2   4    7.10    1.30
  -2  -2   4    5.30    0.80
  -2  -2   4    6.10    1.20
   1   2  -4  518.55   18.60
   1   2  -4  473.45   17.80
   1   2  -4  502.05   18.20
   1   2  -4  497.65   18.50
  -1  -2   4  504.25   18.50
  -1  -2   4  489.35   18.60
  -1  -2   4  499.05   18.50
   0   2  -4   98.79    4.70
   0   2  -4   93.79    4.20
[truncated: 4,061,845 more chars]
