# Supplementary material for: A three-step pathway from (2-amino­phenyl)chal­cones to novel styryl­quinoline–chalcone hybrids: synthesis and spectroscopic and structural characterization of three examples
Source: Acta Crystallogr C Struct Chem. 2023 Jan 1;79(Pt 1):3–11. doi: 10.1107/S2053229622011263 (PMC9813925; doi:10.1107/S2053229622011263)
Supplement: Supplementary file 2 [file c-79-00003-IVasup2.hkl]

data_IVa                                                                        
_shelx_title ' 6cg'                                                             
_shelx_refln_list_code          4                                               
_shelx_F_calc_maximum      172.43                                               
_exptl_crystal_F_000       432.00                                               
_reflns_d_resolution_high  0.7790                                               
                                                                                
loop_                                                                           
 _space_group_symop_operation_xyz                                               
 'x, y, z'                                                                      
 '-x, -y, -z'                                                                   
                                                                                
_cell_length_a     9.6151                                                       
_cell_length_b    10.0235                                                       
_cell_length_c    12.6299                                                       
_cell_angle_alpha  67.766                                                       
_cell_angle_beta   71.191                                                       
_cell_angle_gamma  84.004                                                       
                                                                                
_shelx_F_squared_multiplier     1.000                                           
                                                                                
loop_                                                                           
 _refln_index_h                                                                 
 _refln_index_k                                                                 
 _refln_index_l                                                                 
 _refln_F_squared_calc                                                          
 _refln_F_squared_meas                                                          
 _refln_F_squared_sigma                                                         
 _refln_observed_status                                                         
   1   0   0         89.54         86.67         2.88 o                         
   2   0   0       7054.66       6806.86       261.83 o                         
   3   0   0        166.40        158.28         2.64 o                         
   4   0   0          4.16          7.77         0.80 o                         
   5   0   0         10.83         18.49         1.19 o                         
   6   0   0        120.46        151.86         3.09 o                         
   7   0   0         36.94         66.57         2.93 o                         
   8   0   0        132.92        138.04         3.62 o                         
   9   0   0          5.34          9.65         1.66 o                         
  10   0   0        106.45         98.45         4.24 o                         
  11   0   0         57.15         65.25         3.49 o                         
 -11   1   0         12.97          6.57         1.71 o                         
 -10   1   0         10.37         12.35         1.73 o                         
  -9   1   0        354.53        329.20         7.60 o                         
  -8   1   0          2.91          2.11         1.13 o                         
  -7   1   0          0.13         -0.66         0.90 o                         
  -6   1   0         31.75         38.47         2.25 o                         
  -5   1   0        756.64        831.30        11.00 o                         
  -4   1   0         44.51         47.20         1.58 o                         
  -3   1   0        645.04        634.11         8.64 o                         
  -2   1   0          2.16          0.54         0.44 o                         
  -1   1   0       2365.86       2341.39        66.52 o                         
   0   1   0        278.76        267.14         5.32 o                         
   1   1   0        360.57        358.52         5.20 o                         
   2   1   0       2046.56       2041.79        73.04 o                         
   3   1   0        250.90        278.48         4.55 o                         
   4   1   0          2.00          1.56         0.71 o                         
   5   1   0         43.22         46.63         1.87 o                         
   6   1   0         61.88         62.64         2.30 o                         
   7   1   0          3.95          7.50         1.26 o                         
   8   1   0          1.85          0.01         1.12 o                         
   9   1   0         13.18         14.15         1.75 o                         
  10   1   0          8.17          7.80         1.60 o                         
  11   1   0         29.91         39.43         2.77 o                         
 -11   2   0         11.98         12.06         1.81 o                         
 -10   2   0          8.07         10.80         1.37 o                         
  -9   2   0        150.02        126.61         3.66 o                         
  -8   2   0         10.31          5.79         1.32 o                         
  -7   2   0         24.16         23.84         1.53 o                         
  -6   2   0         46.74         46.62         1.88 o                         
  -5   2   0       1062.77       1195.34        16.24 o                         
  -4   2   0          0.00          1.58         0.65 o                         
  -3   2   0        130.15        126.47         2.91 o                         
  -2   2   0        895.81        867.61        11.43 o                         
  -1   2   0       2670.06       2778.77       135.55 o                         
   0   2   0       1316.91       1300.59        15.54 o                         
   1   2   0       1534.35       1512.79        20.57 o                         
   2   2   0        702.37        689.82         9.30 o                         
   3   2   0         20.69         30.06         1.82 o                         
   4   2   0          3.34          5.29         0.98 o                         
   5   2   0         16.85         13.96         1.10 o                         
   6   2   0         16.57         13.30         1.15 o                         
   7   2   0         40.80         46.55         2.64 o                         
   8   2   0         68.20         70.06         3.34 o                         
   9   2   0         29.60         34.32         3.14 o                         
  10   2   0          1.62          2.28         1.30 o                         
  11   2   0         16.64         25.27         2.42 o                         
 -11   3   0          1.31          1.80         1.43 o                         
 -10   3   0        236.77        213.84         4.80 o                         
  -9   3   0         43.71         45.38         2.31 o                         
  -8   3   0          0.29         -0.82         0.84 o                         
  -7   3   0         36.78         41.34         3.08 o                         
  -6   3   0          0.46          0.01         0.62 o                         
  -5   3   0        147.52        157.60         3.29 o                         
  -4   3   0         62.11         69.35         1.91 o                         
  -3   3   0        368.31        361.25         5.34 o                         
  -2   3   0        794.10        802.96        10.89 o                         
  -1   3   0        510.16        488.99         6.48 o                         
   0   3   0        211.75        213.87         2.97 o                         
   1   3   0          0.17         -0.38         0.49 o                         
   2   3   0         79.76         87.84         2.14 o                         
   3   3   0         41.83         41.05         1.60 o                         
   4   3   0          7.42         11.76         1.53 o                         
   5   3   0        138.94        142.81         4.03 o                         
   6   3   0       1726.51       1685.80        21.43 o                         
   7   3   0         33.32         25.33         1.60 o                         
   8   3   0        211.02        223.56         5.41 o                         
   9   3   0         15.98         19.91         2.30 o                         
  10   3   0          3.80          5.47         2.10 o                         
  11   3   0        104.79        137.40         4.87 o                         
 -11   4   0        221.11        205.20         6.43 o                         
 -10   4   0          3.06          5.95         1.68 o                         
  -9   4   0          1.83          6.29         1.87 o                         
  -8   4   0         13.43         11.01         1.94 o                         
  -7   4   0          1.10          1.04         1.27 o                         
  -6   4   0         56.44         60.27         2.84 o                         
  -5   4   0        647.25        671.29        13.08 o                         
  -4   4   0        331.42        368.39         6.29 o                         
  -3   4   0        291.67        295.54         4.72 o                         
  -2   4   0        957.22        963.42        12.28 o                         
  -1   4   0        511.05        521.01         7.15 o                         
   0   4   0          6.70         12.23         0.84 o                         
   1   4   0          6.21          5.60         0.77 o                         
   2   4   0        158.34        146.34         2.85 o                         
   3   4   0        107.63        106.55         2.46 o                         
   4   4   0         18.70         14.36         1.22 o                         
   5   4   0         20.26         14.44         1.35 o                         
   6   4   0          0.29          0.78         1.37 o                         
   7   4   0        934.91        926.19        14.11 o                         
   8   4   0          0.03          2.34         1.27 o                         
   9   4   0         68.74         75.47         3.59 o                         
  10   4   0          5.10          4.74         1.48 o                         
 -10   5   0         12.99         12.35         2.20 o                         
  -9   5   0         67.46         74.81         4.35 o                         
  -8   5   0         42.55         49.55         3.09 o                         
  -7   5   0         22.80         24.47         2.44 o                         
  -6   5   0        227.20        230.10         5.85 o                         
  -5   5   0         26.12         24.59         1.99 o                         
  -4   5   0        223.84        241.44         4.97 o                         
  -3   5   0          7.59          6.96         0.89 o                         
  -2   5   0         67.22         60.89         1.84 o                         
  -1   5   0          9.15          5.09         0.81 o                         
   0   5   0         44.32         56.17         1.77 o                         
   1   5   0        340.27        328.27         4.85 o                         
   2   5   0        449.96        416.36         6.42 o                         
   3   5   0        292.27        304.42         5.47 o                         
   4   5   0         12.45         12.96         1.44 o                         
   5   5   0         89.52         84.32         2.67 o                         
   6   5   0       1772.03       1708.99        23.43 o                         
   7   5   0        903.99        896.33        14.73 o                         
   8   5   0         24.75         25.24         2.38 o                         
   9   5   0         34.95         34.94         2.73 o                         
  10   5   0         71.26         60.79         3.27 o                         
 -10   6   0          0.36          0.37         1.74 o                         
  -9   6   0          0.71          5.69         1.91 o                         
  -8   6   0          0.65         -1.26         1.43 o                         
  -7   6   0         50.19         61.78         3.62 o                         
  -6   6   0         10.28         12.57         2.95 o                         
  -5   6   0          0.68         -0.83         1.24 o                         
  -4   6   0         33.31         33.50         2.09 o                         
  -3   6   0         65.38         78.71         2.39 o                         
  -2   6   0        122.50        124.50         2.82 o                         
  -1   6   0         11.15         11.93         1.03 o                         
   0   6   0          4.83          9.71         0.99 o                         
   1   6   0        214.37        231.81         4.56 o                         
   2   6   0        117.42        122.00         2.83 o                         
   3   6   0         33.55         33.78         1.59 o                         
   4   6   0         38.97         41.63         2.45 o                         
   5   6   0         62.86         63.50         2.56 o                         
   6   6   0         10.98         12.74         1.47 o                         
   7   6   0          9.46          8.11         1.59 o                         
   8   6   0        110.22        107.72         3.60 o                         
   9   6   0          0.27          2.23         1.00 o                         
  -9   7   0          1.80          4.94         2.05 o                         
  -8   7   0         11.27         13.36         2.06 o                         
  -7   7   0          0.42          1.86         2.19 o                         
  -6   7   0        226.47        241.47         6.44 o                         
  -5   7   0         95.05         95.43         4.14 o                         
  -4   7   0          0.01          1.71         1.23 o                         
  -3   7   0        173.73        179.03         4.08 o                         
  -2   7   0        115.17        113.25         2.96 o                         
  -1   7   0          0.93         -0.46         0.81 o                         
   0   7   0        668.70        678.70         9.78 o                         
   1   7   0        152.07        153.26         3.29 o                         
   2   7   0        769.13        761.50        11.53 o                         
   3   7   0         58.10         59.96         2.35 o                         
   4   7   0        247.49        235.10         4.50 o                         
   5   7   0         55.02         58.29         2.75 o                         
   6   7   0        149.51        150.79         3.93 o                         
   7   7   0        176.86        174.98         4.77 o                         
   8   7   0          0.10          0.92         1.78 o                         
   9   7   0         27.41         20.51         2.09 o                         
  -8   8   0         27.07         29.13         2.85 o                         
  -7   8   0        500.04        502.09        12.19 o                         
  -6   8   0         20.54         23.89         2.63 o                         
  -5   8   0        155.71        150.52         4.78 o                         
  -4   8   0          7.64          9.21         1.18 o                         
  -3   8   0        116.28        124.57         4.85 o                         
  -2   8   0         20.00         22.45         1.58 o                         
  -1   8   0          0.16         -0.87         0.87 o                         
   0   8   0          4.43          5.47         1.25 o                         
   1   8   0          8.58          6.55         1.61 o                         
   2   8   0        344.79        346.22         6.68 o                         
   3   8   0        377.38        383.92         6.61 o                         
   4   8   0        108.12        115.14         3.30 o                         
   5   8   0        799.54        785.86        13.77 o                         
   6   8   0        129.84        130.62         3.85 o                         
   7   8   0         19.80         15.40         1.81 o                         
   8   8   0         25.03         21.85         2.67 o                         
  -7   9   0         68.06         69.51         4.74 o                         
  -6   9   0         44.02         43.45         3.28 o                         
  -5   9   0        118.89        115.72         5.02 o                         
  -4   9   0        121.51        117.14         4.90 o                         
  -3   9   0         21.20         22.52         1.80 o                         
  -2   9   0          0.06         -0.56         0.88 o                         
  -1   9   0          5.41          5.88         1.28 o                         
   0   9   0         31.19         32.24         2.10 o                         
   1   9   0         25.99         30.88         2.11 o                         
   2   9   0         51.93         57.00         2.98 o                         
   3   9   0          2.58          4.17         1.45 o                         
   4   9   0          0.01         -0.51         2.03 o                         
   5   9   0          6.45          6.09         1.68 o                         
   6   9   0         16.62         15.72         2.27 o                         
   7   9   0          4.49          9.38         2.50 o                         
  -6  10   0         46.99         38.62         3.77 o                         
  -5  10   0          0.46         -1.48         1.48 o                         
  -4  10   0         61.54         63.34         3.53 o                         
  -3  10   0        254.87        255.55         5.74 o                         
  -2  10   0          7.93          8.81         1.45 o                         
  -1  10   0          0.28         -0.03         1.17 o                         
   0  10   0         29.99         31.21         2.26 o                         
   1  10   0          2.93          2.85         1.49 o                         
   2  10   0          1.20          3.29         1.53 o                         
   3  10   0        112.55        119.86         4.59 o                         
   4  10   0         70.11         66.36         3.75 o                         
   5  10   0         46.34         47.86         3.12 o                         
   6  10   0          3.48          5.96         2.98 o                         
  -4  11   0          5.64          1.46         2.34 o                         
  -3  11   0          0.27         -0.42         1.84 o                         
  -2  11   0         30.05         36.37         3.39 o                         
  -1  11   0         36.74         42.15         2.66 o                         
   0  11   0         16.14         14.87         2.18 o                         
   1  11   0          1.08          0.74         1.54 o                         
   2  11   0          3.36          7.48         1.79 o                         
   3  11   0         57.95         65.61         3.87 o                         
   4  11   0         34.11         38.95         3.47 o                         
  -3 -11   1          5.48         12.07         3.21 o                         
  -2 -11   1         49.88         52.90         3.66 o                         
  -1 -11   1         14.35         13.47         1.94 o                         
   0 -11   1         33.15         33.31         2.45 o                         
   1 -11   1        100.21        108.23         4.22 o                         
   2 -11   1         20.35         28.11         2.35 o                         
   3 -11   1         79.83         96.84         4.63 o                         
   4 -11   1         13.86         17.82         2.27 o                         
  -5 -10   1         19.84         14.39         2.80 o                         
  -4 -10   1         10.14          9.48         2.05 o                         
  -3 -10   1         43.96         42.38         2.78 o                         
  -2 -10   1         37.20         41.87         3.25 o                         
  -1 -10   1         10.86         10.30         1.77 o                         
   0 -10   1          0.02          0.08         1.44 o                         
   1 -10   1          0.49          0.38         1.25 o                         
   2 -10   1          2.12          5.56         1.51 o                         
   3 -10   1         18.38         21.67         2.05 o                         
   4 -10   1         95.07         94.78         3.51 o                         
   5 -10   1         26.06         25.05         3.24 o                         
   6 -10   1          3.81          8.39         2.90 o                         
  -6  -9   1         32.60         36.39         3.30 o                         
  -5  -9   1         57.02         61.82         3.62 o                         
  -4  -9   1         18.83         23.42         2.17 o                         
  -3  -9   1          0.23         -0.30         1.29 o                         
  -2  -9   1          5.05          5.58         1.41 o                         
  -1  -9   1        324.13        316.86         6.18 o                         
   0  -9   1         18.65         16.98         1.81 o                         
   1  -9   1        141.34        148.75         4.63 o                         
   2  -9   1         23.10         22.25         1.88 o                         
   3  -9   1        130.74        127.60         3.85 o                         
   4  -9   1         18.20         20.09         2.06 o                         
   5  -9   1          0.53          2.14         1.72 o                         
   6  -9   1          4.68          4.43         2.09 o                         
   7  -9   1          7.95         10.56         8.35 o                         
  -7  -8   1         66.16         60.78         3.72 o                         
  -6  -8   1          0.34          3.03         1.84 o                         
  -5  -8   1         41.90         50.70         2.84 o                         
  -4  -8   1         98.10         97.54         3.65 o                         
  -3  -8   1          5.00          6.15         1.65 o                         
  -2  -8   1         67.96         70.61         3.29 o                         
  -1  -8   1        179.97        181.62         4.27 o                         
   0  -8   1        801.24        797.54        11.64 o                         
   1  -8   1         24.86         24.66         1.93 o                         
   2  -8   1          0.02          0.32         0.94 o                         
   3  -8   1          0.10         -0.26         1.10 o                         
   4  -8   1          4.03          3.44         1.22 o                         
   5  -8   1         36.60         33.50         1.87 o                         
   6  -8   1         65.83         65.61         4.09 o                         
   7  -8   1          0.00          3.88         1.87 o                         
   8  -8   1         86.05         83.45         4.87 o                         
  -8  -7   1          9.77         13.63         2.30 o                         
  -7  -7   1          8.03          9.47         1.69 o                         
  -6  -7   1       1011.03        992.99        13.37 o                         
  -5  -7   1        167.77        173.86         4.22 o                         
  -4  -7   1         86.24         92.39         3.72 o                         
  -3  -7   1        591.25        576.25         9.55 o                         
  -2  -7   1        542.43        559.94         9.22 o                         
  -1  -7   1        527.22        496.77         7.97 o                         
   0  -7   1        102.87         99.96         2.91 o                         
   1  -7   1        152.49        134.73         3.10 o                         
   2  -7   1         91.01         94.59         3.15 o                         
   3  -7   1         22.59         19.71         2.13 o                         
   4  -7   1          8.47          7.03         1.14 o                         
   5  -7   1          0.43         -0.15         0.76 o                         
   6  -7   1          5.80          6.96         1.77 o                         
   7  -7   1         29.15         28.19         3.10 o                         
   8  -7   1          0.26          1.22         1.77 o                         
   9  -7   1         29.93         31.82         3.52 o                         
  -9  -6   1          6.82          4.61         1.56 o                         
  -8  -6   1         80.82         77.18         2.92 o                         
  -7  -6   1          0.08          1.08         1.15 o                         
  -6  -6   1         36.44         39.68         2.41 o                         
  -5  -6   1        224.57        215.39         4.53 o                         
  -4  -6   1        155.41        162.52         4.40 o                         
  -3  -6   1          5.94          6.53         0.85 o                         
  -2  -6   1         26.13         24.40         1.69 o                         
  -1  -6   1          0.05          0.22         0.80 o                         
   0  -6   1         56.37         55.53         2.05 o                         
   1  -6   1          1.67          0.55         0.80 o                         
   2  -6   1        217.53        220.63         4.42 o                         
   3  -6   1         15.33         15.44         1.36 o                         
   4  -6   1         37.96         39.23         2.00 o                         
   5  -6   1         92.70         95.72         2.87 o                         
   6  -6   1          0.02         -0.08         2.37 o                         
   7  -6   1          9.05          7.86         1.97 o                         
   8  -6   1          9.51          9.47         2.07 o                         
   9  -6   1          8.54          6.55         2.18 o                         
  10  -6   1         20.62         19.92         2.81 o                         
 -10  -5   1         17.36         23.59         2.69 o                         
  -9  -5   1          0.02          0.27         1.09 o                         
  -8  -5   1          0.41         -0.62         0.93 o                         
  -7  -5   1         25.81         26.20         1.91 o                         
  -6  -5   1        351.19        347.88         7.10 o                         
  -5  -5   1        623.54        618.05         9.18 o                         
  -4  -5   1         62.74         68.09         2.47 o                         
  -3  -5   1          0.32          0.12         0.71 o                         
  -2  -5   1        177.72        178.89         3.35 o                         
  -1  -5   1        169.95        156.79         3.37 o                         
   0  -5   1         92.27         80.41         2.21 o                         
   1  -5   1         35.10         32.12         1.85 o                         
   2  -5   1         80.90         83.82         2.16 o                         
   3  -5   1         74.52         77.25         2.32 o                         
   4  -5   1          6.05          3.95         0.83 o                         
   5  -5   1          8.12         10.00         0.93 o                         
   6  -5   1         10.90          7.50         1.98 o                         
   7  -5   1         19.22         15.95         2.18 o                         
   8  -5   1          6.14          8.78         1.96 o                         
   9  -5   1         13.70         11.15         2.05 o                         
  10  -5   1         80.11         76.57         4.12 o                         
 -10  -4   1         23.71         25.58         2.36 o                         
  -9  -4   1         38.89         45.94         2.61 o                         
  -8  -4   1         14.30         13.54         1.48 o                         
  -7  -4   1        421.31        399.70         7.57 o                         
  -6  -4   1         33.91         36.89         2.28 o                         
  -5  -4   1         41.24         45.76         2.27 o                         
  -4  -4   1        147.90        141.68         3.21 o                         
  -3  -4   1          0.02          0.74         0.65 o                         
  -2  -4   1          0.12          0.25         0.61 o                         
  -1  -4   1         58.17         62.76         1.56 o                         
   0  -4   1        114.00        144.73         2.61 o                         
   1  -4   1         11.77         11.53         0.92 o                         
   2  -4   1       1654.55       1717.74        22.55 o                         
   3  -4   1        917.77        954.57        13.33 o                         
   4  -4   1         95.29         87.27         2.35 o                         
   5  -4   1         17.75         16.87         1.10 o                         
   6  -4   1        133.30        147.07         2.99 o                         
   7  -4   1         40.12         45.68         1.91 o                         
   8  -4   1          6.50          6.36         0.98 o                         
   9  -4   1         48.53         51.88         2.14 o                         
  10  -4   1          0.97          0.22         1.02 o                         
  11  -4   1          7.74          7.35         2.29 o                         
 -10  -3   1         71.60         94.01         3.60 o                         
  -9  -3   1          4.37          2.64         1.37 o                         
  -8  -3   1         14.20         14.28         1.33 o                         
  -7  -3   1        203.52        174.69         3.92 o                         
  -6  -3   1         18.35         26.19         1.63 o                         
  -5  -3   1         12.19         18.44         1.53 o                         
  -4  -3   1        388.68        408.19         6.99 o                         
  -3  -3   1         33.09         29.42         1.45 o                         
  -2  -3   1         45.16         42.52         1.63 o                         
  -1  -3   1        167.40        190.34         2.91 o                         
   0  -3   1         85.78         81.28         1.79 o                         
   1  -3   1        176.26        182.18         3.26 o                         
   2  -3   1        334.96        354.28         5.53 o                         
   3  -3   1        203.05        205.93         4.07 o                         
   4  -3   1        306.05        309.84         5.75 o                         
   5  -3   1        160.14        158.12         3.55 o                         
   6  -3   1       1025.97       1072.37        16.27 o                         
   7  -3   1         33.43         33.05         1.80 o                         
   8  -3   1         29.90         30.18         2.04 o                         
   9  -3   1          0.24         -0.90         0.90 o                         
  10  -3   1          2.69          0.52         1.23 o                         
  11  -3   1          0.43          0.88         1.50 o                         
 -11  -2   1         44.31         50.39         3.01 o                         
 -10  -2   1         74.43         94.98         3.48 o                         
  -9  -2   1         40.37         40.18         2.47 o                         
  -8  -2   1         75.26         76.97         3.20 o                         
  -7  -2   1         73.22         70.14         2.43 o                         
  -6  -2   1          4.54          1.55         0.95 o                         
  -5  -2   1         85.70         91.87         2.60 o                         
  -4  -2   1         26.36         24.32         1.49 o                         
  -3  -2   1        554.43        609.47         9.24 o                         
  -2  -2   1         47.42         51.60         1.41 o                         
  -1  -2   1        753.04        702.47         8.80 o                         
   0  -2   1       5195.66       5114.04       134.14 o                         
   1  -2   1      29733.13      28681.61       568.77 o                         
   2  -2   1        391.78        378.07         6.53 o                         
   3  -2   1         49.41         53.84         2.05 o                         
   4  -2   1        613.66        599.46         8.68 o                         
   5  -2   1          4.60          7.75         1.16 o                         
   6  -2   1         54.35         61.88         2.23 o                         
   7  -2   1          2.15          2.90         0.98 o                         
   8  -2   1         35.74         41.40         2.21 o                         
   9  -2   1         55.91         50.88         2.41 o                         
  10  -2   1          0.12          0.30         1.51 o                         
  11  -2   1          1.50          1.08         1.20 o                         
 -11  -1   1          3.90          3.31         1.63 o                         
 -10  -1   1         17.05         21.08         1.89 o                         
  -9  -1   1          6.18          9.98         1.52 o                         
  -8  -1   1         80.74         75.88         2.82 o                         
  -7  -1   1          0.36         -0.79         0.98 o                         
  -6  -1   1        234.30        247.68         4.60 o                         
  -5  -1   1          1.84          4.64         0.84 o                         
  -4  -1   1          2.08          2.86         0.70 o                         
  -3  -1   1          4.78          4.88         0.78 o                         
  -2  -1   1        976.45        930.19        12.96 o                         
  -1  -1   1         22.87         15.45         0.67 o                         
   0  -1   1       2541.12       2409.11        66.43 o                         
   1  -1   1        800.24        783.56        11.71 o                         
   2  -1   1       2076.39       2011.30        77.11 o                         
   3  -1   1        460.86        434.81         7.40 o                         
   4  -1   1         25.96         26.53         1.48 o                         
   5  -1   1         37.64         42.55         1.96 o                         
   6  -1   1        154.36        151.08         3.99 o                         
   7  -1   1        219.92        230.71         5.14 o                         
   8  -1   1         55.14         55.90         2.77 o                         
   9  -1   1         26.20         27.08         2.07 o                         
  10  -1   1        166.57        165.01         4.42 o                         
  11  -1   1        100.82        102.80         4.08 o                         
 -11   0   1         21.42         15.33         1.99 o                         
 -10   0   1          0.92          3.27         1.50 o                         
  -9   0   1         99.67         97.79         3.14 o                         
  -8   0   1        210.68        183.66         4.10 o                         
  -7   0   1         30.63         28.57         1.71 o                         
  -6   0   1         39.26         44.45         2.04 o                         
  -5   0   1        256.87        245.07         4.69 o                         
  -4   0   1       1083.81       1159.31        14.44 o                         
  -3   0   1        772.40        821.08         9.85 o                         
  -2   0   1        568.20        565.83         6.79 o                         
  -1   0   1        779.66        697.36         7.66 o                         
   1   0   1        437.99        398.60         6.00 o                         
   2   0   1       3948.79       3987.64       139.44 o                         
   3   0   1       4967.78       5021.02       144.74 o                         
   4   0   1       1103.35       1156.40        16.41 o                         
   5   0   1        948.35       1013.29        13.87 o                         
   6   0   1        122.58        126.25         2.91 o                         
   7   0   1         13.33         14.52         1.19 o                         
   8   0   1         40.62         45.40         2.64 o                         
   9   0   1          9.25          8.10         1.66 o                         
  10   0   1          2.94          0.48         1.63 o                         
  11   0   1        163.80        168.94         4.98 o                         
 -11   1   1          9.36         11.77         1.90 o                         
 -10   1   1          6.87          6.87         1.45 o                         
  -9   1   1         73.10         72.12         3.87 o                         
  -8   1   1        223.42        223.21         4.70 o                         
  -7   1   1        109.50        118.03         3.05 o                         
  -6   1   1        142.89        149.34         3.25 o                         
  -5   1   1        417.13        461.85         6.38 o                         
  -4   1   1        613.18        683.31         8.60 o                         
  -3   1   1         59.02         54.71         1.35 o                         
  -2   1   1         37.26         45.14         1.12 o                         
  -1   1   1        748.50        703.77         7.79 o                         
   0   1   1         70.33         64.62         1.16 o                         
   1   1   1          0.00          0.12         0.32 o                         
   2   1   1       8380.77       8345.39       192.25 o                         
   3   1   1       1350.29       1281.80        16.69 o                         
   4   1   1        421.91        445.66         6.76 o                         
   5   1   1        195.57        224.71         4.26 o                         
   6   1   1         90.18         82.15         2.52 o                         
   7   1   1        286.67        269.27         5.30 o                         
   8   1   1        358.22        340.98         6.50 o                         
   9   1   1         56.62         58.25         3.18 o                         
  10   1   1         15.84         21.65         2.24 o                         
  11   1   1         27.74         27.02         2.50 o                         
 -11   2   1         15.21          8.54         1.61 o                         
 -10   2   1         37.62         35.95         2.34 o                         
  -9   2   1         35.43         35.39         2.09 o                         
  -8   2   1         68.70         65.45         2.80 o                         
  -7   2   1         13.95         14.44         1.38 o                         
  -6   2   1         62.84         64.71         2.05 o                         
  -5   2   1         51.10         55.16         1.85 o                         
  -4   2   1       1385.22       1436.36        16.10 o                         
  -3   2   1          2.24          0.87         0.51 o                         
  -2   2   1         83.47         96.07         2.15 o                         
  -1   2   1       1912.29       1792.95        65.16 o                         
   0   2   1        291.66        282.18         3.43 o                         
   1   2   1        489.79        450.01         5.53 o                         
   2   2   1         13.92          9.21         0.85 o                         
   3   2   1         72.62         69.30         1.85 o                         
   4   2   1        305.22        297.55         4.96 o                         
   5   2   1         80.47         60.78         2.18 o                         
   6   2   1         17.62         16.47         1.49 o                         
   7   2   1         10.82         13.20         1.65 o                         
   8   2   1        539.42        532.84         9.10 o                         
   9   2   1         23.46         27.92         2.23 o                         
  10   2   1          0.62         -0.04         1.31 o                         
  11   2   1          1.56          1.50         1.62 o                         
 -11   3   1          0.82          1.30         1.25 o                         
 -10   3   1         97.51         89.67         3.06 o                         
  -9   3   1        211.58        188.82         5.12 o                         
  -8   3   1         52.90         54.57         2.34 o                         
  -7   3   1         66.08         72.54         2.84 o                         
  -6   3   1        173.62        178.73         3.81 o                         
  -5   3   1         71.47         78.55         2.18 o                         
  -4   3   1        217.12        229.67         4.10 o                         
  -3   3   1         63.17         60.90         1.94 o                         
  -2   3   1        347.17        346.40         5.08 o                         
  -1   3   1       1644.80       1554.11        17.80 o                         
   0   3   1        291.88        295.99         3.97 o                         
   1   3   1        560.18        562.92         6.97 o                         
   2   3   1        610.96        622.56         8.21 o                         
   3   3   1        416.03        424.06         6.48 o                         
   4   3   1         33.61         38.93         1.77 o                         
   5   3   1        189.31        166.75         3.56 o                         
   6   3   1        117.95        113.33         2.69 o                         
   7   3   1       1075.73       1047.49        15.38 o                         
   8   3   1         73.55         74.29         3.32 o                         
   9   3   1         10.31         11.65         1.79 o                         
  10   3   1          4.66          3.36         1.44 o                         
  11   3   1        132.11        122.31         4.91 o                         
 -10   4   1         40.52         37.10         3.00 o                         
  -9   4   1         18.64         18.88         2.05 o                         
  -8   4   1         12.25         16.72         1.95 o                         
  -7   4   1         11.89         14.91         1.76 o                         
  -6   4   1         15.35         13.42         1.69 o                         
  -5   4   1          9.35         10.61         1.32 o                         
  -4   4   1        117.55        115.89         3.06 o                         
  -3   4   1          9.95         14.10         1.26 o                         
  -2   4   1        282.00        301.15         4.65 o                         
  -1   4   1       1235.19       1215.41        14.30 o                         
   0   4   1        472.20        470.17         5.92 o                         
   1   4   1         79.53         88.63         1.84 o                         
   2   4   1         70.23         86.31         2.12 o                         
   3   4   1         52.45         55.71         1.81 o                         
   4   4   1        101.69        116.68         3.62 o                         
   5   4   1          0.70         -0.22         0.88 o                         
   6   4   1        534.98        531.56         8.67 o                         
   7   4   1        351.39        336.20         6.12 o                         
   8   4   1        387.21        376.56         7.59 o                         
   9   4   1         32.04         35.93         2.82 o                         
  10   4   1          5.69          5.84         1.63 o                         
  11   4   1         31.47         37.74         3.00 o                         
 -10   5   1         41.54         41.64         3.07 o                         
  -9   5   1        460.54        438.56         9.35 o                         
  -8   5   1          0.15          2.36         1.37 o                         
  -7   5   1          6.51          6.08         1.54 o                         
  -6   5   1         15.37         12.51         1.59 o                         
  -5   5   1         64.37         66.86         2.98 o                         
  -4   5   1         61.10         52.63         2.38 o                         
  -3   5   1         99.06        100.63         2.80 o                         
  -2   5   1        272.78        265.49         4.07 o                         
  -1   5   1        202.07        227.32         3.47 o                         
   0   5   1        158.62        155.67         2.74 o                         
   1   5   1          5.20          3.27         0.77 o                         
   2   5   1        190.40        211.56         3.96 o                         
   3   5   1         77.47         80.28         2.23 o                         
   4   5   1          0.03          0.34         0.74 o                         
   5   5   1         22.51         20.12         1.51 o                         
   6   5   1         44.99         46.84         2.39 o                         
   7   5   1        890.99        882.59        15.64 o                         
   8   5   1        206.28        204.97         5.21 o                         
   9   5   1         51.18         55.20         3.37 o                         
  10   5   1          0.09          0.33         1.52 o                         
 -10   6   1         57.36         53.49         3.41 o                         
  -9   6   1         33.51         34.10         2.75 o                         
  -8   6   1         10.42         11.91         2.33 o                         
  -7   6   1          0.43         -1.17         1.42 o                         
  -6   6   1         15.24         19.01         2.79 o                         
  -5   6   1          8.58          8.48         1.53 o                         
  -4   6   1        116.49        115.19         3.53 o                         
  -3   6   1          2.84          4.30         1.31 o                         
  -2   6   1         19.96         17.56         1.15 o                         
  -1   6   1        134.36        132.53         2.58 o                         
   0   6   1         57.20         59.83         1.87 o                         
   1   6   1        205.55        207.58         3.67 o                         
   2   6   1        678.91        725.98         9.55 o                         
   3   6   1        213.70        230.18         4.36 o                         
   4   6   1          0.00         -0.45         0.84 o                         
   5   6   1          1.48          0.79         0.96 o                         
   6   6   1        762.92        760.94        11.24 o                         
   7   6   1        116.45        112.05         3.43 o                         
   8   6   1          8.02          5.41         1.57 o                         
   9   6   1         21.75         24.81         2.39 o                         
  10   6   1         19.93         18.62         3.04 o                         
  -9   7   1         46.04         42.08         4.22 o                         
  -8   7   1         33.85         34.66         2.86 o                         
  -7   7   1          1.41          1.25         1.52 o                         
  -6   7   1          0.57          2.37         2.33 o                         
  -5   7   1          5.85          3.67         1.46 o                         
  -4   7   1         44.66         48.29         2.78 o                         
  -3   7   1         13.90         16.84         2.13 o                         
  -2   7   1         36.87         44.69         1.77 o                         
  -1   7   1        212.25        214.64         3.70 o                         
   0   7   1        155.79        170.75         3.38 o                         
   1   7   1         46.95         43.49         1.88 o                         
   2   7   1        130.49        144.76         3.35 o                         
   3   7   1          0.22          0.06         0.83 o                         
   4   7   1         68.93         73.64         2.78 o                         
   5   7   1        405.98        392.07         6.95 o                         
   6   7   1        557.49        554.13         8.99 o                         
   7   7   1         17.03         19.87         2.01 o                         
   8   7   1         39.98         42.81         6.08 o                         
   9   7   1         14.92         17.64         1.77 o                         
  -8   8   1          1.98          1.33         1.77 o                         
  -7   8   1        188.02        198.40         8.54 o                         
  -6   8   1        158.17        171.79         5.42 o                         
  -5   8   1         21.13         24.53         2.31 o                         
  -4   8   1         63.83         55.67         3.14 o                         
  -3   8   1        877.67        843.79        13.12 o                         
  -2   8   1        290.15        280.63         4.89 o                         
  -1   8   1         12.66         13.19         1.28 o                         
   0   8   1          0.69         -0.49         0.87 o                         
   1   8   1         20.15         23.45         1.62 o                         
   2   8   1        243.39        251.51         5.20 o                         
   3   8   1         50.99         46.13         2.25 o                         
   4   8   1        475.68        481.53         8.11 o                         
   5   8   1        366.50        374.14         6.36 o                         
   6   8   1        211.86        215.70         5.30 o                         
   7   8   1        123.69        122.53         4.68 o                         
   8   8   1         67.63         70.18         3.52 o                         
  -7   9   1         61.39         68.40         6.96 o                         
  -6   9   1         96.54         92.77         4.87 o                         
  -5   9   1         50.41         37.46         2.95 o                         
  -4   9   1          2.37          1.02         1.63 o                         
  -3   9   1          4.20          2.77         1.40 o                         
  -2   9   1          2.96          1.09         1.06 o                         
  -1   9   1          0.02         -0.68         1.34 o                         
   0   9   1          9.88         12.07         1.42 o                         
   1   9   1          0.04         -0.96         0.96 o                         
   2   9   1         67.11         62.50         2.72 o                         
   3   9   1          4.02          3.15         1.19 o                         
   4   9   1          0.25          1.02         1.68 o                         
   5   9   1        103.06        104.40         3.95 o                         
   6   9   1          7.98         10.77         1.53 o                         
   7   9   1          0.89          6.20         4.41 o                         
   8   9   1         24.12         23.90         3.31 o                         
  -6  10   1        110.90        108.42         5.92 o                         
  -5  10   1         14.16         19.03         2.85 o                         
  -4  10   1         36.66         37.89         2.82 o                         
  -3  10   1         79.89         80.04         3.81 o                         
  -2  10   1          2.04          0.96         1.05 o                         
  -1  10   1         26.61         29.24         2.09 o                         
   0  10   1          2.79          2.64         1.38 o                         
   1  10   1          2.59          3.97         1.33 o                         
   2  10   1         19.91         25.50         2.20 o                         
   3  10   1          0.00          0.34         1.39 o                         
   4  10   1          9.51         10.58         1.56 o                         
   5  10   1         87.76         80.37         4.33 o                         
   6  10   1         30.23         29.81         2.69 o                         
  -5  11   1          6.12          3.19         2.11 o                         
  -4  11   1         18.90         14.50         2.55 o                         
  -3  11   1          1.91          4.35         1.86 o                         
  -2  11   1          1.39         -1.09         1.09 o                         
  -1  11   1         24.04         25.20         2.28 o                         
   0  11   1         60.90         68.36         3.21 o                         
   1  11   1          0.61          2.07         1.42 o                         
   2  11   1         38.79         44.78         2.99 o                         
   3  11   1         11.94         14.29         2.06 o                         
   4  11   1          3.26          5.88         1.89 o                         
   5  11   1          4.04          4.21         2.50 o                         
  -2  12   1          9.61          6.34         2.33 o                         
  -1  12   1          1.75          7.01         2.48 o                         
   0  12   1          7.14          8.91         2.96 o                         
   1  12   1        168.71        197.18         7.16 o                         
   2  12   1         15.81         22.59         3.53 o                         
  -1 -11   2          0.89          3.10         1.98 o                         
   0 -11   2        151.04        146.79         5.29 o                         
   1 -11   2         11.49         17.05         2.90 o                         
   2 -11   2         72.42         79.29         4.27 o                         
  -4 -10   2         20.02         24.44         3.49 o                         
  -3 -10   2         36.25         37.26         3.02 o                         
  -2 -10   2          6.65          8.57         1.73 o                         
  -1 -10   2          7.51          7.00         1.89 o                         
   0 -10   2        104.89        107.76         4.84 o                         
   1 -10   2         44.08         41.15         2.81 o                         
   2 -10   2         16.09         18.01         2.13 o                         
   3 -10   2         27.95         31.42         2.28 o                         
   4 -10   2         21.96         22.45         2.01 o                         
   5 -10   2         29.40         33.99         3.75 o                         
  -6  -9   2         41.13         39.54         4.35 o                         
  -5  -9   2        229.95        243.87         5.96 o                         
  -4  -9   2          9.69         11.17         1.72 o                         
  -3  -9   2          3.78          4.82         1.44 o                         
  -2  -9   2         10.76         10.01         1.73 o                         
  -1  -9   2         26.29         30.20         2.69 o                         
   0  -9   2          1.74          4.97         1.54 o                         
   1  -9   2          5.68          6.86         1.40 o                         
   2  -9   2          1.74          3.85         1.42 o                         
   3  -9   2          8.55          5.68         1.45 o                         
   4  -9   2        108.05        100.94         4.00 o                         
   5  -9   2         20.09         20.58         2.24 o                         
   6  -9   2         35.09         31.78         2.99 o                         
   7  -9   2         25.88         22.37         4.20 o                         
  -7  -8   2         12.69         15.16         3.18 o                         
  -6  -8   2         16.59         21.21         2.63 o                         
  -5  -8   2         26.26         26.64         2.31 o                         
  -4  -8   2        290.81        302.59         6.54 o                         
  -3  -8   2          3.31          3.25         1.32 o                         
  -2  -8   2         29.84         32.73         2.33 o                         
  -1  -8   2        115.34        105.00         3.59 o                         
   0  -8   2          3.03          2.92         1.19 o                         
   1  -8   2         33.50         32.19         2.24 o                         
   2  -8   2        109.52        119.13         3.47 o                         
   3  -8   2        156.26        148.53         4.11 o                         
   4  -8   2          0.65         -1.43         1.43 o                         
   5  -8   2          2.49          1.00         1.32 o                         
   6  -8   2          0.87          1.16         1.15 o                         
   7  -8   2         90.45         91.73         5.05 o                         
   8  -8   2          5.44          1.39         2.44 o                         
  -8  -7   2         16.64         15.61         2.35 o                         
  -7  -7   2          3.81          2.71         1.38 o                         
  -6  -7   2         95.39         93.91         4.85 o                         
  -5  -7   2       1196.57       1199.21        19.24 o                         
  -4  -7   2        100.98        100.89         3.42 o                         
  -3  -7   2         52.50         56.47         2.84 o                         
  -2  -7   2        622.44        615.88         9.98 o                         
  -1  -7   2          0.09         -0.46         1.07 o                         
   0  -7   2        641.17        609.42         9.29 o                         
   1  -7   2        316.12        318.24         5.34 o                         
   2  -7   2        462.60        451.47         7.84 o                         
   3  -7   2         19.01         16.66         1.65 o                         
   4  -7   2         61.48         69.05         3.03 o                         
   5  -7   2          2.82          1.86         1.09 o                         
   6  -7   2          5.09          5.60         1.01 o                         
   7  -7   2          9.36         10.67         2.16 o                         
   8  -7   2          2.37         -1.31         1.82 o                         
   9  -7   2          1.33          0.65         3.16 o                         
  -8  -6   2         32.43         35.59         2.21 o                         
  -7  -6   2         13.85         15.97         1.59 o                         
  -6  -6   2        425.36        421.04         8.42 o                         
  -5  -6   2          6.90          6.79         1.38 o                         
  -4  -6   2         24.21         23.91         1.84 o                         
  -3  -6   2          2.46          3.65         1.06 o                         
  -2  -6   2         62.62         67.15         2.80 o                         
  -1  -6   2        178.06        182.60         3.83 o                         
   0  -6   2        209.49        187.93         3.84 o                         
   1  -6   2         70.98         51.41         2.27 o                         
   2  -6   2         62.62         63.45         2.69 o                         
   3  -6   2         34.91         41.85         2.15 o                         
   4  -6   2          2.59          1.05         1.14 o                         
   5  -6   2          1.97          1.98         0.92 o                         
   6  -6   2        100.88         98.88         3.21 o                         
   7  -6   2         10.29         10.26         2.27 o                         
   8  -6   2         19.46         21.89         2.85 o                         
   9  -6   2          2.82          2.83         3.18 o                         
  10  -6   2          8.51         10.83         3.03 o                         
  -9  -5   2          5.43          8.44         1.29 o                         
  -8  -5   2          5.54          5.11         1.22 o                         
  -7  -5   2          0.59         -0.41         0.96 o                         
  -6  -5   2        298.84        288.71         5.43 o                         
  -5  -5   2        138.67        137.11         3.30 o                         
  -4  -5   2          7.77          5.06         0.84 o                         
  -3  -5   2         82.08         87.72         2.64 o                         
  -2  -5   2          5.89          4.82         0.99 o                         
  -1  -5   2          3.77          3.17         0.87 o                         
   0  -5   2          0.45          3.59         0.87 o                         
   1  -5   2          8.60          6.86         0.96 o                         
   2  -5   2          2.78          2.78         0.94 o                         
   3  -5   2        228.85        236.80         4.66 o                         
   4  -5   2        124.58        121.25         3.18 o                         
   5  -5   2         20.53         20.72         2.34 o                         
   6  -5   2         73.70         68.07         2.78 o                         
   7  -5   2         76.86         74.03         3.08 o                         
   8  -5   2          6.08          3.01         2.40 o                         
   9  -5   2          3.16          3.41         1.89 o                         
  10  -5   2          1.13          1.57         1.84 o                         
 -10  -4   2         24.81         32.00         2.47 o                         
  -9  -4   2          9.78         11.88         1.41 o                         
  -8  -4   2          0.27          0.50         1.02 o                         
  -7  -4   2          8.25         10.14         1.26 o                         
  -6  -4   2         76.46         84.86         2.70 o                         
  -5  -4   2         19.17         19.97         1.54 o                         
  -4  -4   2         43.60         46.68         1.96 o                         
  -3  -4   2         43.34         40.92         1.46 o                         
  -2  -4   2         46.43         45.99         2.07 o                         
  -1  -4   2        142.11        134.00         2.93 o                         
   0  -4   2         10.95         11.91         0.87 o                         
   1  -4   2       2632.47       2529.17        41.05 o                         
   2  -4   2         31.31         42.75         1.83 o                         
   3  -4   2          0.24          0.26         0.76 o                         
   4  -4   2        143.19        147.68         3.20 o                         
   5  -4   2         87.56         81.58         2.50 o                         
   6  -4   2        583.97        612.75        14.18 o                         
   7  -4   2         12.54         14.97         1.93 o                         
   8  -4   2        279.42        273.36         7.11 o                         
   9  -4   2          8.03          9.67         2.16 o                         
  10  -4   2        242.08        229.78         5.50 o                         
  11  -4   2          0.02         -1.79         2.03 o                         
 -10  -3   2         35.83         43.37         2.72 o                         
  -9  -3   2          0.35          0.28         1.40 o                         
  -8  -3   2          0.03         -0.50         0.91 o                         
  -7  -3   2         94.45         94.10         2.77 o                         
  -6  -3   2         14.51         13.43         1.22 o                         
  -5  -3   2        477.93        501.77         7.96 o                         
  -4  -3   2          0.50         -0.09         0.83 o                         
  -3  -3   2        967.13       1032.27        13.12 o                         
  -2  -3   2         11.36         16.99         0.93 o                         
  -1  -3   2       1158.96       1184.12        15.69 o                         
   0  -3   2         90.05         81.99         2.13 o                         
   1  -3   2       1300.39       1296.87        18.19 o                         
   2  -3   2        101.55         93.86         2.64 o                         
   3  -3   2        162.42        155.20         3.62 o                         
   4  -3   2         38.99         35.23         2.02 o                         
   5  -3   2        837.69        883.49        16.26 o                         
   6  -3   2          1.08          2.15         1.21 o                         
   7  -3   2        199.73        204.49         4.75 o                         
   8  -3   2        197.13        197.85         5.56 o                         
   9  -3   2        152.20        151.19         4.42 o                         
  10  -3   2          4.29          4.26         1.44 o                         
  11  -3   2         19.82         16.25         2.44 o                         
 -10  -2   2         77.88         85.87         3.71 o                         
  -9  -2   2          0.00          1.13         1.40 o                         
  -8  -2   2          6.02          4.84         1.26 o                         
  -7  -2   2          0.03         -1.01         1.01 o                         
  -6  -2   2         35.18         35.12         1.75 o                         
  -5  -2   2         20.23         23.92         1.37 o                         
  -4  -2   2        143.17        145.04         4.40 o                         
  -3  -2   2         63.16         60.28         1.78 o                         
  -2  -2   2          1.68          1.66         0.40 o                         
  -1  -2   2         79.35         77.71         2.14 o                         
   0  -2   2       1140.24       1092.31        16.06 o                         
   1  -2   2      21015.43      20277.99       429.29 o                         
   2  -2   2       3477.49       3706.59       281.23 o                         
   3  -2   2         33.42         35.44         1.70 o                         
   4  -2   2          3.00          2.58         1.25 o                         
   5  -2   2        537.02        578.51         9.39 o                         
   6  -2   2         62.53         71.74         2.49 o                         
   7  -2   2         35.81         38.40         2.19 o                         
   8  -2   2         34.70         39.01         2.07 o                         
   9  -2   2          3.16          0.22         1.01 o                         
  10  -2   2         35.86         35.86         2.15 o                         
  11  -2   2         11.51         11.21         1.69 o                         
 -10  -1   2         20.24         29.16         2.08 o                         
  -9  -1   2         53.70         51.89         2.76 o                         
  -8  -1   2         74.93         68.49         2.85 o                         
  -7  -1   2         37.19         39.14         1.97 o                         
  -6  -1   2         82.54         96.17         2.53 o                         
  -5  -1   2         10.38         12.47         1.03 o                         
  -4  -1   2       1544.76       1691.77        19.77 o                         
  -3  -1   2        250.83        266.30         3.90 o                         
  -2  -1   2         84.76         79.47         1.69 o                         
  -1  -1   2         16.38         24.60         1.00 o                         
   0  -1   2       2398.07       2433.57       214.28 o                         
   1  -1   2        250.25        270.47         4.64 o                         
   2  -1   2        467.97        463.77         7.71 o                         
   3  -1   2       3294.82       3234.50       115.77 o                         
   4  -1   2         56.85         49.01         2.07 o                         
   5  -1   2         53.95         51.87         1.99 o                         
   6  -1   2         34.23         37.03         2.07 o                         
   7  -1   2        146.13        138.46         3.46 o                         
   8  -1   2          0.44          0.25         1.09 o                         
   9  -1   2         69.12         73.82         2.88 o                         
  10  -1   2          4.67          5.27         1.13 o                         
  11  -1   2         10.28          7.48         1.68 o                         
  12  -1   2          2.09          0.60         2.17 o                         
 -11   0   2          7.06          6.96         2.22 o                         
 -10   0   2         57.44         55.48         2.89 o                         
  -9   0   2          6.29          5.74         1.30 o                         
  -8   0   2         90.85         81.91         2.74 o                         
  -7   0   2         10.44          4.14         1.07 o                         
  -6   0   2          1.82          2.51         0.80 o                         
  -5   0   2        192.17        190.30         3.51 o                         
  -4   0   2       1447.16       1577.70        19.71 o                         
  -3   0   2        409.79        430.84         6.27 o                         
  -2   0   2         94.81         73.01         1.80 o                         
  -1   0   2        307.53        274.25         3.71 o                         
   0   0   2       3059.79       2840.88        70.33 o                         
   1   0   2        422.49        387.31         5.99 o                         
   2   0   2       6856.07       6549.06       265.93 o                         
   3   0   2       2067.75       2064.36        28.09 o                         
   4   0   2        348.08        397.16         6.56 o                         
   5   0   2       1022.50       1074.24        15.83 o                         
   6   0   2        307.06        294.69         6.29 o                         
   7   0   2        122.41        121.87         3.31 o                         
   8   0   2          2.33         -0.09         1.27 o                         
   9   0   2         27.15         31.59         2.65 o                         
  10   0   2         16.86         15.40         2.05 o                         
  11   0   2         18.16         15.15         2.11 o                         
  12   0   2          6.24          5.41         1.74 o                         
 -11   1   2          0.60         -0.90         1.32 o                         
 -10   1   2          0.35         -0.17         1.32 o                         
  -9   1   2        398.00        353.54         7.52 o                         
  -8   1   2        101.21         87.03         3.46 o                         
  -7   1   2         89.83         79.67         2.39 o                         
  -6   1   2         64.46         62.24         1.96 o                         
  -5   1   2        389.77        433.00         6.39 o                         
  -4   1   2        694.10        726.81         8.67 o                         
  -3   1   2       1552.01       1613.91        19.66 o                         
  -2   1   2         63.23         63.87         1.27 o                         
  -1   1   2          1.47          0.63         0.65 o                         
   0   1   2       4149.04       3619.61        79.32 o                         
   1   1   2       1894.28       1723.91        61.52 o                         
   2   1   2       8309.95       8226.06       324.23 o                         
   3   1   2        222.74        215.94         3.58 o                         
   4   1   2       2065.06       2148.80        29.61 o                         
   5   1   2        750.26        787.13        12.11 o                         
   6   1   2       1521.42       1515.13        22.03 o                         
   7   1   2        420.30        416.05         7.80 o                         
   8   1   2        257.12        272.79         6.11 o                         
   9   1   2         37.78         41.94         2.76 o                         
  10   1   2         22.52         24.66         2.43 o                         
  11   1   2         25.31         34.51         2.78 o                         
  12   1   2          4.86          1.79         2.14 o                         
 -11   2   2          0.00          0.26         1.36 o                         
 -10   2   2         51.97         43.64         2.44 o                         
  -9   2   2          0.67          1.49         1.08 o                         
  -8   2   2          4.96          5.58         1.22 o                         
  -7   2   2        259.10        271.22         4.62 o                         
  -6   2   2          0.00         -0.31         0.66 o                         
  -5   2   2        185.65        194.79         3.23 o                         
  -4   2   2        260.05        277.04         3.92 o                         
  -3   2   2         87.94         76.38         1.62 o                         
  -2   2   2         77.17         79.31         1.68 o                         
  -1   2   2        684.83        675.43         8.57 o                         
   0   2   2        717.65        688.20         7.41 o                         
   1   2   2        126.57        124.12         1.99 o                         
   2   2   2        211.46        214.75         3.54 o                         
   3   2   2        865.70        864.11        10.97 o                         
   4   2   2          5.77          5.68         1.04 o                         
   5   2   2          0.06         -0.19         0.86 o                         
   6   2   2         38.58         38.58         1.99 o                         
   7   2   2        204.37        195.99         6.10 o                         
   8   2   2        698.08        685.95        12.15 o                         
   9   2   2        178.84        184.08         6.14 o                         
  10   2   2          1.23          1.10         1.77 o                         
  11   2   2         34.33         44.00         3.77 o                         
 -10   3   2          5.89          5.19         2.11 o                         
  -9   3   2          5.59          2.47         1.02 o                         
  -8   3   2        443.76        406.76         6.86 o                         
  -7   3   2         43.54         43.84         1.92 o                         
  -6   3   2         44.93         50.32         2.32 o                         
  -5   3   2         25.30         32.52         1.81 o                         
  -4   3   2        103.04        107.20         2.20 o                         
  -3   3   2         97.29         99.26         2.20 o                         
  -2   3   2         93.60         96.73         1.78 o                         
  -1   3   2        278.78        263.74         3.81 o                         
   0   3   2         82.52         82.24         1.81 o                         
   1   3   2        695.36        661.23         8.02 o                         
   2   3   2        823.05        800.54        10.25 o                         
   3   3   2          0.11          0.35         0.76 o                         
   4   3   2        851.51        891.03        12.50 o                         
   5   3   2          2.10          0.39         0.73 o                         
   6   3   2         19.42         17.49         1.65 o                         
   7   3   2        470.89        451.84         8.43 o                         
   8   3   2       2280.14       2234.80        30.32 o                         
   9   3   2          0.16          0.14         1.42 o                         
  10   3   2         26.86         30.05         2.69 o                         
  11   3   2         41.00         44.56         3.15 o                         
 -10   4   2         14.34          9.85         1.74 o                         
  -9   4   2         22.28         31.85         2.79 o                         
  -8   4   2          6.10          8.42         2.08 o                         
  -7   4   2          0.60          1.29         1.13 o                         
  -6   4   2        176.43        178.77         4.12 o                         
  -5   4   2         41.20         42.53         2.07 o                         
  -4   4   2         17.42         20.37         1.51 o                         
  -3   4   2          6.64          5.34         0.85 o                         
  -2   4   2         12.08         13.56         0.81 o                         
  -1   4   2          0.37          0.78         0.56 o                         
   0   4   2         68.61         67.31         1.64 o                         
   1   4   2        332.34        334.81         4.49 o                         
   2   4   2        386.88        432.34         6.21 o                         
   3   4   2       1038.79       1148.76        14.70 o                         
   4   4   2          0.64          0.28         0.81 o                         
   5   4   2          5.57          5.97         1.07 o                         
   6   4   2         61.15         59.89         2.72 o                         
   7   4   2        297.18        297.81         6.43 o                         
   8   4   2        203.17        207.19         5.15 o                         
   9   4   2          1.91          4.08         1.49 o                         
  10   4   2        100.57         94.68         4.84 o                         
  11   4   2        180.26        174.55         6.25 o                         
 -10   5   2        194.06        205.48         5.87 o                         
  -9   5   2         38.21         39.86         2.70 o                         
  -8   5   2         85.93         88.14         3.63 o                         
  -7   5   2          1.95          1.89         1.30 o                         
  -6   5   2         62.83         65.49         3.15 o                         
  -5   5   2        113.02        109.32         3.79 o                         
  -4   5   2        107.87        110.61         2.86 o                         
  -3   5   2          3.82          6.89         1.07 o                         
  -2   5   2         24.06         31.68         1.34 o                         
  -1   5   2        849.15        883.74        10.97 o                         
   0   5   2       1007.85       1062.14        12.26 o                         
   1   5   2       1113.49       1184.83        13.61 o                         
   2   5   2        183.78        200.04         3.50 o                         
   3   5   2        693.37        742.50        10.19 o                         
   4   5   2         51.80         59.00         2.15 o                         
   5   5   2         13.92         15.81         1.36 o                         
   6   5   2         96.66         88.47         3.73 o                         
   7   5   2        152.67        144.79         3.49 o                         
   8   5   2        255.70        258.13         6.21 o                         
   9   5   2          0.04          1.29         1.78 o                         
  10   5   2          0.99          2.24         1.92 o                         
  11   5   2          4.37          9.56         2.03 o                         
  -9   6   2        288.67        280.05         7.50 o                         
  -8   6   2         76.31         79.16         3.72 o                         
  -7   6   2         60.72         61.58         3.12 o                         
  -6   6   2        682.95        666.20        11.53 o                         
  -5   6   2        174.56        171.84         4.66 o                         
  -4   6   2         13.76         10.14         1.42 o                         
  -3   6   2         17.02         18.48         1.54 o                         
  -2   6   2       2084.98       2037.94        23.93 o                         
  -1   6   2          9.78         11.74         1.00 o                         
   0   6   2          0.00         -0.69         0.69 o                         
   1   6   2         88.12         89.29         2.22 o                         
   2   6   2          0.02         -0.63         0.63 o                         
   3   6   2        800.23        842.50        11.58 o                         
   4   6   2          7.72          6.55         1.08 o                         
   5   6   2          6.50          7.85         1.89 o                         
   6   6   2        150.27        141.73         3.69 o                         
   7   6   2          0.57         -0.08         1.12 o                         
   8   6   2          0.04          0.27         0.73 o                         
   9   6   2         30.63         35.31         2.71 o                         
  10   6   2          7.84         11.69         2.18 o                         
  -9   7   2         54.82         56.72         3.50 o                         
  -8   7   2         10.11          9.41         2.09 o                         
  -7   7   2          3.15          0.41         1.42 o                         
  -6   7   2         77.86         70.06         3.84 o                         
  -5   7   2         15.47         17.12         1.98 o                         
  -4   7   2          8.41          7.85         1.46 o                         
  -3   7   2        239.87        246.98         5.78 o                         
  -2   7   2          0.73          1.57         0.78 o                         
  -1   7   2          2.94          3.07         0.82 o                         
   0   7   2        168.43        168.69         3.37 o                         
   1   7   2        387.93        400.71         6.08 o                         
   2   7   2          6.55          7.55         1.08 o                         
   3   7   2         12.18         12.26         1.26 o                         
   4   7   2         36.83         48.57         2.47 o                         
   5   7   2         35.16         33.26         2.77 o                         
   6   7   2          6.07          6.07         1.36 o                         
   7   7   2         50.10         54.38         2.81 o                         
   8   7   2          1.80          0.23         1.05 o                         
   9   7   2          0.09         -0.93         1.77 o                         
  10   7   2          3.26          1.76         4.02 o                         
  -8   8   2        155.14        149.73         5.44 o                         
  -7   8   2        177.18        174.30         5.26 o                         
  -6   8   2         84.81         82.40         4.03 o                         
  -5   8   2        171.44        164.48         4.78 o                         
  -4   8   2         45.26         49.62         2.96 o                         
  -3   8   2          5.83          3.50         1.55 o                         
  -2   8   2        184.50        214.02         4.39 o                         
  -1   8   2          0.35          0.41         0.94 o                         
   0   8   2         57.82         47.59         2.09 o                         
   1   8   2         55.86         60.53         2.33 o                         
   2   8   2         88.49         87.64         2.67 o                         
   3   8   2          1.42          2.04         1.15 o                         
   4   8   2         48.48         48.95         2.30 o                         
   5   8   2         66.42         70.97         3.11 o                         
   6   8   2        144.76        140.52         3.99 o                         
   7   8   2          2.63          3.05         1.49 o                         
   8   8   2        268.38        265.80         5.97 o                         
   9   8   2          4.18         10.22         3.05 o                         
  -7   9   2        484.09        515.65        11.59 o                         
  -6   9   2         68.06         63.30         3.40 o                         
  -5   9   2         32.51         28.05         2.56 o                         
  -4   9   2         44.99         45.88         2.87 o                         
  -3   9   2        183.06        159.69         4.47 o                         
  -2   9   2          4.78          5.70         1.29 o                         
  -1   9   2         20.61         15.01         1.41 o                         
   0   9   2         31.46         31.08         1.99 o                         
   1   9   2          0.58         -1.04         1.04 o                         
   2   9   2         24.82         21.76         1.79 o                         
   3   9   2         27.94         28.20         2.13 o                         
   4   9   2         51.98         52.18         2.65 o                         
   5   9   2         16.23         14.58         1.53 o                         
   6   9   2         14.79         14.91         1.62 o                         
   7   9   2        169.26        162.93         4.60 o                         
   8   9   2          0.95          1.63         2.08 o                         
  -6  10   2          9.95         15.53         2.66 o                         
  -5  10   2          0.20          0.75         1.52 o                         
  -4  10   2          2.78         -0.09         1.52 o                         
  -3  10   2          3.90          4.92         1.60 o                         
  -2  10   2         14.57         10.82         2.12 o                         
  -1  10   2         41.68         40.52         2.50 o                         
   0  10   2         13.66         14.65         1.70 o                         
   1  10   2         71.39         73.13         2.97 o                         
   2  10   2         45.75         47.14         2.73 o                         
   3  10   2         37.82         36.50         2.32 o                         
   4  10   2          0.61         -1.39         1.39 o                         
   5  10   2        169.67        168.08         5.46 o                         
   6  10   2          0.79          0.69         1.90 o                         
   7  10   2          4.55          4.45         1.76 o                         
  -5  11   2          1.64         -1.04         2.17 o                         
  -4  11   2          0.11          0.27         2.05 o                         
  -3  11   2          8.01          8.57         2.48 o                         
  -2  11   2         43.84         41.73         2.59 o                         
  -1  11   2         18.14         18.46         1.97 o                         
   0  11   2        104.14        103.44         3.90 o                         
   1  11   2        108.64        108.40         4.85 o                         
   2  11   2          0.29          2.04         1.36 o                         
   3  11   2         10.35         12.14         1.74 o                         
   4  11   2         77.97         75.83         3.56 o                         
   5  11   2         24.42         21.27         2.13 o                         
  -2  12   2         28.71         26.09         3.19 o                         
  -1  12   2          0.56          0.54         1.70 o                         
   0  12   2          1.04          2.60         1.99 o                         
   1  12   2         14.47         18.22         2.41 o                         
   2  12   2          2.21         11.11         2.22 o                         
   3  12   2         28.88         20.22         2.64 o                         
  -3 -10   3        112.63        117.87         5.68 o                         
  -2 -10   3          7.64          8.71         1.92 o                         
  -1 -10   3         12.03          9.71         2.74 o                         
   0 -10   3         14.78          8.83         1.84 o                         
   1 -10   3         30.86         29.11         2.39 o                         
   2 -10   3         11.45         11.84         2.05 o                         
   3 -10   3         19.38         14.50         2.15 o                         
   4 -10   3          6.15         11.35         2.02 o                         
   5 -10   3         33.00         28.99         2.85 o                         
  -5  -9   3        359.88        392.47        14.14 o                         
  -4  -9   3        678.54        667.45        11.69 o                         
  -3  -9   3         22.01         28.02         2.42 o                         
  -2  -9   3          0.06          2.26         1.38 o                         
  -1  -9   3        239.12        244.53         5.78 o                         
   0  -9   3         19.89         21.87         1.93 o                         
   1  -9   3         70.52         70.25         4.22 o                         
   2  -9   3         14.76         16.96         1.93 o                         
   3  -9   3         74.96         73.86         3.33 o                         
   4  -9   3         20.30         20.75         2.23 o                         
   5  -9   3          0.00         -1.22         1.22 o                         
   6  -9   3          8.41          7.42         2.15 o                         
   7  -9   3          3.07          3.37         2.46 o                         
  -6  -8   3         24.34         32.14         3.57 o                         
  -5  -8   3         55.22         64.22         3.74 o                         
  -4  -8   3         25.81         31.76         2.88 o                         
  -3  -8   3         52.90         57.93         3.05 o                         
  -2  -8   3          2.96          0.45         1.24 o                         
  -1  -8   3          6.01          7.50         1.57 o                         
   0  -8   3          8.91          8.42         1.40 o                         
   1  -8   3         10.09         15.01         1.65 o                         
   2  -8   3          2.51          2.19         1.23 o                         
   3  -8   3         10.99         10.73         1.67 o                         
   4  -8   3          0.56         -0.63         1.22 o                         
   5  -8   3         23.95         22.38         2.15 o                         
   6  -8   3         31.05         25.89         3.77 o                         
   7  -8   3          1.42          0.02         3.48 o                         
   8  -8   3          5.03          5.99         2.77 o                         
  -7  -7   3         19.15         16.45         3.60 o                         
  -6  -7   3         44.40         52.57         3.65 o                         
  -5  -7   3         14.68         19.55         2.24 o                         
  -4  -7   3        274.38        278.24         6.08 o                         
  -3  -7   3         22.26         20.20         1.96 o                         
  -2  -7   3         17.47         17.52         1.76 o                         
  -1  -7   3          0.00          0.46         1.13 o                         
   0  -7   3        223.77        223.46         4.72 o                         
   1  -7   3         59.92         57.95         2.55 o                         
   2  -7   3        232.63        227.34         5.04 o                         
   3  -7   3          0.00         -1.18         1.18 o                         
   4  -7   3         64.67         67.13         2.97 o                         
   5  -7   3         37.39         39.35         2.40 o                         
   6  -7   3         26.73         31.44         2.38 o                         
   7  -7   3          0.00          0.80         1.79 o                         
   8  -7   3          1.44         -0.16         2.37 o                         
   9  -7   3          0.13          3.55         2.58 o                         
  -8  -6   3         47.78         42.38         4.00 o                         
  -7  -6   3        127.82        122.77         3.95 o                         
  -6  -6   3        137.01        130.24         3.78 o                         
  -5  -6   3        248.77        246.30         6.11 o                         
  -4  -6   3         14.84         13.70         1.44 o                         
  -3  -6   3         26.20         31.94         1.96 o                         
  -2  -6   3         29.43         28.71         1.93 o                         
  -1  -6   3        188.80        181.07         4.14 o                         
   0  -6   3          1.37         14.72         1.36 o                         
   1  -6   3        582.94        567.65         8.45 o                         
   2  -6   3        339.51        348.70         7.24 o                         
   3  -6   3       1557.83       1631.08        23.88 o                         
   4  -6   3         50.39         55.18         2.58 o                         
   5  -6   3          1.25          1.81         1.15 o                         
   6  -6   3          8.56         11.83         1.54 o                         
   7  -6   3        215.29        215.48         5.78 o                         
   8  -6   3          0.00         -0.49         2.11 o                         
   9  -6   3        109.68        111.72         6.84 o                         
  10  -6   3         72.39         85.03         5.42 o                         
  -9  -5   3         15.53         19.85         1.86 o                         
  -8  -5   3         52.77         61.65         2.60 o                         
  -7  -5   3          0.09          0.80         0.88 o                         
  -6  -5   3        491.32        486.33         7.89 o                         
  -5  -5   3         50.76         54.19         2.52 o                         
  -4  -5   3         54.26         55.52         2.04 o                         
  -3  -5   3          5.38          4.49         0.98 o                         
  -2  -5   3         97.85        105.23         2.84 o                         
  -1  -5   3         49.27         52.03         2.39 o                         
   0  -5   3          2.29          3.88         0.89 o                         
   1  -5   3        166.43        163.73         3.36 o                         
   2  -5   3        396.47        384.97         6.56 o                         
   3  -5   3          0.39          1.34         0.97 o                         
   4  -5   3         88.26         83.20         2.77 o                         
   5  -5   3          0.17          0.84         1.00 o                         
   6  -5   3        232.46        229.64         5.01 o                         
   7  -5   3         22.55         27.18         1.76 o                         
   8  -5   3          3.56          3.31         0.99 o                         
   9  -5   3         14.57         12.67         1.66 o                         
  10  -5   3         10.48          8.76         2.23 o                         
  -9  -4   3         41.79         49.49         3.24 o                         
  -8  -4   3          2.14          0.64         1.02 o                         
  -7  -4   3         39.52         35.63         1.98 o                         
  -6  -4   3         70.71         68.80         2.43 o                         
  -5  -4   3         93.22         85.00         3.13 o                         
  -4  -4   3         24.70         24.82         2.10 o                         
  -3  -4   3         72.75         82.62         2.03 o                         
  -2  -4   3         93.33         99.27         2.88 o                         
  -1  -4   3          6.81          6.59         0.96 o                         
   0  -4   3         45.95         44.77         1.98 o                         
   1  -4   3          4.35          8.43         0.98 o                         
   2  -4   3       7691.80       7997.23       885.37 o                         
   3  -4   3        670.59        696.57        12.12 o                         
   4  -4   3         37.40         41.36         2.10 o                         
   5  -4   3         81.66         81.94         2.65 o                         
   6  -4   3        337.25        342.25         7.19 o                         
   7  -4   3          0.72          0.80         1.15 o                         
   8  -4   3         29.95         28.05         2.67 o                         
   9  -4   3          2.41          2.28         1.20 o                         
  10  -4   3          0.58          0.34         1.14 o                         
  11  -4   3          6.90          6.25         2.41 o                         
 -10  -3   3          4.24          4.69         1.52 o                         
  -9  -3   3         17.47         19.57         1.66 o                         
  -8  -3   3          1.19          2.48         1.13 o                         
  -7  -3   3         88.91         86.90         2.71 o                         
  -6  -3   3          0.54          0.88         0.89 o                         
  -5  -3   3         23.54         26.26         1.59 o                         
  -4  -3   3         12.03         13.65         1.06 o                         
  -3  -3   3        601.07        638.16        10.04 o                         
  -2  -3   3        195.10        225.48         5.24 o                         
  -1  -3   3         38.92         44.79         1.62 o                         
   0  -3   3        368.23        423.73         6.03 o                         
   1  -3   3         19.65         14.74         1.72 o                         
   2  -3   3        273.93        265.04         4.96 o                         
   3  -3   3        206.46        207.59         4.74 o                         
   4  -3   3        620.67        616.07        12.19 o                         
   5  -3   3          5.16          5.86         1.43 o                         
   6  -3   3          5.75          9.72         1.55 o                         
   7  -3   3          6.25          9.49         1.52 o                         
   8  -3   3        271.59        272.40         6.50 o                         
   9  -3   3         46.07         48.00         3.46 o                         
  10  -3   3          0.39         -0.91         1.04 o                         
  11  -3   3          0.50          3.10         1.35 o                         
 -10  -2   3         80.03         86.85         3.60 o                         
  -9  -2   3        239.43        226.36         5.06 o                         
  -8  -2   3        124.90        122.54         3.21 o                         
  -7  -2   3         45.50         40.13         2.01 o                         
  -6  -2   3          1.96          0.04         0.76 o                         
  -5  -2   3         25.72         32.75         1.58 o                         
  -4  -2   3        113.55        108.88         2.38 o                         
  -3  -2   3       1877.10       1949.12        25.10 o                         
  -2  -2   3        104.40        106.17         2.53 o                         
  -1  -2   3        163.64        166.69         2.97 o                         
   0  -2   3        269.33        271.27         4.69 o                         
   1  -2   3        373.51        385.51         6.20 o                         
   2  -2   3        439.07        446.20         7.19 o                         
   3  -2   3       1181.84       1203.88        18.71 o                         
   4  -2   3          5.08          4.22         1.17 o                         
   5  -2   3          6.71          3.95         1.18 o                         
   6  -2   3         92.34        100.50         3.05 o                         
   7  -2   3          3.71          4.02         1.21 o                         
   8  -2   3          0.07          0.02         1.12 o                         
   9  -2   3          6.57          5.61         1.22 o                         
  10  -2   3        103.35        105.33         3.47 o                         
  11  -2   3          0.30          1.83         1.56 o                         
 -10  -1   3         38.32         41.15         2.49 o                         
  -9  -1   3         17.15         23.18         1.82 o                         
  -8  -1   3         54.06         42.18         2.07 o                         
  -7  -1   3        126.27        120.30         3.04 o                         
  -6  -1   3         64.65         61.53         2.12 o                         
  -5  -1   3         46.86         45.81         1.79 o                         
  -4  -1   3         57.20         51.89         1.59 o                         
  -3  -1   3       1493.93       1567.42        18.27 o                         
  -2  -1   3        428.05        454.56         7.44 o                         
  -1  -1   3        112.34        110.21         2.18 o                         
   0  -1   3        274.30        267.00         4.31 o                         
   1  -1   3      10539.36      10421.93       241.45 o                         
   2  -1   3        836.51        797.76        12.44 o                         
   3  -1   3          1.94          2.15         0.84 o                         
   4  -1   3         12.45          9.84         1.56 o                         
   5  -1   3        118.45        108.90         3.45 o                         
   6  -1   3         62.10         66.75         2.70 o                         
   7  -1   3         21.44         24.40         1.67 o                         
   8  -1   3        227.74        225.29         5.03 o                         
   9  -1   3         35.41         32.46         2.29 o                         
  10  -1   3         35.73         34.13         1.96 o                         
  11  -1   3          0.03         -1.85         1.85 o                         
  12  -1   3         49.50         59.70         3.85 o                         
 -10   0   3          3.62          3.84         1.41 o                         
  -9   0   3         46.72         36.34         2.26 o                         
  -8   0   3         17.80         19.15         1.69 o                         
  -7   0   3          1.31          1.80         0.85 o                         
  -6   0   3          5.91          7.05         1.00 o                         
  -5   0   3          0.38         -0.50         0.65 o                         
  -4   0   3        231.69        221.62         3.74 o                         
  -3   0   3        208.37        227.55         3.90 o                         
  -2   0   3        278.49        294.04         4.49 o                         
  -1   0   3        294.01        278.31         3.93 o                         
   0   0   3       2134.96       2002.67        31.77 o                         
   1   0   3         59.59         59.97         1.22 o                         
   2   0   3         37.09         32.38         1.49 o                         
   3   0   3          4.42          6.90         0.77 o                         
   4   0   3        158.79        184.78         4.18 o                         
   5   0   3         41.49         48.82         2.81 o                         
   6   0   3        214.03        253.64         5.25 o                         
   7   0   3         16.29         18.06         2.38 o                         
   8   0   3        343.43        328.68         6.42 o                         
   9   0   3        252.95        265.05         6.71 o                         
  10   0   3         25.26         31.18         3.66 o                         
  11   0   3          1.99          5.35         1.74 o                         
  12   0   3        103.50        104.67         4.70 o                         
 -10   1   3          0.53          2.57         1.19 o                         
  -9   1   3          2.82          2.49         1.13 o                         
  -8   1   3        232.60        180.75         4.73 o                         
  -7   1   3        442.30        402.30         6.85 o                         
  -6   1   3         42.01         36.49         1.68 o                         
  -5   1   3         37.67         43.74         1.57 o                         
  -4   1   3        321.21        354.57         4.84 o                         
  -3   1   3        225.32        225.99         3.21 o                         
  -2   1   3        363.50        343.51         4.10 o                         
  -1   1   3         26.88         24.51         0.76 o                         
   0   1   3       3180.66       2937.21        73.61 o                         
   1   1   3         42.00         40.43         0.95 o                         
   2   1   3        394.27        398.17         6.20 o                         
   3   1   3       7622.25       7696.57       197.99 o                         
   4   1   3        123.07        119.32         2.61 o                         
   5   1   3       3247.82       3297.12        42.83 o                         
   6   1   3         12.62         10.94         1.35 o                         
   7   1   3        607.16        640.33        10.82 o                         
   8   1   3        843.44        833.63        14.91 o                         
   9   1   3        408.15        410.87         8.37 o                         
  10   1   3         21.05         21.10         2.45 o                         
  11   1   3         19.96         19.42         2.84 o                         
  12   1   3         80.12         89.65         4.87 o                         
 -10   2   3         26.95         26.33         2.02 o                         
  -9   2   3         32.82         27.59         1.86 o                         
  -8   2   3          2.41          1.89         0.95 o                         
  -7   2   3         33.62         36.20         1.80 o                         
  -6   2   3        250.61        278.63         4.77 o                         
  -5   2   3        322.45        301.08         4.67 o                         
  -4   2   3        371.54        367.74         4.71 o                         
  -3   2   3         41.40         37.75         1.08 o                         
  -2   2   3        728.80        694.12         7.68 o                         
  -1   2   3         78.76         83.98         1.28 o                         
   0   2   3        621.65        614.65         7.05 o                         
   1   2   3         17.32         16.48         0.78 o                         
   2   2   3          4.58          4.98         0.78 o                         
   3   2   3        512.87        541.66         7.29 o                         
   4   2   3       2444.98       2666.18        39.66 o                         
   5   2   3        369.19        391.32         6.97 o                         
   6   2   3        261.58        289.53         5.86 o                         
   7   2   3         14.03         14.83         1.72 o                         
   8   2   3        717.26        734.68        12.57 o                         
   9   2   3          0.12         -1.21         1.21 o                         
  10   2   3         85.59         85.59         4.16 o                         
  11   2   3         56.45         58.91         3.55 o                         
  12   2   3        104.44        105.82         5.37 o                         
 -10   3   3         11.45          9.98         2.03 o                         
  -9   3   3         40.56         30.13         2.30 o                         
  -8   3   3         21.50         20.04         1.85 o                         
  -7   3   3          0.70         -0.45         0.94 o                         
  -6   3   3         97.19         96.71         2.71 o                         
  -5   3   3         42.13         46.74         1.79 o                         
  -4   3   3         15.77         11.35         0.92 o                         
  -3   3   3        111.53        117.32         2.10 o                         
  -2   3   3         13.94         16.87         0.84 o                         
  -1   3   3         31.05         31.01         1.09 o                         
   0   3   3       1107.56       1116.51        12.44 o                         
   1   3   3        131.07        118.16         2.26 o                         
   2   3   3        798.99        824.64        10.56 o                         
   3   3   3         65.38         60.55         2.14 o                         
   4   3   3        281.71        301.47         5.10 o                         
   5   3   3         25.28         19.59         1.30 o                         
   6   3   3         31.54         69.08         4.17 o                         
   7   3   3          3.18          2.19         1.16 o                         
   8   3   3        199.05        198.76         6.19 o                         
   9   3   3        349.30        361.94         7.87 o                         
  10   3   3         41.36         42.34         3.25 o                         
  11   3   3          5.30          7.48         2.06 o                         
 -10   4   3          1.20          0.11         1.58 o                         
  -9   4   3          7.65          7.67         1.63 o                         
  -8   4   3         29.20         31.88         2.17 o                         
  -7   4   3          3.09          3.79         1.44 o                         
  -6   4   3          8.52         10.18         1.29 o                         
  -5   4   3        209.96        205.01         4.18 o                         
  -4   4   3          2.50          2.55         0.65 o                         
  -3   4   3         32.48         30.83         1.17 o                         
  -2   4   3        247.79        243.03         3.83 o                         
  -1   4   3        550.94        519.60         6.47 o                         
   0   4   3        628.43        601.21         7.26 o                         
   1   4   3        212.56        223.27         3.49 o                         
   2   4   3         16.02         14.06         1.10 o                         
   3   4   3       1825.86       1994.60        23.18 o                         
   4   4   3       1195.27       1308.39        16.82 o                         
   5   4   3         24.63         28.04         1.55 o                         
   6   4   3         40.44         38.03         1.63 o                         
   7   4   3       1523.20       1475.78        20.81 o                         
   8   4   3          0.11          1.02         1.33 o                         
   9   4   3          9.63          5.26         1.71 o                         
  10   4   3        114.92        118.46         4.63 o                         
  11   4   3         40.61         48.33         3.49 o                         
 -10   5   3          0.14          1.84         1.70 o                         
  -9   5   3        243.94        235.50         6.32 o                         
  -8   5   3        314.24        318.31         9.27 o                         
  -7   5   3        101.47        100.00         3.51 o                         
  -6   5   3        155.52        163.54         4.79 o                         
  -5   5   3         32.87         31.09         2.54 o                         
  -4   5   3         43.75         40.39         1.99 o                         
  -3   5   3         31.03         28.96         1.49 o                         
  -2   5   3        855.68        859.82         9.87 o                         
  -1   5   3         62.46         80.55         2.14 o                         
   0   5   3         60.32         67.99         1.82 o                         
   1   5   3       1036.72       1069.99        13.01 o                         
   2   5   3       1625.77       1666.53        20.64 o                         
   3   5   3        418.96        436.47         6.60 o                         
   4   5   3          0.24          0.17         0.81 o                         
   5   5   3          8.52          3.82         0.90 o                         
   6   5   3        156.85        164.65         3.68 o                         
   7   5   3         60.96         56.71         2.12 o                         
   8   5   3          6.09          7.33         2.24 o                         
   9   5   3         33.82         33.78         3.00 o                         
  10   5   3         85.88         88.62         4.53 o                         
  11   5   3          0.12          4.95         1.96 o                         
  -9   6   3         41.83         40.75         2.91 o                         
  -8   6   3         63.69         68.12         3.42 o                         
  -7   6   3        327.34        328.55         7.48 o                         
  -6   6   3         77.23         86.94         4.69 o                         
  -5   6   3        231.19        231.36         5.72 o                         
  -4   6   3         18.10         18.93         1.70 o                         
  -3   6   3        110.86        114.83         3.00 o                         
  -2   6   3        683.49        704.55         9.24 o                         
  -1   6   3        437.77        461.45         6.51 o                         
   0   6   3          0.61          0.72         0.72 o                         
   1   6   3         24.25         26.33         1.31 o                         
   2   6   3        647.46        683.22         8.64 o                         
   3   6   3         29.29         36.24         1.82 o                         
   4   6   3        176.48        199.70         4.95 o                         
   5   6   3         79.72         81.21         2.73 o                         
   6   6   3         13.64         14.81         1.43 o                         
   7   6   3         69.93         66.03         3.40 o                         
   8   6   3         15.99         13.27         1.81 o                         
   9   6   3          5.60          4.78         1.99 o                         
  10   6   3         18.59         14.07         2.23 o                         
  -9   7   3          5.08          7.06         2.59 o                         
  -8   7   3         19.57         20.88         2.65 o                         
  -7   7   3        618.63        603.75        11.37 o                         
  -6   7   3        337.76        335.37         7.91 o                         
  -5   7   3         11.09         11.29         1.65 o                         
  -4   7   3          0.30         -0.08         1.09 o                         
  -3   7   3          0.01          0.41         1.18 o                         
  -2   7   3         12.39         11.30         1.31 o                         
  -1   7   3         14.52         18.34         1.40 o                         
   0   7   3         26.87         23.74         1.51 o                         
   1   7   3          3.15          3.46         0.92 o                         
   2   7   3         42.87         47.37         1.89 o                         
   3   7   3          1.71          2.19         0.83 o                         
   4   7   3         19.39         23.72         1.73 o                         
   5   7   3         49.87         47.08         2.53 o                         
   6   7   3         21.84         18.95         1.86 o                         
   7   7   3         37.56         33.94         2.42 o                         
   8   7   3          1.61         -0.38         1.22 o                         
   9   7   3         24.13         29.99         2.56 o                         
  10   7   3         57.31         75.66         5.20 o                         
  -8   8   3        152.08        143.25         5.88 o                         
  -7   8   3         74.07         70.60         3.60 o                         
  -6   8   3        486.65        487.21        13.34 o                         
  -5   8   3         99.86        103.19         3.77 o                         
  -4   8   3         32.77         36.28         2.52 o                         
  -3   8   3         37.08         37.36         2.34 o                         
  -2   8   3          0.79         -0.83         0.83 o                         
  -1   8   3         60.25         62.51         2.36 o                         
   0   8   3         66.12         71.19         2.61 o                         
   1   8   3          1.19         -0.66         1.22 o                         
   2   8   3         53.63         58.22         2.34 o                         
   3   8   3         28.10         28.55         1.79 o                         
   4   8   3         22.02         19.08         1.63 o                         
   5   8   3          8.20          6.24         1.93 o                         
   6   8   3        122.35        112.31         3.61 o                         
   7   8   3        325.17        321.23         6.37 o                         
   8   8   3          1.55          2.52         1.44 o                         
   9   8   3         41.42         44.82         2.58 o                         
  -7   9   3         40.38         39.27         3.39 o                         
  -6   9   3        200.18        199.88         5.81 o                         
  -5   9   3          9.89          9.60         1.77 o                         
  -4   9   3          2.41          0.66         1.34 o                         
  -3   9   3          0.33          2.29         1.34 o                         
  -2   9   3        161.09        142.66         3.61 o                         
  -1   9   3        162.14        149.69         3.97 o                         
   0   9   3          0.32          0.04         1.10 o                         
   1   9   3         34.13         39.10         2.24 o                         
   2   9   3         20.17         20.11         1.79 o                         
   3   9   3          0.42          2.53         1.21 o                         
   4   9   3         69.09         72.16         2.86 o                         
   5   9   3          0.01         -1.01         1.01 o                         
   6   9   3        114.48        116.66         4.00 o                         
   7   9   3          4.04          4.05         1.77 o                         
   8   9   3        402.88        400.49         7.38 o                         
  -6  10   3         47.85         48.90         3.53 o                         
  -5  10   3         12.66          7.26         1.65 o                         
  -4  10   3          1.34          0.43         1.37 o                         
  -3  10   3         15.32         10.36         1.81 o                         
  -2  10   3          2.68          1.03         1.27 o                         
  -1  10   3        242.08        221.22         5.21 o                         
   0  10   3        103.99         98.51         3.33 o                         
   1  10   3         18.26         18.47         1.75 o                         
   2  10   3         19.98         19.10         1.88 o                         
   3  10   3          3.80          4.05         1.37 o                         
   4  10   3         56.11         58.47         3.25 o                         
   5  10   3         79.85         73.64         3.69 o                         
   6  10   3          1.65          0.50         1.23 o                         
   7  10   3          5.56          7.03         1.55 o                         
  -5  11   3          1.40          4.30         2.28 o                         
  -4  11   3          4.19          2.35         1.72 o                         
  -3  11   3         20.33         26.15         2.51 o                         
  -2  11   3         23.33         26.07         2.15 o                         
  -1  11   3          1.90          0.78         1.49 o                         
   0  11   3          1.37          1.86         1.80 o                         
   1  11   3        374.27        383.64         7.18 o                         
   2  11   3         64.09         62.71         3.19 o                         
   3  11   3          1.01          0.32         1.79 o                         
   4  11   3          5.89          4.57         1.64 o                         
   5  11   3        162.99        157.10         4.95 o                         
   6  11   3         63.09         65.09         5.60 o                         
  -3  12   3         11.81         20.28         2.87 o                         
  -2  12   3         20.53         14.91         2.14 o                         
  -1  12   3         81.64         88.72         4.89 o                         
   0  12   3        416.49        383.82         8.05 o                         
   1  12   3        154.40        162.88         5.02 o                         
   2  12   3         36.43         36.60         2.95 o                         
   3  12   3          0.00          0.70         2.49 o                         
   4  12   3         17.36         19.27         4.79 o                         
  -1 -10   4          1.67          2.46         1.77 o                         
   0 -10   4         79.20         72.21         4.47 o                         
   1 -10   4          4.95          8.86         1.95 o                         
   2 -10   4         19.15         19.90         2.51 o                         
   3 -10   4          2.97          0.53         2.01 o                         
  -4  -9   4         98.13         90.71         6.23 o                         
  -3  -9   4        188.11        203.87         7.15 o                         
  -2  -9   4         42.81         47.74         2.82 o                         
  -1  -9   4         98.32        107.21         4.05 o                         
   0  -9   4         69.65         74.08         3.88 o                         
   1  -9   4          4.21          6.68         2.02 o                         
   2  -9   4          0.31         -1.17         1.52 o                         
   3  -9   4         16.89         21.05         1.98 o                         
   4  -9   4         15.25         15.44         2.07 o                         
   5  -9   4          0.34          3.42         1.41 o                         
   6  -9   4          3.54          4.25         1.50 o                         
  -5  -8   4        405.17        382.47        19.00 o                         
  -4  -8   4         43.73         47.24         3.42 o                         
  -3  -8   4         14.74         11.85         1.53 o                         
  -2  -8   4         91.53         91.28         3.60 o                         
  -1  -8   4          5.65          3.70         1.40 o                         
   0  -8   4          0.00          2.23         1.30 o                         
   1  -8   4          0.57          0.81         1.33 o                         
   2  -8   4         57.00         63.81         2.72 o                         
   3  -8   4          0.88          1.74         1.40 o                         
   4  -8   4        169.67        177.94         4.84 o                         
   5  -8   4          4.07          3.44         1.42 o                         
   6  -8   4          1.49         -1.69         1.69 o                         
   7  -8   4         37.87         38.49         4.43 o                         
  -6  -7   4         18.11         21.72         2.80 o                         
  -5  -7   4        139.80        156.57         5.08 o                         
  -4  -7   4         42.16         41.35         3.21 o                         
  -3  -7   4          0.05          0.96         1.08 o                         
  -2  -7   4          7.55          6.06         1.38 o                         
  -1  -7   4          5.45          6.51         1.36 o                         
   0  -7   4          5.58          5.96         1.26 o                         
   1  -7   4         55.82         58.29         3.00 o                         
   2  -7   4         57.46         57.00         2.72 o                         
   3  -7   4        159.63        155.92         4.50 o                         
   4  -7   4         38.96         43.72         2.75 o                         
   5  -7   4         62.18         62.03         3.77 o                         
   6  -7   4         15.06         11.63         1.86 o                         
   7  -7   4         91.58         98.35         4.18 o                         
   8  -7   4         18.87         15.56         1.61 o                         
   9  -7   4         17.77         12.50         3.39 o                         
  -7  -6   4          1.44          2.59         1.51 o                         
  -6  -6   4          6.45          7.15         1.78 o                         
  -5  -6   4          0.00          2.20         1.52 o                         
  -4  -6   4          2.42          1.44         1.42 o                         
  -3  -6   4         12.26         11.37         1.17 o                         
  -2  -6   4        108.77        113.85         3.28 o                         
  -1  -6   4         69.07         74.85         3.04 o                         
   0  -6   4        248.25        245.50         4.78 o                         
   1  -6   4        103.06         98.55         2.90 o                         
   2  -6   4         15.72         13.91         1.57 o                         
   3  -6   4       1148.57       1133.53        16.56 o                         
   4  -6   4        848.53        831.91        12.84 o                         
   5  -6   4        181.62        186.46         4.43 o                         
   6  -6   4        431.88        423.43         7.96 o                         
   7  -6   4          1.57          1.49         2.30 o                         
   8  -6   4         95.56         90.64         3.56 o                         
   9  -6   4          6.89          8.44         1.06 o                         
  -8  -5   4          0.45          0.14         1.35 o                         
  -7  -5   4          5.16          4.78         1.38 o                         
  -6  -5   4          4.37          4.03         1.15 o                         
  -5  -5   4         94.10         98.87         3.83 o                         
  -4  -5   4          2.47          0.95         1.37 o                         
  -3  -5   4          0.00          0.03         1.41 o                         
  -2  -5   4          2.24          0.22         1.02 o                         
  -1  -5   4          1.67          0.87         1.05 o                         
   0  -5   4          8.37          7.51         1.07 o                         
   1  -5   4         11.66          7.15         1.10 o                         
   2  -5   4        178.84        182.08         4.15 o                         
   3  -5   4          7.41          8.01         1.32 o                         
   4  -5   4        235.95        231.05         4.95 o                         
   5  -5   4         20.48         25.17         2.07 o                         
   6  -5   4        360.79        343.53         8.01 o                         
   7  -5   4         31.15         34.76         2.39 o                         
   8  -5   4         40.29         45.85         2.70 o                         
   9  -5   4         45.04         40.22         2.21 o                         
  10  -5   4         16.31         16.46         2.77 o                         
  -9  -4   4         20.78         22.08         2.98 o                         
  -8  -4   4          0.47          0.41         0.95 o                         
  -7  -4   4         36.50         33.86         1.94 o                         
  -6  -4   4          3.79          3.18         1.30 o                         
  -5  -4   4          6.03          7.86         1.43 o                         
  -4  -4   4         61.13         59.00         3.39 o                         
  -3  -4   4          6.58          5.11         1.35 o                         
  -2  -4   4        192.61        198.12         4.56 o                         
  -1  -4   4         11.86         11.68         1.23 o                         
   0  -4   4          4.76          7.20         1.12 o                         
   1  -4   4          6.76          7.45         1.00 o                         
   2  -4   4       1321.12       1327.58        19.40 o                         
   3  -4   4       1020.87       1063.89        16.06 o                         
   4  -4   4         97.23        101.13         3.37 o                         
   5  -4   4          7.37          8.35         1.34 o                         
   6  -4   4         68.39         74.15         3.14 o                         
   7  -4   4        133.22        130.22         5.03 o                         
   8  -4   4          3.12          3.26         1.27 o                         
   9  -4   4          8.85         10.30         1.70 o                         
  10  -4   4          5.48          4.93         1.39 o                         
  11  -4   4         17.81         18.01         2.17 o                         
  -9  -3   4         42.86         47.03         2.89 o                         
  -8  -3   4         33.11         23.89         2.39 o                         
  -7  -3   4          0.20          0.44         0.90 o                         
  -6  -3   4          5.55          6.67         1.48 o                         
  -5  -3   4         17.92         18.59         1.17 o                         
  -4  -3   4          1.11          0.31         0.94 o                         
  -3  -3   4        716.35        755.14        10.96 o                         
  -2  -3   4        379.86        403.30         7.05 o                         
  -1  -3   4        111.09        115.90         2.58 o                         
   0  -3   4        144.97        161.07         4.63 o                         
   1  -3   4        805.53        788.00        12.02 o                         
   2  -3   4       3774.72       3765.68        50.98 o                         
   3  -3   4       1109.37       1053.44        15.62 o                         
   4  -3   4        507.54        482.33         9.04 o                         
   5  -3   4          3.18          1.15         1.06 o                         
   6  -3   4         47.20         48.12         2.85 o                         
   7  -3   4          6.72          8.64         1.79 o                         
   8  -3   4          1.32          1.37         1.30 o                         
   9  -3   4          1.35          0.17         1.28 o                         
  10  -3   4          5.18          4.39         2.77 o                         
  11  -3   4          1.46          2.47         1.90 o                         
  -9  -2   4         33.90         39.52         2.11 o                         
  -8  -2   4         26.51         33.30         2.18 o                         
  -7  -2   4        345.40        331.98         6.56 o                         
  -6  -2   4          7.35          8.32         1.11 o                         
  -5  -2   4          3.28          2.14         0.81 o                         
  -4  -2   4         59.19         49.56         1.59 o                         
  -3  -2   4         94.62         93.04         2.55 o                         
  -2  -2   4         17.46         17.13         1.23 o                         
  -1  -2   4       1443.57       1508.71        21.05 o                         
   0  -2   4        291.17        296.41         4.39 o                         
   1  -2   4       1735.83       1783.16        24.65 o                         
   2  -2   4        631.37        655.87        10.02 o                         
   3  -2   4        985.71       1001.64        16.00 o                         
   4  -2   4          2.74          2.41         0.98 o                         
   5  -2   4          0.17         -0.36         0.97 o                         
   6  -2   4          0.66         -0.35         1.20 o                         
   7  -2   4         60.11         58.93         2.73 o                         
   8  -2   4          3.07          2.27         1.29 o                         
   9  -2   4          1.98          0.21         1.21 o                         
  10  -2   4          2.02          2.47         1.41 o                         
  11  -2   4         70.54         66.55         3.01 o                         
 -10  -1   4        177.93        182.22         5.32 o                         
  -9  -1   4         52.80         42.42         3.16 o                         
  -8  -1   4        370.71        345.82         6.63 o                         
  -7  -1   4        835.37        736.30        10.22 o                         
  -6  -1   4         30.25         33.06         1.70 o                         
  -5  -1   4         47.61         48.94         2.44 o                         
  -4  -1   4         14.36         17.95         1.18 o                         
  -3  -1   4        214.48        218.45         3.46 o                         
  -2  -1   4        448.62        466.22         6.53 o                         
  -1  -1   4          0.27          0.61         0.68 o                         
   0  -1   4        126.35        135.20         2.50 o                         
   1  -1   4         97.53         82.34         1.93 o                         
   2  -1   4        818.19        827.77        12.02 o                         
   3  -1   4         30.58         38.35         1.59 o                         
   4  -1   4        373.40        356.72         6.29 o                         
   5  -1   4          4.60          4.31         1.03 o                         
   6  -1   4         22.99         25.26         1.92 o                         
   7  -1   4         47.82         52.82         2.29 o                         
   8  -1   4         69.50         76.32         3.29 o                         
   9  -1   4        493.99        504.81         9.13 o                         
  10  -1   4         16.37         19.40         2.17 o                         
  11  -1   4          2.30          4.38         1.75 o                         
  12  -1   4          7.88          8.91         2.55 o                         
 -10   0   4          9.84         10.93         1.89 o                         
  -9   0   4          5.18          6.75         1.49 o                         
  -8   0   4         23.75         23.22         2.13 o                         
  -7   0   4          5.04          4.01         0.92 o                         
  -6   0   4         34.27         29.58         1.77 o                         
  -5   0   4          8.65         16.11         1.29 o                         
  -4   0   4          3.12          4.11         0.75 o                         
  -3   0   4         33.39         46.89         1.72 o                         
  -2   0   4         17.26         16.36         0.85 o                         
  -1   0   4        170.78        159.19         2.67 o                         
   0   0   4        312.70        301.98         4.18 o                         
   1   0   4        369.11        340.04         4.90 o                         
   2   0   4         87.69         83.57         1.92 o                         
   3   0   4          1.79          4.28         1.15 o                         
   4   0   4         22.94         32.60         1.72 o                         
   5   0   4          0.04         -0.51         0.90 o                         
   6   0   4         20.62         26.84         1.76 o                         
   7   0   4          3.88          6.14         1.27 o                         
   8   0   4          0.35          3.21         1.33 o                         
   9   0   4        930.88        919.64        16.57 o                         
  10   0   4         52.78         58.50         3.50 o                         
  11   0   4         23.58         21.03         2.22 o                         
  12   0   4         54.17         58.42         3.71 o                         
 -10   1   4          4.83          9.42         2.39 o                         
  -9   1   4          5.63          7.97         1.34 o                         
  -8   1   4        111.25        104.95         3.72 o                         
  -7   1   4        284.04        236.86         4.90 o                         
  -6   1   4          2.73          6.15         0.90 o                         
  -5   1   4        129.01        123.56         2.60 o                         
  -4   1   4         31.81         39.17         1.26 o                         
  -3   1   4         42.38         58.68         1.30 o                         
  -2   1   4        387.33        394.43         4.69 o                         
  -1   1   4         45.03         45.68         0.99 o                         
   0   1   4         37.17         39.02         1.17 o                         
   1   1   4        103.40        101.60         2.03 o                         
   2   1   4        922.88        859.85        11.47 o                         
   3   1   4        146.63        148.60         3.56 o                         
   4   1   4        575.32        570.14         8.37 o                         
   5   1   4        288.75        291.57         5.45 o                         
   6   1   4        863.30        858.79        14.55 o                         
   7   1   4        165.92        166.11         3.64 o                         
   8   1   4        337.48        346.41         8.35 o                         
   9   1   4       2000.93       1982.59        29.30 o                         
  10   1   4        375.61        371.98         9.03 o                         
  11   1   4         24.50         31.88         3.31 o                         
  12   1   4         17.85         19.21         3.05 o                         
 -10   2   4         10.06         11.73         1.98 o                         
  -9   2   4         25.36         21.01         1.52 o                         
  -8   2   4          6.79          3.86         0.97 o                         
  -7   2   4         43.41         46.48         1.82 o                         
  -6   2   4          7.60          5.42         0.82 o                         
  -5   2   4        670.94        667.42         8.73 o                         
  -4   2   4         14.34         15.98         0.82 o                         
  -3   2   4        430.69        466.59         6.31 o                         
  -2   2   4        137.59        157.38         3.03 o                         
  -1   2   4       2225.25       2249.28        28.74 o                         
   0   2   4       1509.17       1502.01        16.45 o                         
   1   2   4        268.78        245.56         3.22 o                         
   2   2   4          3.66          4.45         0.86 o                         
   3   2   4        223.38        243.45         4.54 o                         
   4   2   4       2246.25       2440.40        31.39 o                         
   5   2   4        327.24        309.26         5.36 o                         
   6   2   4        616.54        584.60         9.90 o                         
   7   2   4        219.09        237.33         5.41 o                         
   8   2   4       2666.26       2614.78        37.33 o                         
   9   2   4          4.38          3.51         1.50 o                         
  10   2   4        114.52        111.77         4.74 o                         
  11   2   4         41.16         49.65         3.29 o                         
  12   2   4          2.97          0.40         1.85 o                         
 -10   3   4          3.58          3.59         1.47 o                         
  -9   3   4          7.93         12.68         1.28 o                         
  -8   3   4         18.63         17.93         1.96 o                         
  -7   3   4         38.18         35.81         1.84 o                         
  -6   3   4          3.05          2.99         0.82 o                         
  -5   3   4         72.30         62.09         1.92 o                         
  -4   3   4         22.13         25.29         1.22 o                         
  -3   3   4         18.55         23.59         0.90 o                         
  -2   3   4          0.38          1.60         0.38 o                         
  -1   3   4        959.41        943.47        10.29 o                         
   0   3   4        646.54        663.01         7.75 o                         
   1   3   4         27.01         29.78         1.11 o                         
   2   3   4        421.26        410.26         5.89 o                         
   3   3   4         27.72         33.11         1.50 o                         
   4   3   4        323.99        353.36         6.76 o                         
   5   3   4         95.53        103.39         3.10 o                         
   6   3   4         20.35         27.31         1.93 o                         
   7   3   4        144.85        145.35         4.15 o                         
   8   3   4         57.97         59.88         3.33 o                         
   9   3   4          0.14         -0.75         1.31 o                         
  10   3   4          1.02         -0.24         1.47 o                         
  11   3   4         16.83         12.85         2.13 o                         
  12   3   4          0.29          4.96         2.06 o                         
 -10   4   4          1.40          0.95         1.23 o                         
  -9   4   4          2.91          3.55         1.31 o                         
  -8   4   4          0.18          0.96         1.10 o                         
  -7   4   4          0.35          0.44         1.13 o                         
  -6   4   4          0.93         -0.59         0.64 o                         
  -5   4   4        424.61        407.48         6.16 o                         
  -4   4   4        315.32        280.40         4.16 o                         
  -3   4   4        124.42        107.65         2.32 o                         
  -2   4   4        371.35        383.04         5.17 o                         
  -1   4   4       3320.97       3414.66        46.28 o                         
   0   4   4        673.73        716.72         9.41 o                         
   1   4   4         35.92         33.84         1.30 o                         
   2   4   4        312.89        311.64         4.55 o                         
   3   4   4        412.93        466.30         6.78 o                         
   4   4   4        563.09        602.78         9.83 o                         
   5   4   4        149.72        174.13         3.79 o                         
   6   4   4         60.42         65.00         2.89 o                         
   7   4   4         56.11         54.48         3.12 o                         
   8   4   4          1.72          6.95         1.60 o                         
   9   4   4         12.14         16.12         2.05 o                         
  10   4   4          4.76          4.89         1.75 o                         
  11   4   4          6.26          1.06         2.09 o                         
  -9   5   4          5.41          8.45         1.36 o                         
  -8   5   4        114.03        113.66         3.56 o                         
  -7   5   4         19.18         19.85         1.94 o                         
  -6   5   4        245.44        246.72         5.48 o                         
  -5   5   4        404.07        384.67         8.95 o                         
  -4   5   4         43.92         42.12         2.56 o                         
  -3   5   4         61.36         51.52         1.69 o                         
  -2   5   4        114.81        119.07         2.23 o                         
  -1   5   4          0.82          1.49         0.62 o                         
   0   5   4         56.44         54.92         1.69 o                         
   1   5   4         45.28         40.87         1.53 o                         
   2   5   4        506.09        522.12         7.11 o                         
   3   5   4        242.19        239.43         4.34 o                         
   4   5   4          3.22          1.39         0.83 o                         
   5   5   4        197.42        220.99         4.30 o                         
   6   5   4          0.26          0.00         0.90 o                         
   7   5   4        112.27        115.40         3.89 o                         
   8   5   4         85.58         82.15         3.96 o                         
   9   5   4          4.00          5.37         1.69 o                         
  10   5   4         57.44         61.11         4.25 o                         
  11   5   4         27.69         21.81         2.77 o                         
  -9   6   4         15.61         17.03         1.85 o                         
  -8   6   4        229.04        212.55         5.25 o                         
  -7   6   4        838.62        849.01        15.43 o                         
  -6   6   4       1415.63       1387.49        25.11 o                         
  -5   6   4        188.08        183.18         4.38 o                         
  -4   6   4       1146.47       1086.26        15.42 o                         
  -3   6   4         13.53         18.28         0.85 o                         
  -2   6   4         12.39         11.70         1.01 o                         
  -1   6   4        118.11        137.06         2.71 o                         
   0   6   4        430.53        463.83         6.71 o                         
   1   6   4         16.71         14.87         1.07 o                         
   2   6   4         15.48         22.76         1.30 o                         
   3   6   4          6.55          8.69         1.14 o                         
   4   6   4        489.26        482.68         7.50 o                         
   5   6   4          0.22         -0.17         0.82 o                         
   6   6   4         57.76         65.06         2.76 o                         
   7   6   4          7.39          6.31         1.54 o                         
   8   6   4         13.74         16.31         2.03 o                         
   9   6   4         33.54         30.19         3.12 o                         
  10   6   4          0.00          1.73         2.30 o                         
  11   6   4          0.01          4.40         2.37 o                         
  -8   7   4          0.00         -1.40         1.40 o                         
  -7   7   4          4.46          6.19         1.38 o                         
  -6   7   4        665.31        658.44        13.03 o                         
  -5   7   4       1008.38        981.18        16.97 o                         
  -4   7   4          6.01          6.69         1.30 o                         
  -3   7   4        100.36        105.60         3.21 o                         
  -2   7   4         24.13         31.60         1.78 o                         
  -1   7   4          0.02         -0.73         0.73 o                         
   0   7   4        118.43        122.97         3.37 o                         
   1   7   4         12.58         14.04         1.29 o                         
   2   7   4         43.87         52.75         2.10 o                         
   3   7   4         43.72         39.60         1.89 o                         
   4   7   4          7.72          5.06         1.14 o                         
   5   7   4        135.13        118.81         3.17 o                         
   6   7   4         72.09         76.41         2.98 o                         
   7   7   4         38.45         35.20         2.17 o                         
   8   7   4          0.15         -0.39         1.18 o                         
   9   7   4         48.05         61.08         4.11 o                         
  10   7   4        219.40        255.30         6.84 o                         
  -8   8   4         30.80         33.39         2.59 o                         
  -7   8   4          8.16          7.86         1.71 o                         
  -6   8   4         21.71         19.69         2.02 o                         
  -5   8   4        139.99        147.44         3.92 o                         
  -4   8   4         42.93         47.01         2.55 o                         
  -3   8   4          1.35          1.68         1.12 o                         
  -2   8   4          1.80          0.62         0.88 o                         
  -1   8   4         10.19         10.79         1.46 o                         
   0   8   4         86.29         87.50         2.76 o                         
   1   8   4         30.88         32.69         2.01 o                         
   2   8   4          0.04          1.10         0.91 o                         
   3   8   4        165.84        162.08         3.60 o                         
   4   8   4          3.58          2.25         1.22 o                         
   5   8   4         11.31          9.24         1.37 o                         
   6   8   4        233.52        212.71         4.81 o                         
   7   8   4          2.87          4.56         1.36 o                         
   8   8   4         27.17         26.88         2.22 o                         
   9   8   4         91.13         91.34         4.98 o                         
  -7   9   4         70.91         76.47         4.01 o                         
  -6   9   4          2.54          3.77         1.66 o                         
  -5   9   4        141.74        148.60         4.52 o                         
  -4   9   4          4.40          5.76         1.55 o                         
  -3   9   4          8.46         10.97         1.58 o                         
  -2   9   4          2.03          1.15         0.98 o                         
  -1   9   4        244.19        229.32         5.85 o                         
   0   9   4        209.86        196.22         4.36 o                         
   1   9   4          1.24          4.70         1.26 o                         
   2   9   4        734.59        727.79        11.04 o                         
   3   9   4         17.52         18.91         1.92 o                         
   4   9   4          1.23          0.57         1.06 o                         
   5   9   4         22.09         21.54         1.78 o                         
   6   9   4        357.34        330.83         7.07 o                         
   7   9   4         24.40         27.56         2.38 o                         
   8   9   4         57.14         62.04         3.11 o                         
   9   9   4        103.52         96.61         6.69 o                         
  -6  10   4          0.14         -1.51         1.91 o                         
  -5  10   4          0.90          1.36         1.57 o                         
  -4  10   4         13.81         10.89         1.72 o                         
  -3  10   4          0.90          0.27         1.35 o                         
  -2  10   4         14.68         10.74         1.83 o                         
  -1  10   4         10.48          5.93         1.44 o                         
   0  10   4          0.54          3.74         1.38 o                         
   1  10   4        541.19        511.07         9.11 o                         
   2  10   4         49.99         43.86         2.54 o                         
   3  10   4        123.40        122.84         3.85 o                         
   4  10   4          7.45          7.19         1.49 o                         
   5  10   4         34.85         33.01         2.45 o                         
   6  10   4         26.94         22.76         2.12 o                         
   7  10   4          1.80          0.97         1.60 o                         
   8  10   4         11.09         11.91         2.63 o                         
  -5  11   4          0.01          2.46         1.94 o                         
  -4  11   4         11.64         12.44         1.96 o                         
  -3  11   4         68.73         83.52         3.77 o                         
  -2  11   4         14.63         17.93         1.95 o                         
  -1  11   4        215.43        209.58         5.95 o                         
   0  11   4         58.03         61.70         3.21 o                         
   1  11   4         51.86         49.49         3.94 o                         
   2  11   4         94.62         93.96         3.97 o                         
   3  11   4          0.05         -0.32         1.66 o                         
   4  11   4         15.78         13.15         2.15 o                         
   5  11   4          1.11          3.06         1.65 o                         
   6  11   4         89.43         72.77         3.81 o                         
  -3  12   4         19.26         14.39         3.05 o                         
  -2  12   4         83.43         77.11         4.74 o                         
  -1  12   4         16.08         13.59         1.79 o                         
   0  12   4        284.67        278.35         6.91 o                         
   1  12   4        469.83        483.55         9.39 o                         
   2  12   4          5.73          9.06         2.02 o                         
   3  12   4         24.87         23.69         2.70 o                         
   4  12   4         14.46         22.16         7.36 o                         
  -2  -9   5          0.27         -1.81         1.81 o                         
  -1  -9   5          2.29          3.60         1.56 o                         
   0  -9   5         17.39         25.56         2.53 o                         
   1  -9   5          1.97          4.83         2.21 o                         
   2  -9   5          5.23          1.46         1.63 o                         
   3  -9   5          0.33          0.44         1.11 o                         
   4  -9   5         27.66         24.85         2.32 o                         
   5  -9   5         16.10         12.69         2.16 o                         
  -4  -8   5        118.61        121.24         6.62 o                         
  -3  -8   5         12.52         13.69         2.42 o                         
  -2  -8   5          0.68          3.15         1.17 o                         
  -1  -8   5         28.29         34.99         2.40 o                         
   0  -8   5          8.36          9.86         1.96 o                         
   1  -8   5         26.40         22.48         2.09 o                         
   2  -8   5          5.25          5.78         2.21 o                         
   3  -8   5         21.00         23.10         2.23 o                         
   4  -8   5          4.15          2.01         1.57 o                         
   5  -8   5         70.61         74.26         4.51 o                         
   6  -8   5         32.65         27.16         3.04 o                         
   7  -8   5         32.56         30.30         3.92 o                         
  -5  -7   5        167.02        165.42         7.01 o                         
  -4  -7   5         36.01         41.68         3.05 o                         
  -3  -7   5          1.09         -1.03         1.37 o                         
  -2  -7   5         26.67         26.71         1.83 o                         
  -1  -7   5         14.74         13.83         1.96 o                         
   0  -7   5          9.38         12.78         1.65 o                         
   1  -7   5          1.34          0.75         1.90 o                         
   2  -7   5         11.87         11.72         1.65 o                         
   3  -7   5        383.21        347.95         7.47 o                         
   4  -7   5         44.48         47.78         2.80 o                         
   5  -7   5        211.01        197.70         5.43 o                         
   6  -7   5         10.45         10.50         2.61 o                         
   7  -7   5        136.46        129.25         4.60 o                         
   8  -7   5          0.87          1.22         1.59 o                         
  -6  -6   5         44.17         42.25         2.92 o                         
  -5  -6   5        138.33        132.66         4.85 o                         
  -4  -6   5        125.78        120.18         4.25 o                         
  -3  -6   5          0.21         -1.62         1.62 o                         
  -2  -6   5          0.75          2.22         0.93 o                         
  -1  -6   5         12.25         10.42         1.38 o                         
   0  -6   5          4.86          4.41         1.28 o                         
   1  -6   5         21.07         22.50         2.36 o                         
   2  -6   5         32.69         35.30         2.77 o                         
   3  -6   5       1950.08       1931.60        26.40 o                         
   4  -6   5        191.64        183.91         4.65 o                         
   5  -6   5        239.94        245.86         5.59 o                         
   6  -6   5        164.00        170.11         4.69 o                         
   7  -6   5          8.66          7.37         1.85 o                         
   8  -6   5        207.21        214.37         6.72 o                         
   9  -6   5          4.80          5.45         3.00 o                         
  -7  -5   5          0.24          0.70         1.21 o                         
  -6  -5   5        188.87        195.43         5.61 o                         
  -5  -5   5         39.90         42.49         3.00 o                         
  -4  -5   5         49.10         45.67         2.89 o                         
  -3  -5   5        114.28        109.43         3.79 o                         
  -2  -5   5        462.30        458.20         8.61 o                         
  -1  -5   5         21.69         28.27         1.86 o                         
   0  -5   5         49.63         49.57         2.19 o                         
   1  -5   5          4.25          1.78         0.99 o                         
   2  -5   5       1038.41       1006.59        14.66 o                         
   3  -5   5          9.22          7.21         1.54 o                         
   4  -5   5        348.79        342.98         7.01 o                         
   5  -5   5        798.25        777.70        12.46 o                         
   6  -5   5         96.79         96.79         4.87 o                         
   7  -5   5         14.02         18.15         2.08 o                         
   8  -5   5         19.64         23.39         2.23 o                         
   9  -5   5         45.36         47.13         2.42 o                         
  10  -5   5          2.06          4.31         1.29 o                         
  -8  -4   5          2.06          3.52         2.23 o                         
  -7  -4   5          0.77         -0.12         1.41 o                         
  -6  -4   5         50.01         53.22         2.81 o                         
  -5  -4   5          2.15          0.56         0.99 o                         
  -4  -4   5         23.96         24.84         2.10 o                         
  -3  -4   5         45.69         52.13         2.72 o                         
  -2  -4   5         16.49         19.24         1.90 o                         
  -1  -4   5         43.92         52.62         2.42 o                         
   0  -4   5        273.46        279.11         5.65 o                         
   1  -4   5         13.00         15.78         1.54 o                         
   2  -4   5          0.01          1.27         0.99 o                         
   3  -4   5         34.38         32.90         2.10 o                         
   4  -4   5        320.73        338.74         6.66 o                         
   5  -4   5         11.89         12.50         1.66 o                         
   6  -4   5          1.29          0.40         1.20 o                         
   7  -4   5         16.55         12.91         1.77 o                         
   8  -4   5          5.05          5.93         1.88 o                         
   9  -4   5          0.07         -0.67         1.29 o                         
  10  -4   5          5.30         10.16         2.08 o                         
  11  -4   5         18.17         16.95         4.15 o                         
  -8  -3   5          7.58          8.98         1.67 o                         
  -7  -3   5        114.60        101.86         4.84 o                         
  -6  -3   5        280.96        254.97         5.18 o                         
  -5  -3   5         43.56         44.55         2.62 o                         
  -4  -3   5          0.00          0.09         0.87 o                         
  -3  -3   5          0.22          0.22         1.12 o                         
  -2  -3   5         56.51         64.48         2.52 o                         
  -1  -3   5        703.74        691.90        10.96 o                         
   0  -3   5         47.60         47.33         1.68 o                         
   1  -3   5          8.41         11.31         1.23 o                         
   2  -3   5       1892.04       1914.80        26.97 o                         
   3  -3   5          1.06          0.44         0.94 o                         
   4  -3   5          1.00          0.38         0.97 o                         
   5  -3   5          6.94          6.23         1.35 o                         
   6  -3   5          0.01          1.71         1.72 o                         
   7  -3   5         21.29         23.21         2.33 o                         
   8  -3   5          3.22          3.48         1.47 o                         
   9  -3   5         64.85         62.41         3.11 o                         
  10  -3   5         36.83         39.01         4.10 o                         
  11  -3   5         94.12         93.61         5.47 o                         
  -9  -2   5          8.22         13.51         1.50 o                         
  -8  -2   5        132.67        124.05         3.38 o                         
  -7  -2   5         51.25         47.84         2.54 o                         
  -6  -2   5        165.85        168.67         4.01 o                         
  -5  -2   5          5.13          3.89         0.71 o                         
  -4  -2   5          8.27          7.28         1.14 o                         
  -3  -2   5        280.89        284.47         5.15 o                         
  -2  -2   5        124.56        128.64         3.17 o                         
  -1  -2   5         47.93         48.78         1.86 o                         
   0  -2   5         49.80         61.33         1.70 o                         
   1  -2   5        505.25        510.22         9.28 o                         
   2  -2   5        395.24        405.43         6.37 o                         
   3  -2   5        154.07        140.50         3.65 o                         
   4  -2   5        375.54        377.55        10.72 o                         
   5  -2   5         32.80         36.04         2.25 o                         
   6  -2   5          0.22         -0.71         1.04 o                         
   7  -2   5          1.27          0.78         1.25 o                         
   8  -2   5         65.26         68.51         3.17 o                         
   9  -2   5        164.15        164.71         4.92 o                         
  10  -2   5        711.04        690.66        12.66 o                         
  11  -2   5         79.15         79.85         3.44 o                         
  -9  -1   5        229.57        217.49         5.38 o                         
  -8  -1   5          0.00          1.79         1.05 o                         
  -7  -1   5        188.02        204.49         4.11 o                         
  -6  -1   5        335.86        282.16         4.83 o                         
  -5  -1   5        235.81        227.37         4.38 o                         
  -4  -1   5          0.77          1.23         0.49 o                         
  -3  -1   5        118.29        142.15         2.95 o                         
  -2  -1   5          5.99          7.85         0.87 o                         
  -1  -1   5        471.34        484.68         7.82 o                         
   0  -1   5         83.53         75.86         1.86 o                         
   1  -1   5         31.47         26.09         1.41 o                         
   2  -1   5          6.54          5.09         0.83 o                         
   3  -1   5        695.15        695.04        11.39 o                         
   4  -1   5         42.59         46.39         1.92 o                         
   5  -1   5         85.59         99.28         2.91 o                         
   6  -1   5          0.02         -0.86         0.90 o                         
   7  -1   5          4.03          4.56         1.73 o                         
   8  -1   5         33.62         32.90         2.39 o                         
   9  -1   5         91.72         93.54         4.08 o                         
  10  -1   5        955.96        975.76        16.45 o                         
  11  -1   5          8.06         11.01         2.11 o                         
  12  -1   5         41.28         47.20         3.83 o                         
  -9   0   5          2.95          0.60         1.03 o                         
  -8   0   5          4.30          2.41         0.94 o                         
  -7   0   5          4.15          3.43         1.01 o                         
  -6   0   5         26.80         33.41         1.82 o                         
  -5   0   5         29.53         33.74         1.59 o                         
  -4   0   5        354.53        340.83         5.32 o                         
  -3   0   5         24.07         16.03         1.18 o                         
  -2   0   5        173.43        163.50         4.13 o                         
  -1   0   5          3.33          5.95         0.71 o                         
   0   0   5        149.82        147.71         2.42 o                         
   1   0   5       1253.39       1193.17        16.63 o                         
   2   0   5         76.21         73.42         1.64 o                         
   3   0   5         75.53         85.91         3.36 o                         
   4   0   5        199.73        204.57         4.65 o                         
   5   0   5       1022.77       1084.56        31.51 o                         
   6   0   5        217.40        217.13         4.84 o                         
   7   0   5        116.36         97.59         3.18 o                         
   8   0   5        176.68        181.82         5.13 o                         
   9   0   5         42.64         45.72         2.73 o                         
  10   0   5        103.62        104.35         6.06 o                         
  11   0   5         11.80         13.15         2.88 o                         
  12   0   5         31.85         36.97         3.19 o                         
  -9   1   5          5.52          8.20         1.28 o                         
  -8   1   5         10.94          6.93         1.68 o                         
  -7   1   5          8.11          6.95         1.00 o                         
  -6   1   5          6.52         10.55         1.01 o                         
  -5   1   5         13.81         13.33         0.95 o                         
  -4   1   5         51.52         52.12         1.44 o                         
  -3   1   5         25.08         22.46         0.83 o                         
  -2   1   5          4.15          4.19         0.45 o                         
  -1   1   5         79.39         77.61         1.62 o                         
   0   1   5          2.38          1.64         0.64 o                         
   1   1   5        500.34        505.14         6.73 o                         
   2   1   5         26.96         21.09         0.93 o                         
   3   1   5         49.81         51.01         2.22 o                         
   4   1   5        258.22        252.89         5.10 o                         
   5   1   5        361.47        391.14         8.91 o                         
   6   1   5         46.12         44.57         1.99 o                         
   7   1   5          1.11          1.05         0.93 o                         
   8   1   5        592.39        586.04         9.50 o                         
   9   1   5        184.46        189.28         5.87 o                         
  10   1   5         93.99         78.43         4.10 o                         
  11   1   5         20.04         28.59         2.63 o                         
  12   1   5         32.26         24.64         2.89 o                         
  -9   2   5          1.60          1.80         1.52 o                         
  -8   2   5          1.33          0.78         0.84 o                         
  -7   2   5          0.99          1.62         0.90 o                         
  -6   2   5         12.23          9.04         0.94 o                         
  -5   2   5         56.08         48.95         1.30 o                         
  -4   2   5        770.75        746.58        10.50 o                         
  -3   2   5        139.72        163.22         3.52 o                         
  -2   2   5        233.62        256.72         4.74 o                         
  -1   2   5        461.26        502.57         6.53 o                         
   0   2   5       1006.96       1017.70        10.96 o                         
   1   2   5        778.63        794.22         9.06 o                         
   2   2   5         23.03         28.36         1.21 o                         
   3   2   5         71.58         75.19         2.37 o                         
   4   2   5        118.64        116.00         3.10 o                         
   5   2   5       2532.87       2693.64        48.03 o                         
   6   2   5        206.35        227.55         4.65 o                         
   7   2   5        548.98        564.72         9.00 o                         
   8   2   5       1188.33       1180.21        23.88 o                         
   9   2   5         59.81         54.21         3.59 o                         
  10   2   5        130.23        112.57         4.65 o                         
  11   2   5        430.73        394.41         8.86 o                         
  12   2   5          0.17          4.54         2.22 o                         
  -9   3   5          9.00         12.11         1.70 o                         
  -8   3   5         29.81         32.68         1.79 o                         
  -7   3   5         51.63         47.25         1.85 o                         
  -6   3   5         49.20         47.30         2.57 o                         
  -5   3   5         37.29         35.60         1.66 o                         
  -4   3   5         35.87         42.68         2.21 o                         
  -3   3   5         14.39         23.75         1.49 o                         
  -2   3   5        157.77        189.90         3.66 o                         
  -1   3   5       1090.33       1195.56        13.55 o                         
   0   3   5         67.57         62.33         1.56 o                         
   1   3   5          7.82         13.02         0.80 o                         
   2   3   5         21.11         23.02         1.20 o                         
   3   3   5        764.05        806.45        10.65 o                         
   4   3   5        107.91        122.49         2.95 o                         
   5   3   5         11.14          9.03         1.11 o                         
   6   3   5          0.10          1.17         1.08 o                         
   7   3   5          2.42          4.26         1.19 o                         
   8   3   5          2.98          2.50         1.44 o                         
   9   3   5         73.13         79.09         3.80 o                         
  10   3   5        184.52        178.91         5.39 o                         
  11   3   5         47.58         47.94         3.45 o                         
  12   3   5          1.59          1.85         2.49 o                         
  -9   4   5          1.93          1.83         0.99 o                         
  -8   4   5         53.58         54.95         3.48 o                         
  -7   4   5         15.23         13.80         1.08 o                         
  -6   4   5        434.44        427.63         6.64 o                         
  -5   4   5        437.48        420.18         6.12 o                         
  -4   4   5        219.00        197.09         4.05 o                         
  -3   4   5        154.40        139.32         3.64 o                         
  -2   4   5         10.25         13.17         0.74 o                         
  -1   4   5        207.34        213.88         3.37 o                         
   0   4   5       1047.08       1169.78        12.77 o                         
   1   4   5        434.37        413.84         5.64 o                         
   2   4   5         67.75         67.63         1.93 o                         
   3   4   5        478.40        495.85         6.81 o                         
   4   4   5        112.38        133.41         2.97 o                         
   5   4   5          1.51          2.38         1.10 o                         
   6   4   5          4.12          5.27         1.27 o                         
   7   4   5          8.43         11.49         1.69 o                         
   8   4   5        256.47        227.08         5.82 o                         
   9   4   5         85.16         82.80         4.67 o                         
  10   4   5         24.17         23.90         2.44 o                         
  11   4   5          6.23          6.12         1.95 o                         
  12   4   5          4.66          7.23         2.38 o                         
  -9   5   5         49.73         55.89         3.87 o                         
  -8   5   5          1.96          1.45         1.17 o                         
  -7   5   5         36.43         33.07         1.82 o                         
  -6   5   5        597.05        584.43        10.46 o                         
  -5   5   5       1745.99       1671.80        22.08 o                         
  -4   5   5        100.59         92.76         2.49 o                         
  -3   5   5         39.49         30.21         1.26 o                         
  -2   5   5          1.81          0.95         0.62 o                         
  -1   5   5        289.36        304.22         4.43 o                         
   0   5   5        348.02        379.63         5.40 o                         
   1   5   5         16.19         15.27         1.05 o                         
   2   5   5         48.97         57.98         1.78 o                         
   3   5   5        228.62        226.57         4.15 o                         
   4   5   5        430.70        462.58         7.10 o                         
   5   5   5         25.78         30.23         1.74 o                         
   6   5   5        249.74        217.29         5.22 o                         
   7   5   5         85.79         81.92         3.95 o                         
   8   5   5         90.13         86.49         3.98 o                         
   9   5   5          7.44          6.97         1.76 o                         
  10   5   5          0.39          2.00         1.50 o                         
  11   5   5        142.56        162.85         5.69 o                         
  -9   6   5         22.47         23.99         1.69 o                         
  -8   6   5         29.96         31.41         2.57 o                         
  -7   6   5         28.12         29.49         2.21 o                         
  -6   6   5         15.22         14.31         2.16 o                         
  -5   6   5          1.71         -0.21         0.98 o                         
  -4   6   5        149.70        146.07         3.75 o                         
  -3   6   5        756.06        733.55         9.49 o                         
  -2   6   5         16.27         14.20         0.98 o                         
  -1   6   5        462.07        425.79         5.67 o                         
   0   6   5         14.26         21.45         1.28 o                         
   1   6   5         46.72         41.35         1.65 o                         
   2   6   5         94.59         92.77         2.26 o                         
   3   6   5          9.15         11.54         1.22 o                         
   4   6   5         86.35         84.66         2.57 o                         
   5   6   5         77.42         92.53         2.78 o                         
   6   6   5         24.26         27.97         2.04 o                         
   7   6   5        582.39        551.27         9.61 o                         
   8   6   5         30.05         32.09         2.69 o                         
   9   6   5         48.36         49.30         3.40 o                         
  10   6   5         30.36         31.35         3.07 o                         
  11   6   5          0.11         -1.61         2.64 o                         
  -8   7   5         14.67         16.39         1.84 o                         
  -7   7   5         18.25         14.92         1.57 o                         
  -6   7   5          8.23         11.22         1.47 o                         
  -5   7   5        146.09        161.99         5.26 o                         
  -4   7   5          7.05          7.18         1.19 o                         
  -3   7   5          4.81          2.98         0.59 o                         
  -2   7   5        431.43        413.14         6.18 o                         
  -1   7   5        282.82        288.09         4.93 o                         
   0   7   5        125.35        128.24         2.89 o                         
   1   7   5        291.20        282.87         4.60 o                         
   2   7   5         83.92         77.93         2.31 o                         
   3   7   5        120.82        118.72         3.09 o                         
   4   7   5          6.50          4.78         1.47 o                         
   5   7   5         37.03         41.06         2.24 o                         
   6   7   5         53.05         45.24         2.42 o                         
   7   7   5         41.82         37.80         2.38 o                         
   8   7   5         52.65         44.15         2.86 o                         
   9   7   5         35.58         35.09         2.84 o                         
  10   7   5         29.11         32.98         2.98 o                         
  -7   8   5          3.30          0.52         1.16 o                         
  -6   8   5          2.44          0.87         1.27 o                         
  -5   8   5          0.03         -0.18         1.23 o                         
  -4   8   5          7.41          6.97         1.31 o                         
  -3   8   5          7.93          7.71         1.13 o                         
  -2   8   5         31.39         32.10         1.65 o                         
  -1   8   5          0.87          1.67         0.93 o                         
   0   8   5        112.94        111.75         2.96 o                         
   1   8   5         12.61         12.39         1.33 o                         
   2   8   5         42.47         42.07         2.08 o                         
   3   8   5         80.17         79.18         2.85 o                         
   4   8   5          1.47         -0.94         0.94 o                         
   5   8   5         24.01         18.18         1.75 o                         
   6   8   5        121.32         98.83         3.46 o                         
   7   8   5          4.08          2.57         1.35 o                         
   8   8   5          2.28          5.02         1.41 o                         
   9   8   5          1.83          1.12         1.48 o                         
  10   8   5         83.33        100.32         7.09 o                         
  -7   9   5          0.19          0.40         2.72 o                         
  -6   9   5         69.22         61.13         3.31 o                         
  -5   9   5         57.59         52.84         2.75 o                         
  -4   9   5          9.86          8.63         1.48 o                         
  -3   9   5         43.63         41.73         2.45 o                         
  -2   9   5         13.74         15.12         1.39 o                         
  -1   9   5         10.20         14.58         1.95 o                         
   0   9   5        110.78        118.77         3.36 o                         
   1   9   5         44.38         37.09         2.20 o                         
   2   9   5         89.11         84.99         3.04 o                         
   3   9   5         52.41         57.13         2.80 o                         
   4   9   5         34.10         38.99         2.25 o                         
   5   9   5         38.09         45.03         2.80 o                         
   6   9   5        109.60         91.00         3.51 o                         
   7   9   5        112.39         99.49         4.26 o                         
   8   9   5          7.05          8.34         1.63 o                         
   9   9   5         54.89         44.52         3.99 o                         
  -6  10   5         24.71         31.08         2.96 o                         
  -5  10   5          0.60          0.47         1.40 o                         
  -4  10   5         14.18         16.95         1.92 o                         
  -3  10   5         45.32         46.61         2.75 o                         
  -2  10   5         63.15         64.40         2.55 o                         
  -1  10   5        114.44        107.00         3.35 o                         
   0  10   5        110.74         97.02         3.28 o                         
   1  10   5       1291.99       1274.30        17.63 o                         
   2  10   5        192.42        208.25         4.91 o                         
   3  10   5         25.75         26.31         2.35 o                         
   4  10   5        156.37        142.33         4.32 o                         
   5  10   5         63.26         63.85         3.21 o                         
   6  10   5          0.81          0.73         1.55 o                         
   7  10   5          6.63          0.47         1.51 o                         
   8  10   5          4.61          1.25         1.76 o                         
  -5  11   5          0.11         -2.13         2.54 o                         
  -4  11   5          1.24          1.96         1.63 o                         
  -3  11   5         37.46         33.93         2.53 o                         
  -2  11   5          0.36          1.09         1.35 o                         
  -1  11   5         34.03         40.37         2.47 o                         
   0  11   5         63.09         67.61         3.34 o                         
   1  11   5          0.02          0.01         1.33 o                         
   2  11   5         83.27         93.11         3.94 o                         
   3  11   5         12.58         11.49         2.22 o                         
   4  11   5         75.96         70.92         3.88 o                         
   5  11   5         55.89         50.39         3.24 o                         
   6  11   5          1.34          0.73         1.74 o                         
   7  11   5          3.22          3.12         2.49 o                         
  -3  12   5         25.93         28.65         4.32 o                         
  -2  12   5         26.31         26.83         2.41 o                         
  -1  12   5         38.19         35.76         2.45 o                         
   0  12   5         80.55         78.02         3.51 o                         
   1  12   5        111.23        124.64         4.26 o                         
   2  12   5        339.68        324.90         7.37 o                         
   3  12   5          0.11          0.72         1.67 o                         
   4  12   5          2.41          4.86         3.82 o                         
   5  12   5          3.81          6.05         2.11 o                         
   0  -9   6          8.01         14.72         3.81 o                         
   1  -9   6         57.14         72.34         4.99 o                         
   2  -9   6          4.69          3.98         1.68 o                         
   3  -9   6         91.07         82.72         4.39 o                         
   4  -9   6         42.03         26.82         3.80 o                         
  -3  -8   6         78.92         76.66         4.88 o                         
  -2  -8   6          0.95         -1.99         1.99 o                         
  -1  -8   6          9.68          9.97         1.55 o                         
   0  -8   6         38.37         44.50         3.48 o                         
   1  -8   6         13.85         16.47         2.08 o                         
   2  -8   6          0.01          3.14         1.69 o                         
   3  -8   6          5.52          6.93         1.69 o                         
   4  -8   6        422.05        380.76         9.10 o                         
   5  -8   6        157.19        152.29         4.75 o                         
   6  -8   6         50.35         48.01         3.11 o                         
  -4  -7   6          6.71          7.16         2.55 o                         
  -3  -7   6          2.43          1.54         1.62 o                         
  -2  -7   6         46.47         48.10         3.40 o                         
  -1  -7   6         46.69         46.20         2.88 o                         
   0  -7   6          0.02          0.17         1.19 o                         
   1  -7   6          0.93          1.32         2.13 o                         
   2  -7   6          8.27          6.56         2.31 o                         
   3  -7   6         63.02         58.83         3.03 o                         
   4  -7   6        194.24        189.54         5.27 o                         
   5  -7   6         28.14         24.37         2.96 o                         
   6  -7   6         31.65         29.60         2.58 o                         
   7  -7   6         82.57         75.32         3.67 o                         
   8  -7   6         36.30         24.83         2.70 o                         
  -6  -6   6          1.48          0.29         1.81 o                         
  -5  -6   6          0.20          1.38         1.55 o                         
  -4  -6   6         28.42         25.21         2.64 o                         
  -3  -6   6         24.74         20.09         2.24 o                         
  -2  -6   6         57.16         58.69         3.57 o                         
  -1  -6   6         41.75         37.49         1.92 o                         
   0  -6   6        119.19        124.45         5.73 o                         
   1  -6   6          1.20          0.43         1.59 o                         
   2  -6   6         11.13         12.52         1.54 o                         
   3  -6   6         78.01        130.22         3.85 o                         
   4  -6   6         13.46         14.87         1.88 o                         
   5  -6   6        488.70        492.92         8.97 o                         
   6  -6   6         74.35         84.86         3.76 o                         
   7  -6   6        432.29        423.38         8.83 o                         
   8  -6   6         78.00         84.02         5.48 o                         
   9  -6   6         84.76         82.64         5.46 o                         
  -6  -5   6         44.12         39.68         2.95 o                         
  -5  -5   6         51.61         48.41         3.03 o                         
  -4  -5   6         90.85         84.23         4.04 o                         
  -3  -5   6         15.99         13.87         1.83 o                         
  -2  -5   6         15.62          7.58         1.55 o                         
  -1  -5   6        243.06        256.26         5.99 o                         
   0  -5   6        192.94        164.44         4.15 o                         
   1  -5   6          0.00         -1.17         1.17 o                         
   2  -5   6        174.06        164.55         4.47 o                         
   3  -5   6       1674.61       1609.10        24.31 o                         
   4  -5   6          0.15          0.71         1.31 o                         
   5  -5   6         53.99         52.30         3.93 o                         
   6  -5   6        215.08        225.06         6.13 o                         
   7  -5   6          7.02          8.26         1.78 o                         
   8  -5   6        397.57        398.40         8.49 o                         
   9  -5   6          0.30          2.72         1.70 o                         
  10  -5   6         30.98         34.51         3.54 o                         
  -7  -4   6          1.33         -1.29         1.29 o                         
  -6  -4   6         85.02         83.45         4.15 o                         
  -5  -4   6          3.92          5.96         1.61 o                         
  -4  -4   6         17.95         18.78         1.89 o                         
  -3  -4   6         59.02         52.79         3.09 o                         
  -2  -4   6        174.68        185.40         4.68 o                         
  -1  -4   6         80.53         75.38         3.07 o                         
   0  -4   6        128.63        137.35         3.84 o                         
   1  -4   6          1.17         -0.06         1.29 o                         
   2  -4   6        206.53        213.29         5.20 o                         
   3  -4   6          0.32         -0.02         1.20 o                         
   4  -4   6         33.56         31.23         2.76 o                         
   5  -4   6          2.64          0.23         1.15 o                         
   6  -4   6         18.43         20.43         1.98 o                         
   7  -4   6         54.35         49.11         2.97 o                         
   8  -4   6         10.39         11.05         2.20 o                         
   9  -4   6          1.56         -0.47         1.67 o                         
  10  -4   6         76.39         75.25         3.76 o                         
  -8  -3   6         23.46         26.02         2.30 o                         
  -7  -3   6          0.43          0.40         1.31 o                         
  -6  -3   6        170.16        154.95         4.19 o                         
  -5  -3   6         94.92         87.67         3.08 o                         
  -4  -3   6          3.56          1.36         1.24 o                         
  -3  -3   6         15.87         13.56         1.58 o                         
  -2  -3   6        344.59        350.02         6.65 o                         
  -1  -3   6        131.42        142.24         3.98 o                         
   0  -3   6         44.97         59.58         2.61 o                         
   1  -3   6          0.82          0.31         0.82 o                         
   2  -3   6         58.66         61.22         3.22 o                         
   3  -3   6         56.11         64.44         2.60 o                         
   4  -3   6          1.77          0.54         1.04 o                         
   5  -3   6          2.36          0.84         1.19 o                         
   6  -3   6        101.52         98.60         3.64 o                         
   7  -3   6          1.78          0.72         1.34 o                         
   8  -3   6         10.52         13.66         1.95 o                         
   9  -3   6         12.62         19.69         2.06 o                         
  10  -3   6        186.54        195.90         5.66 o                         
  11  -3   6        191.93        191.72         6.64 o                         
  -8  -2   6          5.94          5.37         0.81 o                         
  -7  -2   6        178.60        161.76         4.27 o                         
  -6  -2   6          5.72          4.47         1.27 o                         
  -5  -2   6         57.45         59.25         2.81 o                         
  -4  -2   6         18.29         15.01         1.38 o                         
  -3  -2   6        141.51        138.99         3.69 o                         
  -2  -2   6         24.41         33.03         1.92 o                         
  -1  -2   6         67.39         63.83         2.65 o                         
   0  -2   6          2.57          0.98         0.74 o                         
   1  -2   6        113.71        118.08         2.93 o                         
   2  -2   6         15.24         19.69         1.29 o                         
   3  -2   6         99.02        107.64         2.76 o                         
   4  -2   6         92.97        102.58         3.22 o                         
   5  -2   6        385.03        399.32         8.13 o                         
   6  -2   6          2.23          2.48         1.07 o                         
   7  -2   6         79.38         84.91         3.38 o                         
   8  -2   6          5.40          7.05         1.73 o                         
   9  -2   6         72.54         76.34         4.02 o                         
  10  -2   6        293.55        307.20         8.23 o                         
  11  -2   6          1.12          2.91         2.14 o                         
  -8  -1   6         71.34         75.24         2.55 o                         
  -7  -1   6          0.11          1.22         0.85 o                         
  -6  -1   6        571.64        543.86         8.80 o                         
  -5  -1   6         86.30         93.36         2.65 o                         
  -4  -1   6         96.46         94.18         2.56 o                         
  -3  -1   6        113.64        108.80         2.98 o                         
  -2  -1   6        220.07        214.52         4.35 o                         
  -1  -1   6         25.69         22.47         1.36 o                         
   0  -1   6         29.30         29.42         1.57 o                         
   1  -1   6        268.71        270.61         5.41 o                         
   2  -1   6          3.73          2.20         0.91 o                         
   3  -1   6          2.52          6.09         1.01 o                         
   4  -1   6         35.15         41.20         1.73 o                         
   5  -1   6        441.90        438.45         7.65 o                         
   6  -1   6          1.69          1.74         1.08 o                         
   7  -1   6         38.68         48.64         4.02 o                         
   8  -1   6         61.69         63.47         3.94 o                         
   9  -1   6         54.03         52.87         3.17 o                         
  10  -1   6        188.92        194.98         5.77 o                         
  11  -1   6         38.47         40.03         3.09 o                         
  12  -1   6        132.44        129.76         5.99 o                         
  -9   0   6          4.66          2.83         1.05 o                         
  -8   0   6         33.57         33.91         1.87 o                         
  -7   0   6        284.85        262.43         6.49 o                         
  -6   0   6         45.21         51.18         1.85 o                         
  -5   0   6        357.83        331.68         5.08 o                         
  -4   0   6        486.54        456.26         6.34 o                         
  -3   0   6         18.38         17.77         1.03 o                         
  -2   0   6          7.68          8.38         0.78 o                         
  -1   0   6         75.62         71.28         1.77 o                         
   0   0   6        123.54        127.84         2.19 o                         
   1   0   6         48.11         45.95         1.48 o                         
   2   0   6         81.94         78.44         1.74 o                         
   3   0   6         12.89         13.93         1.20 o                         
   4   0   6         14.92         17.18         1.48 o                         
   5   0   6       1419.43       1465.34        23.21 o                         
   6   0   6        384.32        447.60        11.29 o                         
   7   0   6         31.46         33.11         2.93 o                         
   8   0   6         12.65         12.13         1.62 o                         
   9   0   6       1278.22       1292.01        23.28 o                         
  10   0   6         42.36         44.67         3.20 o                         
  11   0   6        135.61        131.01         4.42 o                         
  12   0   6        123.69        117.62         6.45 o                         
  -9   1   6         12.76         15.94         1.85 o                         
  -8   1   6          0.05          1.83         1.40 o                         
  -7   1   6          1.49          2.76         0.82 o                         
  -6   1   6         13.46         10.45         0.90 o                         
  -5   1   6         92.77         82.06         2.00 o                         
  -4   1   6        192.13        172.42         3.23 o                         
  -3   1   6         16.39         14.80         0.93 o                         
  -2   1   6          5.37          5.93         0.61 o                         
  -1   1   6         39.51         34.69         1.50 o                         
   0   1   6        667.96        679.64        11.42 o                         
   1   1   6        320.18        315.53         5.43 o                         
   2   1   6         53.81         51.60         1.91 o                         
   3   1   6         87.51         86.58         2.34 o                         
   4   1   6         47.67         52.23         2.10 o                         
   5   1   6        264.98        277.77         5.18 o                         
   6   1   6          0.46          0.01         0.97 o                         
   7   1   6        142.56        152.63         3.98 o                         
   8   1   6          6.75         11.54         1.68 o                         
   9   1   6         54.39         57.83         2.41 o                         
  10   1   6          0.00         -0.46         1.36 o                         
  11   1   6         14.59         14.52         2.56 o                         
  12   1   6         12.67         15.15         2.59 o                         
  -9   2   6          4.47         11.85         3.67 o                         
  -8   2   6         16.02         15.75         2.42 o                         
  -7   2   6          5.47          7.93         1.51 o                         
  -6   2   6         10.32          8.76         1.09 o                         
  -5   2   6          5.48          4.41         0.75 o                         
  -4   2   6         11.30         14.77         1.44 o                         
  -3   2   6        395.24        358.73         5.98 o                         
  -2   2   6          6.06         14.59         1.31 o                         
  -1   2   6        163.74        199.39         3.72 o                         
   0   2   6       2307.61       2473.59        30.55 o                         
   1   2   6       1826.69       1897.90        24.84 o                         
   2   2   6        143.54        164.53         2.85 o                         
   3   2   6        218.46        217.99         4.28 o                         
   4   2   6        962.45       1003.18        18.32 o                         
   5   2   6          0.32         -0.65         0.65 o                         
   6   2   6         89.78        106.94         3.01 o                         
   7   2   6         35.19         38.88         2.40 o                         
   8   2   6        303.30        297.77         8.26 o                         
   9   2   6         20.49         20.22         2.16 o                         
  10   2   6        962.99        901.46        16.77 o                         
  11   2   6         12.35         13.01         2.49 o                         
  12   2   6        116.57        105.73         5.12 o                         
  -9   3   6         70.39         83.71         3.66 o                         
  -8   3   6         84.98         93.20         3.79 o                         
  -7   3   6         95.68         99.83         4.08 o                         
  -6   3   6         21.33         22.01         1.70 o                         
  -5   3   6        738.12        704.31        12.95 o                         
  -4   3   6       1024.62        987.47        19.43 o                         
  -3   3   6         47.07         60.58         2.25 o                         
  -2   3   6          4.49          2.60         1.48 o                         
  -1   3   6        423.40        480.53         6.49 o                         
   0   3   6        125.86        142.72         2.53 o                         
   1   3   6       2990.14       3132.31        33.78 o                         
   2   3   6        421.61        399.84         5.84 o                         
   3   3   6        197.67        220.13         3.97 o                         
   4   3   6          0.71          2.04         1.02 o                         
   5   3   6        540.14        559.48        10.25 o                         
   6   3   6         48.73         68.77         3.18 o                         
   7   3   6         63.36         76.59         3.01 o                         
   8   3   6         88.85         85.39         3.76 o                         
   9   3   6         16.54         12.10         1.87 o                         
  10   3   6          2.48         -0.48         1.42 o                         
  11   3   6        251.85        252.20         7.42 o                         
  12   3   6          0.47          6.23         2.38 o                         
  -9   4   6          7.10          8.41         1.67 o                         
  -8   4   6          7.64         10.84         1.16 o                         
  -7   4   6          1.35          1.39         0.93 o                         
  -6   4   6        506.06        500.16        12.29 o                         
  -5   4   6          9.68          8.70         1.65 o                         
  -4   4   6        276.66        276.72         5.87 o                         
  -3   4   6          3.15          3.72         1.10 o                         
  -2   4   6         51.58         58.29         2.54 o                         
  -1   4   6          4.78          6.41         0.65 o                         
   0   4   6         71.45         54.53         1.52 o                         
   1   4   6        299.33        331.69         4.42 o                         
   2   4   6          1.34          1.88         0.79 o                         
   3   4   6        595.72        562.09         8.02 o                         
   4   4   6          9.20          9.73         0.99 o                         
   5   4   6         55.83         55.44         2.11 o                         
   6   4   6          3.67          3.26         1.20 o                         
   7   4   6          0.00         -1.21         1.21 o                         
   8   4   6         15.99         14.18         1.84 o                         
   9   4   6          0.50          0.00         1.38 o                         
  10   4   6         98.18        106.24         4.68 o                         
  11   4   6          8.90          9.06         2.84 o                         
  12   4   6          0.02          5.18         2.06 o                         
  -8   5   6         77.15         90.05         3.61 o                         
  -7   5   6          0.07          0.22         1.36 o                         
  -6   5   6         21.16         21.28         1.46 o                         
  -5   5   6         84.91         87.27         2.49 o                         
  -4   5   6       1675.51       1627.14        23.20 o                         
  -3   5   6          0.00          0.19         0.49 o                         
  -2   5   6          0.02          0.58         0.56 o                         
  -1   5   6         16.99         26.87         1.20 o                         
   0   5   6        167.41        177.57         2.91 o                         
   1   5   6         99.75        111.43         2.51 o                         
   2   5   6         55.02         55.30         1.98 o                         
   3   5   6          0.80         -0.17         0.70 o                         
   4   5   6         56.66         54.56         2.21 o                         
   5   5   6         14.04         17.18         1.62 o                         
   6   5   6         11.71          7.16         1.25 o                         
   7   5   6         38.27         51.02         3.00 o                         
   8   5   6          5.16          1.07         1.37 o                         
   9   5   6          5.40          4.08         1.74 o                         
  10   5   6         43.19         52.77         3.54 o                         
  11   5   6         37.46         40.85         3.69 o                         
  -8   6   6         54.77         58.93         5.65 o                         
  -7   6   6          8.38          6.97         1.36 o                         
  -6   6   6          2.17          3.11         1.11 o                         
  -5   6   6         83.99         77.72         1.80 o                         
  -4   6   6        316.48        307.69         4.94 o                         
  -3   6   6         11.81         12.25         0.98 o                         
  -2   6   6        218.81        220.24         4.07 o                         
  -1   6   6        340.14        315.98         4.76 o                         
   0   6   6         52.11         50.98         1.79 o                         
   1   6   6         42.49         47.95         1.75 o                         
   2   6   6        113.94        101.37         2.46 o                         
   3   6   6         57.14         60.31         2.33 o                         
   4   6   6        226.90        223.94         4.42 o                         
   5   6   6         83.34         82.36         2.69 o                         
   6   6   6         95.16         87.58         2.88 o                         
   7   6   6         77.74         54.78         2.52 o                         
   8   6   6         34.47         40.81         3.00 o                         
   9   6   6         41.94         40.87         3.11 o                         
  10   6   6          1.12          2.60         1.96 o                         
  11   6   6          0.05          0.98         1.96 o                         
  -8   7   6         26.20         23.25         2.44 o                         
  -7   7   6          1.26          1.85         1.11 o                         
  -6   7   6        166.38        159.04         5.05 o                         
  -5   7   6        612.43        593.68        11.96 o                         
  -4   7   6       1097.73       1058.00        17.66 o                         
  -3   7   6        180.94        174.54         4.15 o                         
  -2   7   6        260.60        246.79         4.26 o                         
  -1   7   6        224.48        198.59         3.71 o                         
   0   7   6        740.08        687.36         9.30 o                         
   1   7   6         28.99         29.68         1.53 o                         
   2   7   6          3.67          3.40         0.92 o                         
   3   7   6        384.06        379.95         6.10 o                         
   4   7   6          0.00         -1.01         1.06 o                         
   5   7   6         45.25         58.29         2.64 o                         
   6   7   6        113.89        109.23         3.32 o                         
   7   7   6        342.87        278.58         5.94 o                         
   8   7   6         75.79         68.73         3.51 o                         
   9   7   6          1.90          2.16         1.47 o                         
  10   7   6         30.12         36.56         3.85 o                         
  -7   8   6         23.17         22.28         1.68 o                         
  -6   8   6          5.48          7.59         1.13 o                         
  -5   8   6         12.41         12.89         1.62 o                         
  -4   8   6         18.40         18.84         2.39 o                         
  -3   8   6         51.74         48.33         1.92 o                         
  -2   8   6         59.20         55.22         2.20 o                         
  -1   8   6          0.99          2.30         0.98 o                         
   0   8   6          0.75          2.43         0.95 o                         
   1   8   6          4.12          3.72         1.13 o                         
   2   8   6       1608.03       1556.58        18.41 o                         
   3   8   6         24.14         24.90         1.78 o                         
   4   8   6         18.04         20.24         1.92 o                         
   5   8   6          5.67          3.97         1.31 o                         
   6   8   6         18.60         19.92         1.88 o                         
   7   8   6         66.26         48.98         2.75 o                         
   8   8   6          0.88         -1.38         1.70 o                         
   9   8   6         19.74         13.99         2.22 o                         
  10   8   6         24.97         39.65         5.30 o                         
  -6   9   6         42.72         41.76         3.35 o                         
  -5   9   6          7.56          5.95         1.63 o                         
  -4   9   6          3.91          4.30         1.26 o                         
  -3   9   6         15.57         16.97         1.27 o                         
  -2   9   6        118.39        110.16         3.21 o                         
  -1   9   6          5.57          4.23         1.17 o                         
   0   9   6         29.96         32.53         2.07 o                         
   1   9   6        410.47        404.84         7.03 o                         
   2   9   6         57.18         57.92         3.65 o                         
   3   9   6          0.03          1.71         1.14 o                         
   4   9   6          5.18          4.05         1.41 o                         
   5   9   6         95.66         87.28         3.53 o                         
   6   9   6          0.04          0.52         1.25 o                         
   7   9   6         17.53         10.17         1.73 o                         
   8   9   6          0.04          2.51         1.39 o                         
   9   9   6        115.63        122.77         4.70 o                         
  -5  10   6          0.24         -1.64         1.64 o                         
  -4  10   6          7.28          6.77         1.57 o                         
  -3  10   6          4.48          1.69         1.39 o                         
  -2  10   6          1.78          0.27         1.53 o                         
  -1  10   6         99.64         94.18         3.29 o                         
   0  10   6         28.10         31.38         2.11 o                         
   1  10   6          9.11          7.46         1.45 o                         
   2  10   6       1219.82       1238.87        17.26 o                         
   3  10   6        528.95        498.21        10.47 o                         
   4  10   6          1.53          2.19         1.35 o                         
   5  10   6        148.65        141.01         4.69 o                         
   6  10   6          5.17          2.97         1.51 o                         
   7  10   6         51.62         48.23         2.93 o                         
   8  10   6          5.89          3.13         1.79 o                         
  -4  11   6        145.81        166.77         4.80 o                         
  -3  11   6         32.19         35.83         2.68 o                         
  -2  11   6          0.23          0.99         1.02 o                         
  -1  11   6         98.16         96.05         3.42 o                         
   0  11   6         77.85         90.11         3.48 o                         
   1  11   6          8.61          7.93         1.61 o                         
   2  11   6         53.55         49.87         2.83 o                         
   3  11   6          0.03         -1.08         1.38 o                         
   4  11   6          0.04         -1.59         1.59 o                         
   5  11   6         24.27         23.62         2.37 o                         
   6  11   6         34.54         29.30         2.45 o                         
   7  11   6          5.63         10.45         2.41 o                         
  -2  12   6         20.12         19.65         1.90 o                         
  -1  12   6          1.54          3.26         1.40 o                         
   0  12   6          1.22          0.69         1.66 o                         
   1  12   6         60.07         54.23         2.99 o                         
   2  12   6          7.61          4.46         1.66 o                         
   3  12   6         10.87          8.79         1.96 o                         
   4  12   6          1.39          2.10         2.05 o                         
   5  12   6         11.64          9.34         2.53 o                         
  -1  -8   7          7.38         14.86         4.16 o                         
   0  -8   7         16.80         21.16         2.70 o                         
   1  -8   7         75.62         90.40         5.95 o                         
   2  -8   7         19.82         24.27         2.40 o                         
   3  -8   7          2.02         -1.17         2.12 o                         
   4  -8   7        240.47        230.13         5.78 o                         
   5  -8   7        176.78        175.35         5.35 o                         
  -3  -7   7          1.45          5.13         2.25 o                         
  -2  -7   7         17.17         19.12         2.52 o                         
  -1  -7   7          9.14         12.73         2.20 o                         
   0  -7   7        161.56        157.19         3.96 o                         
   1  -7   7          0.45         -0.31         1.27 o                         
   2  -7   7          8.85          9.66         1.69 o                         
   3  -7   7        365.98        346.46         7.12 o                         
   4  -7   7        359.03        334.60         7.23 o                         
   5  -7   7         41.12         32.48         2.89 o                         
   6  -7   7         36.48         30.74         2.59 o                         
   7  -7   7          0.34          2.19         1.91 o                         
  -5  -6   7         39.60         38.59         3.69 o                         
  -4  -6   7          0.01          1.18         1.59 o                         
  -3  -6   7          6.79          7.70         2.14 o                         
  -2  -6   7          3.44          4.88         1.79 o                         
  -1  -6   7         14.68         16.09         2.21 o                         
   0  -6   7          3.22          3.70         1.11 o                         
   1  -6   7         92.14         94.50         3.77 o                         
   2  -6   7         24.59         24.68         1.72 o                         
   3  -6   7          0.21          3.65         1.30 o                         
   4  -6   7          2.96          4.53         1.53 o                         
   5  -6   7          3.06          4.33         1.74 o                         
   6  -6   7          0.26          0.01         1.52 o                         
   7  -6   7          0.40          1.18         1.48 o                         
   8  -6   7         31.12         31.48         2.85 o                         
  -6  -5   7          5.51          4.04         1.94 o                         
  -5  -5   7        177.75        182.20         5.12 o                         
  -4  -5   7          2.53          2.17         1.47 o                         
  -3  -5   7         10.59          5.88         1.60 o                         
  -2  -5   7          5.60          8.79         1.87 o                         
  -1  -5   7         17.21         14.96         2.06 o                         
   0  -5   7        167.07        172.15         5.40 o                         
   1  -5   7         78.52         70.36         3.08 o                         
   2  -5   7          0.67          0.01         1.11 o                         
   3  -5   7        101.46        110.88         3.89 o                         
   4  -5   7        106.29        107.54         4.20 o                         
   5  -5   7         12.99         14.29         2.48 o                         
   6  -5   7          5.52          4.71         1.56 o                         
   7  -5   7        305.05        320.63         6.99 o                         
   8  -5   7         15.60         21.82         2.19 o                         
   9  -5   7        228.72        226.88         6.24 o                         
  -6  -4   7          1.29          0.41         1.48 o                         
  -5  -4   7          1.59          2.28         1.43 o                         
  -4  -4   7         10.60          8.40         1.59 o                         
  -3  -4   7         23.84         26.94         2.59 o                         
  -2  -4   7        252.83        224.43         5.82 o                         
  -1  -4   7         27.54         31.15         2.65 o                         
   0  -4   7         35.88         27.53         1.33 o                         
   1  -4   7         56.84         51.67         2.06 o                         
   2  -4   7          0.57          0.38         1.03 o                         
   3  -4   7        153.42        150.17         4.51 o                         
   4  -4   7        103.79         98.04         3.36 o                         
   5  -4   7         25.14         26.26         2.24 o                         
   6  -4   7         19.83         18.36         1.96 o                         
   7  -4   7          1.16          0.47         1.23 o                         
   8  -4   7         38.16         36.68         2.57 o                         
   9  -4   7         98.99        102.69         4.60 o                         
  10  -4   7         13.80         15.59         2.78 o                         
  -7  -3   7          0.47          3.93         1.41 o                         
  -6  -3   7          1.74          1.28         1.44 o                         
  -5  -3   7        128.19        123.23         3.84 o                         
  -4  -3   7          3.84          5.09         1.36 o                         
  -3  -3   7          0.00         -1.02         1.02 o                         
  -2  -3   7        193.72        190.54         4.72 o                         
  -1  -3   7          0.64          1.96         1.36 o                         
   0  -3   7          0.82          1.03         0.67 o                         
   1  -3   7          0.28          0.23         0.94 o                         
   2  -3   7        204.78        204.53         4.32 o                         
   3  -3   7          0.58          2.25         1.00 o                         
   4  -3   7          0.05         -0.63         1.02 o                         
   5  -3   7         11.58          8.84         1.48 o                         
   6  -3   7          0.10         -1.13         1.13 o                         
   7  -3   7          2.01          0.47         1.39 o                         
   8  -3   7         14.92         19.32         2.11 o                         
   9  -3   7         11.23          9.79         1.90 o                         
  10  -3   7         34.84         34.62         2.93 o                         
  11  -3   7        167.27        174.95         6.45 o                         
  -7  -2   7         41.43         32.84         2.60 o                         
  -6  -2   7        110.25        100.53         3.54 o                         
  -5  -2   7          8.59          9.22         1.47 o                         
  -4  -2   7         26.67         27.72         2.09 o                         
  -3  -2   7        167.71        173.09         4.37 o                         
  -2  -2   7         72.74         73.47         2.78 o                         
  -1  -2   7         38.51         37.23         1.90 o                         
   0  -2   7          4.79          2.66         0.74 o                         
   1  -2   7         45.75         42.50         1.92 o                         
   2  -2   7        223.34        230.24         4.37 o                         
   3  -2   7          0.23          1.55         1.44 o                         
   4  -2   7         64.15         71.83         2.83 o                         
   5  -2   7         53.65         58.56         2.50 o                         
   6  -2   7        570.68        556.45        12.95 o                         
   7  -2   7         52.29         51.69         2.73 o                         
   8  -2   7         31.52         38.92         3.05 o                         
   9  -2   7         59.21         54.51         4.18 o                         
  10  -2   7        499.86        507.64        10.31 o                         
  11  -2   7         13.36         13.25         7.19 o                         
  -8  -1   7         49.07         43.85         2.91 o                         
  -7  -1   7          7.27         10.27         1.06 o                         
  -6  -1   7         75.21         72.36         2.83 o                         
  -5  -1   7        113.32        112.18         3.23 o                         
  -4  -1   7        492.79        474.49         8.99 o                         
  -3  -1   7         14.91         16.66         1.62 o                         
  -2  -1   7        104.49         98.16         2.73 o                         
  -1  -1   7         70.03         70.48         2.10 o                         
   0  -1   7         89.92         78.97         2.01 o                         
   1  -1   7        130.14        131.18         2.93 o                         
   2  -1   7        484.72        489.30         9.05 o                         
   3  -1   7          2.69          0.06         0.96 o                         
   4  -1   7        254.54        246.64         5.04 o                         
   5  -1   7        164.51        167.10         4.53 o                         
   6  -1   7        340.08        343.52         8.35 o                         
   7  -1   7         48.13         51.54         3.23 o                         
   8  -1   7          1.62          2.36         1.81 o                         
   9  -1   7         14.62         18.17         2.16 o                         
  10  -1   7        146.72        157.12         5.08 o                         
  11  -1   7         15.93         14.77         2.74 o                         
  -8   0   7         34.91         41.22         1.93 o                         
  -7   0   7        184.32        173.01         3.45 o                         
  -6   0   7          8.76          9.86         1.01 o                         
  -5   0   7        100.68        101.49         2.29 o                         
  -4   0   7        395.49        386.22         6.11 o                         
  -3   0   7       1205.74       1159.53        16.89 o                         
  -2   0   7        133.20        127.03         2.75 o                         
  -1   0   7        279.88        242.16         4.04 o                         
   0   0   7          3.55         13.31         0.89 o                         
   1   0   7        583.96        637.06         8.14 o                         
   2   0   7        520.56        496.54         8.37 o                         
   3   0   7        302.79        306.59         7.10 o                         
   4   0   7         15.14         15.86         1.42 o                         
   5   0   7        130.50        133.88         3.89 o                         
   6   0   7        181.19        192.61         5.13 o                         
   7   0   7        324.69        372.76         8.55 o                         
   8   0   7         15.42         15.17         2.19 o                         
   9   0   7         51.21         49.46         3.09 o                         
  10   0   7        173.42        169.28         5.27 o                         
  11   0   7         35.39         28.82         2.50 o                         
  12   0   7         10.68          9.98         3.33 o                         
  -8   1   7          1.62          1.42         1.17 o                         
  -7   1   7          4.32          3.46         1.29 o                         
  -6   1   7         12.31         14.63         1.29 o                         
  -5   1   7          0.22          2.30         0.75 o                         
  -4   1   7        405.58        390.37         7.29 o                         
  -3   1   7        145.27        132.46         2.92 o                         
  -2   1   7         51.97         46.12         1.32 o                         
  -1   1   7          0.51         -0.33         0.54 o                         
   0   1   7         26.54         22.83         1.18 o                         
   1   1   7        153.97        163.07         3.24 o                         
   2   1   7        295.83        307.48         5.46 o                         
   3   1   7        215.56        208.42         3.90 o                         
   4   1   7         24.11         29.12         2.19 o                         
   5   1   7        406.22        445.10         7.91 o                         
   6   1   7          1.95          0.12         1.35 o                         
   7   1   7          1.17          0.97         0.99 o                         
   8   1   7         14.49         17.03         1.74 o                         
   9   1   7        203.91        211.03         4.85 o                         
  10   1   7        109.88        104.94         3.28 o                         
  11   1   7         20.63         24.59         2.46 o                         
  12   1   7          2.24          4.29         2.03 o                         
  -8   2   7         13.72         14.72         1.25 o                         
  -7   2   7         40.33         42.84         4.66 o                         
  -6   2   7          2.10          2.82         1.81 o                         
  -5   2   7        865.07        873.59        16.69 o                         
  -4   2   7         38.10         32.74         2.46 o                         
  -3   2   7        162.38        154.86         3.95 o                         
  -2   2   7         30.47         31.27         1.82 o                         
  -1   2   7          0.70          4.23         0.49 o                         
   0   2   7         37.94         41.66         2.24 o                         
   1   2   7         13.69         13.43         1.00 o                         
   2   2   7        644.71        658.06         9.49 o                         
   3   2   7         58.51         63.13         1.84 o                         
   4   2   7        324.67        311.89         6.01 o                         
   5   2   7         26.07         20.85         1.61 o                         
   6   2   7         57.47         58.31         2.62 o                         
   7   2   7          0.31         -0.46         0.92 o                         
   8   2   7          1.93          1.94         1.29 o                         
   9   2   7          0.46          0.45         0.91 o                         
  10   2   7          6.20          8.13         1.92 o                         
  11   2   7        377.38        354.65         8.14 o                         
  12   2   7         72.24         73.04         5.03 o                         
  -8   3   7          7.86          9.59         2.81 o                         
  -7   3   7         43.77         53.05         3.56 o                         
  -6   3   7         44.77         46.38         2.97 o                         
  -5   3   7        103.49         97.73         4.11 o                         
  -4   3   7       1526.49       1495.86        23.98 o                         
  -3   3   7       1421.43       1338.99        17.77 o                         
  -2   3   7        219.42        201.58         4.07 o                         
  -1   3   7         61.44         60.94         2.06 o                         
   0   3   7        311.22        317.35         4.69 o                         
   1   3   7          3.14          4.08         0.66 o                         
   2   3   7        319.79        325.88         4.75 o                         
   3   3   7        196.42        192.22         3.29 o                         
   4   3   7         13.07         14.34         1.52 o                         
   5   3   7          7.97          6.74         1.36 o                         
   6   3   7         53.07         50.89         2.61 o                         
   7   3   7         26.26         22.33         1.66 o                         
   8   3   7         11.30         10.14         1.53 o                         
   9   3   7        178.53        159.98         4.93 o                         
  10   3   7         46.48         43.07         3.17 o                         
  11   3   7        141.89        139.10         5.13 o                         
  12   3   7          6.06          4.82         3.73 o                         
  -8   4   7         13.27         19.60         2.95 o                         
  -7   4   7         96.01         96.16         4.16 o                         
  -6   4   7          0.07          1.09         1.99 o                         
  -5   4   7        152.71        146.45         4.63 o                         
  -4   4   7         12.96         13.84         2.09 o                         
  -3   4   7        113.65        120.91         4.27 o                         
  -2   4   7         92.34        103.88         2.81 o                         
  -1   4   7         75.35         70.07         2.51 o                         
   0   4   7         21.03         25.98         1.07 o                         
   1   4   7         35.79         36.65         1.30 o                         
   2   4   7        105.07        118.32         2.57 o                         
   3   4   7        125.21        122.36         2.78 o                         
   4   4   7        308.53        311.41         5.24 o                         
   5   4   7         41.23         47.31         2.51 o                         
   6   4   7         14.76         13.34         1.49 o                         
   7   4   7         23.51         20.55         1.99 o                         
   8   4   7        163.56        134.38         4.10 o                         
   9   4   7          1.15          1.33         1.46 o                         
  10   4   7         21.80         19.44         2.44 o                         
  11   4   7          3.22          3.83         1.91 o                         
  12   4   7          1.67          3.96         4.16 o                         
  -8   5   7         62.10         79.47         3.81 o                         
  -7   5   7          0.01         -0.82         1.01 o                         
  -6   5   7         24.69         26.58         3.31 o                         
  -5   5   7        475.55        477.78         9.78 o                         
  -4   5   7          4.72          6.11         1.48 o                         
  -3   5   7        914.49        905.60        16.86 o                         
  -2   5   7          7.45          9.89         0.90 o                         
  -1   5   7         30.64         36.15         1.22 o                         
   0   5   7        160.08        158.31         2.86 o                         
   1   5   7        340.16        303.47         4.47 o                         
   2   5   7         73.47         58.53         1.81 o                         
   3   5   7          2.18          2.20         0.85 o                         
   4   5   7        172.61        158.19         3.32 o                         
   5   5   7          9.62          8.64         1.36 o                         
   6   5   7          3.34         -0.86         1.15 o                         
   7   5   7         10.67          8.11         1.76 o                         
   8   5   7        251.63        215.10         5.78 o                         
   9   5   7         35.35         34.29         2.64 o                         
  10   5   7          5.75          6.84         1.84 o                         
  11   5   7          9.78         10.98         2.09 o                         
  -8   6   7         39.85         49.79         5.25 o                         
  -7   6   7         55.60         47.96         4.57 o                         
  -6   6   7         20.02         15.88         1.73 o                         
  -5   6   7         49.00         42.73         2.42 o                         
  -4   6   7          0.84          0.54         0.69 o                         
  -3   6   7         12.91         14.36         1.41 o                         
  -2   6   7         30.04         28.23         1.33 o                         
  -1   6   7         46.72         46.58         1.75 o                         
   0   6   7        133.66        122.95         2.71 o                         
   1   6   7         38.57         42.20         1.73 o                         
   2   6   7         65.63         62.85         1.99 o                         
   3   6   7        598.39        573.08         9.03 o                         
   4   6   7         87.83         84.29         2.68 o                         
   5   6   7          0.31         -0.16         1.02 o                         
   6   6   7        151.57        148.33         4.21 o                         
   7   6   7         48.05         28.12         1.94 o                         
   8   6   7        277.64        244.79         6.80 o                         
   9   6   7          0.04         -1.08         1.38 o                         
  10   6   7        137.39        124.30         7.39 o                         
  11   6   7        114.45        148.02         5.80 o                         
  -7   7   7         29.70         30.45         1.58 o                         
  -6   7   7          7.45          3.24         1.17 o                         
  -5   7   7          4.16          4.37         1.14 o                         
  -4   7   7         40.29         35.31         1.97 o                         
  -3   7   7        262.90        244.40         4.52 o                         
  -2   7   7        103.12        101.79         2.80 o                         
  -1   7   7        812.25        751.95        10.36 o                         
   0   7   7         43.00         51.70         2.07 o                         
   1   7   7        185.10        172.94         3.48 o                         
   2   7   7        448.13        436.58         6.40 o                         
   3   7   7         30.89         31.60         1.97 o                         
   4   7   7        150.85        140.79         3.53 o                         
   5   7   7         18.49         18.59         1.72 o                         
   6   7   7         12.92         10.26         1.51 o                         
   7   7   7        213.58        182.62         4.45 o                         
   8   7   7         36.34         30.02         3.24 o                         
   9   7   7         21.87         25.76         3.13 o                         
  10   7   7         15.29         15.09         2.20 o                         
  -7   8   7          9.50          8.40         2.45 o                         
  -6   8   7          4.20          4.13         1.34 o                         
  -5   8   7         12.02          9.65         1.47 o                         
  -4   8   7         29.04         29.10         1.97 o                         
  -3   8   7          1.92          1.53         0.70 o                         
  -2   8   7        187.30        183.81         5.45 o                         
  -1   8   7         57.60         51.24         2.26 o                         
   0   8   7        482.84        466.61         7.82 o                         
   1   8   7         17.18         20.87         1.63 o                         
   2   8   7       1332.38       1308.84        16.52 o                         
   3   8   7       2035.23       1978.35        25.45 o                         
   4   8   7          6.43          5.50         1.27 o                         
   5   8   7          5.40          2.98         1.25 o                         
   6   8   7        172.02        148.41         4.03 o                         
   7   8   7         18.43         14.21         1.74 o                         
   8   8   7         76.49         65.18         3.18 o                         
   9   8   7          1.31          2.20         1.69 o                         
  10   8   7         14.31         16.55         2.43 o                         
  -6   9   7          0.83          0.67         1.09 o                         
  -5   9   7          0.52          1.16         1.42 o                         
  -4   9   7         15.26         15.31         1.86 o                         
  -3   9   7        118.73        110.63         2.63 o                         
  -2   9   7         38.37         34.43         1.91 o                         
  -1   9   7         18.41         18.73         1.53 o                         
   0   9   7        108.06        105.50         3.14 o                         
   1   9   7          0.67         -0.65         1.07 o                         
   2   9   7          3.10          1.82         1.19 o                         
   3   9   7         48.05         48.93         2.54 o                         
   4   9   7          5.02          1.93         1.24 o                         
   5   9   7        133.95        117.14         3.73 o                         
   6   9   7          0.00          0.45         1.18 o                         
   7   9   7          0.54          1.67         1.32 o                         
   8   9   7          1.93          2.81         1.88 o                         
   9   9   7        153.18        160.09         4.77 o                         
  -5  10   7          2.22         -0.78         1.65 o                         
  -4  10   7         81.26         85.64         4.24 o                         
  -3  10   7          1.49          2.07         1.26 o                         
  -2  10   7        133.35        141.07         3.58 o                         
  -1  10   7         17.00         18.20         1.63 o                         
   0  10   7        206.48        201.03         7.19 o                         
   1  10   7         94.43        101.31         3.38 o                         
   2  10   7         29.25         33.27         2.27 o                         
   3  10   7        371.09        361.65         6.94 o                         
   4  10   7          1.77          3.49         1.46 o                         
   5  10   7         18.07         19.29         2.12 o                         
   6  10   7         60.10         52.57         2.93 o                         
   7  10   7         57.85         49.49         2.91 o                         
   8  10   7          0.00         -0.85         1.50 o                         
  -4  11   7         12.02         12.25         2.05 o                         
  -3  11   7          6.00          9.81         1.78 o                         
  -2  11   7        146.77        159.69         4.26 o                         
  -1  11   7         53.05         60.13         2.75 o                         
   0  11   7         94.35         94.68         4.40 o                         
   1  11   7         45.87         51.13         2.98 o                         
   2  11   7          1.97          4.56         1.47 o                         
   3  11   7         55.26         54.26         3.16 o                         
   4  11   7         59.51         63.47         3.27 o                         
   5  11   7         24.96         22.86         2.22 o                         
   6  11   7         45.26         48.09         2.97 o                         
   7  11   7          2.68          4.15         1.92 o                         
  -2  12   7        134.31        139.57         3.93 o                         
  -1  12   7          0.35          1.05         1.42 o                         
   0  12   7         20.12         21.59         2.16 o                         
   1  12   7          4.81          2.94         1.48 o                         
   2  12   7         14.44         18.54         2.06 o                         
   3  12   7          3.00          4.45         2.52 o                         
   4  12   7          0.28         -1.93         2.11 o                         
   5  12   7          0.02          1.71         2.09 o                         
  -2  -7   8         30.27         46.33         4.17 o                         
  -1  -7   8          0.06         -2.12         2.12 o                         
   0  -7   8         91.18         89.91         4.71 o                         
   1  -7   8         62.83         58.61         3.77 o                         
   2  -7   8         16.54         17.63         1.79 o                         
   3  -7   8         35.61         30.10         2.01 o                         
   4  -7   8        393.46        335.66         7.88 o                         
   5  -7   8         37.01         33.49         2.70 o                         
   6  -7   8          0.00         -1.43         1.43 o                         
  -3  -6   8          3.22          3.67         2.80 o                         
  -2  -6   8          2.04          2.59         1.86 o                         
  -1  -6   8        199.24        191.91         6.23 o                         
   0  -6   8         11.96         12.42         2.73 o                         
   1  -6   8          0.13          1.57         1.03 o                         
   2  -6   8         48.91         46.08         2.85 o                         
   3  -6   8        186.79        168.67         4.19 o                         
   4  -6   8         13.22         13.33         1.66 o                         
   5  -6   8         81.25         74.52         3.63 o                         
   6  -6   8         36.41         34.15         2.48 o                         
   7  -6   8         25.94         19.23         2.84 o                         
   8  -6   8         17.69         19.62         2.82 o                         
  -5  -5   8         43.45         55.76        10.30 o                         
  -4  -5   8         38.31         29.08         2.64 o                         
  -3  -5   8         10.29         15.11         2.25 o                         
  -2  -5   8         10.26          8.73         1.87 o                         
  -1  -5   8        198.66        185.48         5.60 o                         
   0  -5   8          3.60          0.83         1.72 o                         
   1  -5   8         18.66         17.35         1.75 o                         
   2  -5   8         84.79         86.40         3.54 o                         
   3  -5   8          7.23          7.29         1.48 o                         
   4  -5   8         46.96         44.01         2.72 o                         
   5  -5   8          6.85          3.96         1.52 o                         
   6  -5   8          1.82          3.11         1.59 o                         
   7  -5   8          4.87          2.70         1.50 o                         
   8  -5   8         40.57         47.91         3.56 o                         
   9  -5   8         80.47         74.97         4.53 o                         
  -5  -4   8         74.82         80.75         4.28 o                         
  -4  -4   8         63.04         69.80         3.88 o                         
  -3  -4   8         10.02          8.12         1.73 o                         
  -2  -4   8        123.77        125.03         4.59 o                         
  -1  -4   8        104.40         98.05         3.90 o                         
   0  -4   8        297.47        292.75         6.96 o                         
   1  -4   8         13.91          7.13         1.16 o                         
   2  -4   8         20.39         12.97         1.69 o                         
   3  -4   8         10.42          9.27         1.45 o                         
   4  -4   8         20.24         22.08         1.85 o                         
   5  -4   8          4.12          2.98         1.28 o                         
   6  -4   8         18.43         16.17         1.86 o                         
   7  -4   8        180.49        171.20         4.59 o                         
   8  -4   8         41.91         52.31         3.19 o                         
   9  -4   8         16.97         19.71         2.19 o                         
  10  -4   8          0.05          4.29         2.59 o                         
  -6  -3   8         13.02         16.72         1.97 o                         
  -5  -3   8          0.06          0.17         1.53 o                         
  -4  -3   8          0.70          2.60         1.29 o                         
  -3  -3   8         30.96         37.04         2.55 o                         
  -2  -3   8          1.68          4.55         1.36 o                         
  -1  -3   8         13.26         13.25         1.79 o                         
   0  -3   8          3.41          1.96         1.29 o                         
   1  -3   8          0.71         -0.74         0.74 o                         
   2  -3   8         19.76         18.27         1.67 o                         
   3  -3   8        145.13        144.06         3.59 o                         
   4  -3   8          0.84          1.08         1.07 o                         
   5  -3   8         57.53         52.35         2.39 o                         
   6  -3   8         76.08         72.17         2.88 o                         
   7  -3   8          4.82          5.17         1.47 o                         
   8  -3   8         46.00         46.69         4.45 o                         
   9  -3   8         17.75         18.02         7.03 o                         
  10  -3   8         93.89         99.14         4.99 o                         
  -7  -2   8          1.90          4.62         1.89 o                         
  -6  -2   8          0.98          2.43         1.54 o                         
  -5  -2   8         21.83         18.93         1.98 o                         
  -4  -2   8          4.76          4.04         1.35 o                         
  -3  -2   8        178.64        184.75         4.60 o                         
  -2  -2   8         79.53         78.92         2.96 o                         
  -1  -2   8          4.46          5.66         1.18 o                         
   0  -2   8          0.31         -0.38         0.61 o                         
   1  -2   8          1.30          0.75         0.77 o                         
   2  -2   8         16.74         20.62         1.68 o                         
   3  -2   8         46.89         43.89         2.25 o                         
   4  -2   8         62.22         63.55         2.60 o                         
   5  -2   8         23.53         27.25         1.77 o                         
   6  -2   8        181.40        172.82         4.31 o                         
   7  -2   8        241.52        245.44         7.07 o                         
   8  -2   8         35.59         34.83         2.99 o                         
   9  -2   8          0.06          0.85         1.72 o                         
  10  -2   8        342.69        325.97         7.88 o                         
  11  -2   8        313.69        323.55         9.55 o                         
  -7  -1   8          2.11          1.42         0.99 o                         
  -6  -1   8          0.01          1.45         1.09 o                         
  -5  -1   8         63.06         64.71         3.58 o                         
  -4  -1   8         75.44         69.45         3.55 o                         
  -3  -1   8        251.87        259.18         6.38 o                         
  -2  -1   8          8.94          9.30         1.25 o                         
  -1  -1   8        146.28        136.88         3.95 o                         
   0  -1   8          0.04          1.05         0.61 o                         
   1  -1   8          6.28          3.65         0.77 o                         
   2  -1   8        455.99        451.24         7.28 o                         
   3  -1   8         46.37         47.57         2.53 o                         
   4  -1   8         17.76         14.79         1.58 o                         
   5  -1   8        256.89        291.05         6.67 o                         
   6  -1   8        284.39        289.84         7.56 o                         
   7  -1   8        322.60        321.38         7.64 o                         
   8  -1   8        127.31        124.75         5.13 o                         
   9  -1   8         23.85         21.62         2.71 o                         
  10  -1   8         45.31         50.22         5.21 o                         
  11  -1   8         18.60         17.67         2.55 o                         
  -7   0   8          3.73          1.77         0.85 o                         
  -6   0   8         32.31         28.58         1.45 o                         
  -5   0   8          3.06          0.44         0.57 o                         
  -4   0   8       1160.58       1118.09        16.72 o                         
  -3   0   8          0.82         -0.27         1.07 o                         
  -2   0   8        749.92        686.83         9.89 o                         
  -1   0   8         46.51         47.83         1.63 o                         
   0   0   8        438.18        407.49         5.46 o                         
   1   0   8        147.16        153.96         3.02 o                         
   2   0   8        864.59        822.12        13.47 o                         
   3   0   8         98.37         98.44         2.43 o                         
   4   0   8          4.94          4.30         0.93 o                         
   5   0   8         36.69         35.64         2.73 o                         
   6   0   8         28.48         31.82         2.35 o                         
   7   0   8          2.54          3.60         1.69 o                         
   8   0   8        114.92        116.58         4.55 o                         
   9   0   8          6.66          2.12         1.75 o                         
  10   0   8         74.58         77.74         3.56 o                         
  11   0   8         41.23         38.47         3.22 o                         
  -8   1   8          0.35          2.00         1.52 o                         
  -7   1   8         38.29         37.24         1.88 o                         
  -6   1   8          0.20          0.06         1.40 o                         
  -5   1   8          4.65          3.78         1.84 o                         
  -4   1   8        220.90        215.95         5.53 o                         
  -3   1   8       1201.82       1170.81        22.47 o                         
  -2   1   8        129.42        127.52         2.60 o                         
  -1   1   8         20.24         25.30         1.33 o                         
   0   1   8         14.01         15.42         0.99 o                         
   1   1   8       1078.58       1098.54        17.12 o                         
   2   1   8        354.75        368.69         6.04 o                         
   3   1   8         26.21         22.60         1.84 o                         
   4   1   8         11.47         11.26         1.08 o                         
   5   1   8         40.88         38.81         2.10 o                         
   6   1   8        167.20        182.92         4.58 o                         
   7   1   8         24.59         22.56         2.07 o                         
   8   1   8          2.65          1.26         1.28 o                         
   9   1   8          1.03          1.22         1.26 o                         
  10   1   8         15.54         13.53         1.89 o                         
  11   1   8          0.64         -0.95         1.69 o                         
  12   1   8          0.03         -0.16         3.32 o                         
  -8   2   8          0.13          2.39         2.19 o                         
  -7   2   8          6.38         10.34         2.55 o                         
  -6   2   8          0.05          0.84         1.35 o                         
  -5   2   8         87.46         89.17         5.84 o                         
  -4   2   8         27.89         31.87         2.48 o                         
  -3   2   8          3.58          6.23         1.40 o                         
  -2   2   8         73.70         64.27         1.92 o                         
  -1   2   8        149.50        153.17         2.53 o                         
   0   2   8        212.66        209.26         3.27 o                         
   1   2   8        119.32        111.43         2.37 o                         
   2   2   8          8.03         13.72         1.27 o                         
   3   2   8          1.00          1.05         0.98 o                         
   4   2   8        300.69        283.23         6.10 o                         
   5   2   8          6.45          4.10         1.09 o                         
   6   2   8         52.27         50.37         3.06 o                         
   7   2   8         13.14         16.39         1.60 o                         
   8   2   8          1.27          0.18         1.28 o                         
   9   2   8         12.15          8.98         1.39 o                         
  10   2   8          2.72          3.12         1.12 o                         
  11   2   8          8.07          7.97         2.09 o                         
  12   2   8         17.69         17.27         3.33 o                         
  -8   3   8         34.97         52.55         3.73 o                         
  -7   3   8         12.19         11.07         2.20 o                         
  -6   3   8          2.44          3.88         1.65 o                         
  -5   3   8        145.93        146.60         5.06 o                         
  -4   3   8        396.46        392.16         8.27 o                         
  -3   3   8       1374.84       1348.29        21.80 o                         
  -2   3   8        322.81        302.84         7.89 o                         
  -1   3   8          5.85          7.48         0.82 o                         
   0   3   8          3.96          5.78         0.72 o                         
   1   3   8        362.73        400.26         5.40 o                         
   2   3   8        255.09        279.71         5.35 o                         
   3   3   8          3.92          8.36         0.70 o                         
   4   3   8        445.46        472.70         7.04 o                         
   5   3   8         46.58         56.40         2.77 o                         
   6   3   8         51.21         55.82         2.44 o                         
   7   3   8         39.05         37.15         2.12 o                         
   8   3   8         44.66         37.92         2.30 o                         
   9   3   8          1.35          1.57         1.45 o                         
  10   3   8          1.78          2.14         1.50 o                         
  11   3   8         41.49         37.32         3.01 o                         
  12   3   8        130.48        110.68         9.47 o                         
  -8   4   8        115.66        123.52         6.87 o                         
  -7   4   8          0.40         -1.24         1.52 o                         
  -6   4   8         91.24         87.04         3.96 o                         
  -5   4   8          1.26          2.85         1.45 o                         
  -4   4   8         80.99         92.24         3.67 o                         
  -3   4   8         49.23         41.89         2.60 o                         
  -2   4   8          9.49          6.33         1.35 o                         
  -1   4   8          0.06          0.52         0.54 o                         
   0   4   8          0.38          5.74         0.76 o                         
   1   4   8        123.56        144.31         2.50 o                         
   2   4   8        197.98        209.00         3.73 o                         
   3   4   8        109.59        127.43         2.72 o                         
   4   4   8        104.20        109.60         2.77 o                         
   5   4   8         55.01         63.03         2.52 o                         
   6   4   8          0.39          1.16         1.27 o                         
   7   4   8        178.49        183.17         4.57 o                         
   8   4   8        275.31        243.75         5.68 o                         
   9   4   8         43.38         42.53         2.96 o                         
  10   4   8          8.01          7.35         2.67 o                         
  11   4   8          4.34          7.74         2.21 o                         
  -7   5   8         82.30         99.91         4.42 o                         
  -6   5   8          8.67          9.91         1.97 o                         
  -5   5   8          4.14          3.17         1.44 o                         
  -4   5   8        300.94        281.64         7.25 o                         
  -3   5   8         65.99         67.58         3.34 o                         
  -2   5   8          0.00         -1.17         1.17 o                         
  -1   5   8          0.32          0.16         0.68 o                         
   0   5   8         35.85         33.95         1.60 o                         
   1   5   8         58.01         57.20         1.84 o                         
   2   5   8          4.39          6.51         0.83 o                         
   3   5   8        172.94        169.33         4.22 o                         
   4   5   8         61.65         63.33         2.32 o                         
   5   5   8         93.04         89.42         2.61 o                         
   6   5   8         55.61         59.53         2.74 o                         
   7   5   8          0.19         -1.17         1.17 o                         
   8   5   8        246.14        209.96         5.81 o                         
   9   5   8         17.22         14.10         2.01 o                         
  10   5   8          6.77          2.93         1.78 o                         
  11   5   8         18.61         24.64         2.96 o                         
  -7   6   8          0.10          0.21         2.16 o                         
  -6   6   8         26.46         30.82         3.31 o                         
  -5   6   8         22.46         25.34         2.36 o                         
  -4   6   8          0.11          0.47         1.71 o                         
  -3   6   8         11.98         10.01         1.80 o                         
  -2   6   8          3.30          3.12         1.12 o                         
  -1   6   8          0.86          1.31         0.94 o                         
   0   6   8        107.06         97.28         2.62 o                         
   1   6   8          7.67          7.08         0.98 o                         
   2   6   8        159.51        148.27         3.10 o                         
   3   6   8       2602.52       2487.27        32.71 o                         
   4   6   8        702.54        680.79        10.01 o                         
   5   6   8         29.41         30.56         1.93 o                         
   6   6   8          2.24          0.71         1.07 o                         
   7   6   8         44.98         30.81         2.52 o                         
   8   6   8          3.71          5.15         2.06 o                         
   9   6   8          5.95          2.38         1.78 o                         
  10   6   8          4.86          0.39         1.82 o                         
  11   6   8         35.85         44.73         3.49 o                         
  -7   7   8          0.23          0.14         2.26 o                         
  -6   7   8          2.70          2.06         0.89 o                         
  -5   7   8          3.10          4.04         1.26 o                         
  -4   7   8          6.88          7.74         1.23 o                         
  -3   7   8         13.82         13.39         1.28 o                         
  -2   7   8        316.38        284.56         4.86 o                         
  -1   7   8          5.26          9.34         1.08 o                         
   0   7   8        545.80        528.71         8.30 o                         
   1   7   8         98.77        105.83         2.74 o                         
   2   7   8       1305.97       1257.55        15.73 o                         
   3   7   8         40.36         44.05         2.23 o                         
   4   7   8        151.38        159.09         3.91 o                         
   5   7   8         11.04          8.87         1.50 o                         
   6   7   8        116.88         95.16         3.71 o                         
   7   7   8          0.20          0.21         1.09 o                         
   8   7   8         50.92         56.82         3.23 o                         
   9   7   8         14.93         12.84         2.22 o                         
  10   7   8        331.55        321.64         7.51 o                         
  -6   8   8         28.40         32.45         4.86 o                         
  -5   8   8         74.95         99.21         5.31 o                         
  -4   8   8          7.86          9.25         1.18 o                         
  -3   8   8          7.25          4.99         0.99 o                         
  -2   8   8          1.53          2.50         0.84 o                         
  -1   8   8         82.27         81.20         3.01 o                         
   0   8   8          3.76          5.44         1.32 o                         
   1   8   8       1172.22       1143.63        15.38 o                         
   2   8   8        439.38        430.11         6.85 o                         
   3   8   8         14.08         15.25         1.76 o                         
   4   8   8       1465.94       1409.43        19.21 o                         
   5   8   8         51.01         53.36         2.70 o                         
   6   8   8          0.25          0.08         1.16 o                         
   7   8   8         15.07         11.29         1.65 o                         
   8   8   8         39.11         35.62         2.60 o                         
   9   8   8          2.22          1.42         3.09 o                         
  10   8   8          4.09          6.96         2.00 o                         
  -5   9   8          2.44          1.84         1.69 o                         
  -4   9   8         20.92         24.62         2.57 o                         
  -3   9   8         15.14         12.96         1.06 o                         
  -2   9   8        149.73        134.53         5.70 o                         
  -1   9   8         47.81         37.36         1.99 o                         
   0   9   8         81.34         83.50         2.87 o                         
   1   9   8        167.27        166.94         4.15 o                         
   2   9   8        159.42        156.59         3.74 o                         
   3   9   8         24.46         28.38         2.05 o                         
   4   9   8         32.92         39.49         2.43 o                         
   5   9   8         87.10         87.70         3.44 o                         
   6   9   8          0.00          1.26         1.27 o                         
   7   9   8         21.40         15.13         1.87 o                         
   8   9   8          0.04          2.12         1.55 o                         
   9   9   8         41.26         61.09         3.83 o                         
  -5  10   8          0.49         -1.15         1.15 o                         
  -4  10   8          8.65          9.98         1.61 o                         
  -3  10   8          1.91          2.42         1.12 o                         
  -2  10   8         37.35         29.20         2.12 o                         
  -1  10   8        177.92        166.02         4.02 o                         
   0  10   8          0.00          0.35         1.11 o                         
   1  10   8         40.81         35.56         2.36 o                         
   2  10   8          0.22          0.57         1.33 o                         
   3  10   8         23.65         29.23         2.37 o                         
   4  10   8         25.74         28.88         2.47 o                         
   5  10   8          3.09          5.40         1.48 o                         
   6  10   8          8.24          9.96         1.85 o                         
   7  10   8          6.65          7.44         2.14 o                         
   8  10   8         43.94         51.92         3.70 o                         
  -3  11   8          5.22          1.95         1.65 o                         
  -2  11   8         15.27         16.64         1.57 o                         
  -1  11   8          6.25         15.25         1.56 o                         
   0  11   8         10.73         12.76         1.63 o                         
   1  11   8         76.03         83.78         3.43 o                         
   2  11   8          0.48          3.22         2.08 o                         
   3  11   8         12.94         14.75         2.15 o                         
   4  11   8          0.03          2.69         1.64 o                         
   5  11   8          3.36          2.78         1.50 o                         
   6  11   8         66.20         74.52         4.17 o                         
   7  11   8         71.41         67.33         5.38 o                         
  -2  12   8          8.66         15.48         1.94 o                         
  -1  12   8         10.12         10.66         1.58 o                         
   0  12   8          9.22         14.22         2.09 o                         
   1  12   8          0.34         -1.25         1.31 o                         
   2  12   8         23.00         26.66         2.37 o                         
   3  12   8          0.01         -1.79         1.79 o                         
   4  12   8         25.80         24.45         2.60 o                         
   5  12   8          0.10          1.69         2.31 o                         
   1  -7   9         17.30         18.64         3.63 o                         
   2  -7   9          4.56          4.40         1.76 o                         
   3  -7   9         14.83         14.89         2.77 o                         
   4  -7   9         34.46         40.81         3.17 o                         
  -2  -6   9         24.61         35.77         3.26 o                         
  -1  -6   9          0.60          0.42         2.69 o                         
   0  -6   9         11.89         10.77         2.11 o                         
   1  -6   9         38.91         34.38         1.96 o                         
   2  -6   9          3.89          0.97         1.78 o                         
   3  -6   9         12.71         13.10         2.06 o                         
   4  -6   9         95.93         98.83         3.77 o                         
   5  -6   9         40.89         37.57         2.68 o                         
   6  -6   9          8.29          8.76         1.96 o                         
   7  -6   9         27.55         20.96         3.06 o                         
  -3  -5   9         28.56         27.52         2.59 o                         
  -2  -5   9          0.01          0.61         1.56 o                         
  -1  -5   9         55.52         49.74         3.62 o                         
   0  -5   9          0.91          2.90         1.62 o                         
   1  -5   9          3.89          7.30         1.49 o                         
   2  -5   9          0.70         -0.15         2.06 o                         
   3  -5   9         50.51         46.71         3.07 o                         
   4  -5   9          0.05         -0.91         1.38 o                         
   5  -5   9          0.09         -0.43         1.41 o                         
   6  -5   9          3.92          3.85         1.45 o                         
   7  -5   9          3.64          0.20         1.79 o                         
   8  -5   9          1.24          3.36         1.62 o                         
  -4  -4   9          2.82          4.37         1.68 o                         
  -3  -4   9          4.30          3.40         1.78 o                         
  -2  -4   9         89.33         90.62         3.87 o                         
  -1  -4   9          8.03         11.88         1.86 o                         
   0  -4   9         32.98         27.70         2.86 o                         
   1  -4   9         35.55         26.48         1.74 o                         
   2  -4   9         12.03          6.91         2.03 o                         
   3  -4   9        238.81        213.24         5.09 o                         
   4  -4   9          0.05         -0.72         1.14 o                         
   5  -4   9         22.25         20.69         2.18 o                         
   6  -4   9         11.82         14.39         2.32 o                         
   7  -4   9        175.86        161.16         4.55 o                         
   8  -4   9         79.74         77.89         3.40 o                         
   9  -4   9         80.59         89.69         4.28 o                         
  -5  -3   9          9.61         12.10         2.01 o                         
  -4  -3   9          4.92          8.39         1.91 o                         
  -3  -3   9         24.04         20.26         2.09 o                         
  -2  -3   9         89.45         95.62         3.70 o                         
  -1  -3   9          1.22          1.34         1.39 o                         
   0  -3   9          0.02          2.49         1.07 o                         
   1  -3   9         28.40         31.98         1.82 o                         
   2  -3   9        242.04        213.71         5.36 o                         
   3  -3   9        195.07        217.16         4.71 o                         
   4  -3   9        154.53        147.88         3.88 o                         
   5  -3   9          0.09         -0.17         0.98 o                         
   6  -3   9         59.67         64.41         3.33 o                         
   7  -3   9         14.64         12.41         1.44 o                         
   8  -3   9         13.90         16.38         2.38 o                         
   9  -3   9         87.51         87.68         5.54 o                         
  10  -3   9         11.32         21.86         5.22 o                         
  -6  -2   9         14.72         13.87         1.89 o                         
  -5  -2   9         16.94         15.58         2.17 o                         
  -4  -2   9         23.93         21.25         1.89 o                         
  -3  -2   9         26.87         26.48         2.25 o                         
  -2  -2   9         20.84         22.38         1.92 o                         
  -1  -2   9         38.41         38.34         2.13 o                         
   0  -2   9          9.77         12.70         1.47 o                         
   1  -2   9         18.84         18.74         1.35 o                         
   2  -2   9         94.24         96.92         3.38 o                         
   3  -2   9        339.07        330.33         6.05 o                         
   4  -2   9          7.57         10.14         1.40 o                         
   5  -2   9          1.69          1.79         1.31 o                         
   6  -2   9          0.24         -0.93         1.28 o                         
   7  -2   9          0.68          3.57         1.60 o                         
   8  -2   9         83.75         86.43         4.35 o                         
   9  -2   9          8.80          5.94         2.39 o                         
  10  -2   9         15.44         18.16         2.83 o                         
  -6  -1   9         43.66         44.07         2.44 o                         
  -5  -1   9          6.83          9.12         1.51 o                         
  -4  -1   9          0.79         -0.68         1.31 o                         
  -3  -1   9        188.43        186.69         4.86 o                         
  -2  -1   9        858.91        881.41        13.80 o                         
  -1  -1   9         94.11         97.52         2.89 o                         
   0  -1   9          3.28          3.07         0.92 o                         
   1  -1   9         41.36         44.16         1.83 o                         
   2  -1   9          1.19          1.11         0.91 o                         
   3  -1   9        136.30        141.05         3.49 o                         
   4  -1   9          5.03          2.86         1.12 o                         
   5  -1   9         14.88         17.38         2.33 o                         
   6  -1   9         32.39         31.90         2.49 o                         
   7  -1   9        131.48        138.78         5.24 o                         
   8  -1   9         32.40         36.56         3.08 o                         
   9  -1   9         11.43         10.88         2.85 o                         
  10  -1   9        217.60        210.65         6.06 o                         
  11  -1   9         31.86         31.11         3.49 o                         
  -7   0   9          0.95          0.90         1.32 o                         
  -6   0   9          2.46          3.66         2.39 o                         
  -5   0   9          6.75          8.64         1.74 o                         
  -4   0   9        100.21         97.60         2.87 o                         
  -3   0   9         57.81         53.07         2.30 o                         
  -2   0   9          9.23          9.13         1.19 o                         
  -1   0   9        258.21        249.26         4.69 o                         
   0   0   9        385.50        389.67         5.95 o                         
   1   0   9        879.04        854.07        12.04 o                         
   2   0   9        153.42        147.81         4.23 o                         
   3   0   9         12.53         10.77         1.24 o                         
   4   0   9         36.23         33.98         2.15 o                         
   5   0   9        230.72        227.60         5.50 o                         
   6   0   9         44.31         50.37         3.22 o                         
   7   0   9         79.20         85.66         6.39 o                         
   8   0   9         25.17         31.61         2.91 o                         
   9   0   9        104.72        102.42         4.24 o                         
  10   0   9         10.85          6.95         1.91 o                         
  11   0   9         49.59         44.75         3.51 o                         
  -7   1   9          4.20          6.35         2.27 o                         
  -6   1   9         26.78         24.95         3.63 o                         
  -5   1   9          0.98          0.91         1.27 o                         
  -4   1   9          1.18          1.86         0.74 o                         
  -3   1   9        223.01        209.97         5.23 o                         
  -2   1   9       3542.42       3435.92        50.62 o                         
  -1   1   9         85.64         79.61         2.48 o                         
   0   1   9        201.42        186.50         2.95 o                         
   1   1   9         45.74         64.06         2.11 o                         
   2   1   9          0.00          1.87         0.99 o                         
   3   1   9          4.08          2.89         1.09 o                         
   4   1   9          1.78          1.88         1.12 o                         
   5   1   9        299.27        300.11         6.07 o                         
   6   1   9          4.31          6.92         1.61 o                         
   7   1   9         34.22         33.36         2.53 o                         
   8   1   9          0.04         -1.45         1.55 o                         
   9   1   9          1.60          2.63         1.49 o                         
  10   1   9         36.01         37.95         2.88 o                         
  11   1   9          0.65          3.04         1.68 o                         
  -7   2   9         75.91         97.41         4.84 o                         
  -6   2   9          7.28         10.19         1.87 o                         
  -5   2   9          2.18         -0.07         1.30 o                         
  -4   2   9        295.94        315.24         7.78 o                         
  -3   2   9         87.44         88.77         3.79 o                         
  -2   2   9          6.45          5.31         0.73 o                         
  -1   2   9         50.83         53.67         1.58 o                         
   0   2   9         15.10         11.35         0.81 o                         
   1   2   9          2.35          1.47         0.79 o                         
   2   2   9        145.89        156.75         3.77 o                         
   3   2   9          4.66          5.27         1.21 o                         
   4   2   9          1.70         -0.20         1.08 o                         
   5   2   9        202.68        202.39         4.39 o                         
   6   2   9         41.82         43.84         2.32 o                         
   7   2   9         57.60         59.67         3.15 o                         
   8   2   9          6.85          5.72         1.57 o                         
   9   2   9        202.97        207.49         5.43 o                         
  10   2   9          1.52          0.39         1.29 o                         
  11   2   9         13.17         14.82         2.31 o                         
  -7   3   9        132.13        174.36         7.74 o                         
  -6   3   9         34.34         43.42         4.10 o                         
  -5   3   9          6.36          5.12         1.61 o                         
  -4   3   9        186.49        188.75         5.66 o                         
  -3   3   9        121.07        127.66         4.40 o                         
  -2   3   9        293.63        282.02         7.37 o                         
  -1   3   9         32.75         31.53         1.60 o                         
   0   3   9         30.45         45.61         1.37 o                         
   1   3   9          5.47          7.16         0.98 o                         
   2   3   9         11.03          7.80         1.09 o                         
   3   3   9          0.00          0.70         0.86 o                         
   4   3   9          6.85          6.55         1.05 o                         
   5   3   9        367.41        373.52         7.15 o                         
   6   3   9          2.46          4.36         1.41 o                         
   7   3   9        135.28        132.69         4.15 o                         
   8   3   9          0.62          2.47         1.20 o                         
   9   3   9         41.45         54.73         3.02 o                         
  10   3   9          0.43          3.33         2.10 o                         
  11   3   9          3.51          0.72         2.12 o                         
  -7   4   9         74.51        101.47         4.98 o                         
  -6   4   9          2.21          3.40         1.64 o                         
  -5   4   9         47.33         43.89         3.07 o                         
  -4   4   9         44.32         41.84         2.87 o                         
  -3   4   9        214.88        213.20         5.74 o                         
  -2   4   9         62.78         56.52         3.06 o                         
  -1   4   9          0.08         -0.40         0.48 o                         
   0   4   9         40.10         36.29         1.56 o                         
   1   4   9         27.23         32.51         1.75 o                         
   2   4   9          2.37          3.94         0.96 o                         
   3   4   9         52.34         49.72         1.96 o                         
   4   4   9       2855.87       2858.64        37.31 o                         
   5   4   9          0.12         -0.03         0.90 o                         
   6   4   9        321.93        330.87         7.27 o                         
   7   4   9          2.77          2.97         1.17 o                         
   8   4   9         72.61         70.33         2.91 o                         
   9   4   9         17.23         14.84         2.03 o                         
  10   4   9          0.09         -1.40         1.40 o                         
  11   4   9         40.00         43.34         4.14 o                         
  -7   5   9        170.43        182.32         5.78 o                         
  -6   5   9         15.21         19.26         2.26 o                         
  -5   5   9         28.68         28.44         2.64 o                         
  -4   5   9          6.42          5.18         1.60 o                         
  -3   5   9         96.64         88.14         4.09 o                         
  -2   5   9         12.86         12.29         2.27 o                         
  -1   5   9          0.59         -0.52         0.52 o                         
   0   5   9         30.00         34.88         1.62 o                         
   1   5   9          0.00          0.54         0.73 o                         
   2   5   9          4.29          5.29         0.90 o                         
   3   5   9        891.40        821.41        10.83 o                         
   4   5   9          0.16          1.01         0.88 o                         
   5   5   9         48.75         47.45         2.35 o                         
   6   5   9         76.01         73.62         2.79 o                         
   7   5   9        135.82        119.24         3.64 o                         
   8   5   9         25.61         23.11         2.40 o                         
   9   5   9         19.24         23.13         2.64 o                         
  10   5   9         28.60         27.05         2.76 o                         
  11   5   9         46.76         54.19         3.68 o                         
  -7   6   9          0.17          4.00         1.88 o                         
  -6   6   9         94.89        104.11         5.01 o                         
  -5   6   9         19.33         25.31         3.20 o                         
  -4   6   9         31.12         29.89         2.84 o                         
  -3   6   9          8.02          9.30         1.83 o                         
  -2   6   9         40.86         32.50         2.73 o                         
  -1   6   9         18.98         12.43         0.90 o                         
   0   6   9         38.92         37.35         1.63 o                         
   1   6   9         12.44          9.53         1.00 o                         
   2   6   9         11.39         10.94         1.13 o                         
   3   6   9         16.18         14.94         1.54 o                         
   4   6   9       1587.04       1526.14        19.96 o                         
   5   6   9        639.46        586.49         8.62 o                         
   6   6   9          6.46          4.63         1.21 o                         
   7   6   9         22.47         20.57         2.10 o                         
   8   6   9        302.34        268.81         6.24 o                         
   9   6   9         19.25         18.57         2.12 o                         
  10   6   9         42.28         40.79         3.28 o                         
  11   6   9         19.13         17.83         3.11 o                         
  -6   7   9          1.35         -0.19         1.44 o                         
  -5   7   9         15.89         14.86         2.07 o                         
  -4   7   9          3.89          2.48         2.31 o                         
  -3   7   9          2.38          4.17         1.56 o                         
  -2   7   9        129.72         98.83         3.24 o                         
  -1   7   9        102.59         75.59         2.63 o                         
   0   7   9         46.25         37.32         2.09 o                         
   1   7   9        395.77        384.18         6.26 o                         
   2   7   9        468.52        439.64         7.05 o                         
   3   7   9        880.72        848.71        12.15 o                         
   4   7   9        211.04        209.84         4.52 o                         
   5   7   9         56.59         68.89         3.06 o                         
   6   7   9        296.00        285.89         6.06 o                         
   7   7   9          5.33          5.71         1.55 o                         
   8   7   9         59.48         55.43         3.25 o                         
   9   7   9          0.32          1.77         1.39 o                         
  10   7   9          5.51         13.88         2.41 o                         
  -6   8   9         26.09         43.54         4.96 o                         
  -5   8   9         10.26          7.78         2.01 o                         
  -4   8   9          8.85          7.97         2.51 o                         
  -3   8   9          8.62          5.88         1.31 o                         
  -2   8   9         45.13         45.44         2.49 o                         
  -1   8   9        402.86        350.56         7.75 o                         
   0   8   9        201.45        182.28         4.16 o                         
   1   8   9         29.61         28.78         1.83 o                         
   2   8   9        284.76        277.29         5.04 o                         
   3   8   9         54.34         50.92         2.54 o                         
   4   8   9        376.31        365.76         6.67 o                         
   5   8   9         20.43         18.07         1.77 o                         
   6   8   9         55.66         48.94         2.73 o                         
   7   8   9        176.78        156.82         5.09 o                         
   8   8   9         15.19         12.07         1.67 o                         
   9   8   9         37.56         44.30         3.13 o                         
  10   8   9         18.90         24.53         3.39 o                         
  -5   9   9         69.95         73.46         8.65 o                         
  -4   9   9          6.56          6.63         0.82 o                         
  -3   9   9          6.34          5.76         0.88 o                         
  -2   9   9         13.02         10.73         1.47 o                         
  -1   9   9         80.21         67.71         2.54 o                         
   0   9   9        168.67        164.11         4.32 o                         
   1   9   9         42.85         41.55         2.40 o                         
   2   9   9          2.01          0.91         1.03 o                         
   3   9   9        326.99        333.81         6.83 o                         
   4   9   9         68.56         71.82         3.12 o                         
   5   9   9          0.70         -1.31         1.31 o                         
   6   9   9         18.87         22.46         2.05 o                         
   7   9   9          2.48          5.49         1.94 o                         
   8   9   9          7.47          9.62         1.97 o                         
   9   9   9         10.40         14.64         2.36 o                         
  -4  10   9         21.83         19.29         1.73 o                         
  -3  10   9          6.50          6.07         1.26 o                         
  -2  10   9          1.53          1.68         1.03 o                         
  -1  10   9         24.14         21.18         1.72 o                         
   0  10   9          4.88          4.71         1.21 o                         
   1  10   9         14.35         18.75         1.96 o                         
   2  10   9         31.55         33.32         2.29 o                         
   3  10   9         30.69         30.49         2.23 o                         
   4  10   9          0.78         -1.22         1.22 o                         
   5  10   9         31.17         28.33         2.35 o                         
   6  10   9          3.70          4.57         1.64 o                         
   7  10   9          2.15          3.84         1.46 o                         
   8  10   9          9.54         17.79         2.69 o                         
  -3  11   9          0.14         -0.23         1.25 o                         
  -2  11   9         74.22         65.54         2.80 o                         
  -1  11   9         59.76         64.68         2.74 o                         
   0  11   9        113.64        118.78         3.88 o                         
   1  11   9          1.64          2.42         1.28 o                         
   2  11   9          6.72          2.57         1.33 o                         
   3  11   9          3.20          3.63         1.73 o                         
   4  11   9         37.78         39.27         2.62 o                         
   5  11   9          2.44          4.65         1.60 o                         
   6  11   9          7.99          4.95         1.66 o                         
   7  11   9          9.37         14.65         4.71 o                         
  -1  12   9          2.79          3.37         1.36 o                         
   0  12   9          1.65          3.38         1.35 o                         
   1  12   9         54.67         67.27         3.48 o                         
   2  12   9         34.03         45.64         2.81 o                         
   3  12   9          4.89          5.80         2.01 o                         
   4  12   9          2.54          2.31         1.76 o                         
   5  12   9         37.54         49.61         3.76 o                         
   1  -6  10         40.32         28.72         3.68 o                         
   2  -6  10          2.09          1.48         1.11 o                         
   3  -6  10          0.57          1.56         0.88 o                         
   4  -6  10         32.52         27.31         2.36 o                         
   5  -6  10          0.07         -0.89         1.52 o                         
  -2  -5  10          5.89          5.71         1.99 o                         
  -1  -5  10          1.55          1.61         2.03 o                         
   0  -5  10          7.02          7.76         2.73 o                         
   1  -5  10          0.64         -0.94         1.65 o                         
   2  -5  10          6.16          6.71         0.83 o                         
   3  -5  10         35.08         35.50         2.77 o                         
   4  -5  10         13.33         11.59         1.79 o                         
   5  -5  10          0.17          0.60         1.94 o                         
   6  -5  10          0.02         -1.29         1.29 o                         
   7  -5  10          4.56          1.72         1.93 o                         
  -3  -4  10         15.53         11.74         2.83 o                         
  -2  -4  10         20.59         22.70         2.24 o                         
  -1  -4  10          0.28          2.51         1.64 o                         
   0  -4  10          2.42          2.99         1.65 o                         
   1  -4  10          0.74          0.39         1.34 o                         
   2  -4  10         45.40         36.51         2.14 o                         
   3  -4  10         11.87         10.67         1.79 o                         
   4  -4  10        257.07        233.09         5.35 o                         
   5  -4  10         37.42         35.64         2.49 o                         
   6  -4  10         63.56         59.22         2.83 o                         
   7  -4  10          4.15          5.43         1.38 o                         
   8  -4  10          5.63          3.67         1.75 o                         
  -4  -3  10         11.59          8.76         1.73 o                         
  -3  -3  10         40.78         51.16         2.97 o                         
  -2  -3  10          6.00          4.25         1.69 o                         
  -1  -3  10          3.18          1.62         1.44 o                         
   0  -3  10         13.12         15.31         1.62 o                         
   1  -3  10         43.40         38.60         2.31 o                         
   2  -3  10         22.45         24.84         1.70 o                         
   3  -3  10          9.23         11.75         1.57 o                         
   4  -3  10         22.96         21.86         2.00 o                         
   5  -3  10         38.19         39.98         2.83 o                         
   6  -3  10         10.13         11.29         1.75 o                         
   7  -3  10         96.11         89.72         4.67 o                         
   8  -3  10          2.66          6.15         2.15 o                         
   9  -3  10         34.55         39.56         3.84 o                         
  -5  -2  10          0.05          1.67         1.51 o                         
  -4  -2  10          3.28          5.84         1.60 o                         
  -3  -2  10        106.46        105.85         3.63 o                         
  -2  -2  10        101.42        113.17         3.75 o                         
  -1  -2  10         37.49         47.21         2.47 o                         
   0  -2  10         13.81         15.71         1.54 o                         
   1  -2  10         46.97         52.69         2.04 o                         
   2  -2  10        119.95        122.96         3.12 o                         
   3  -2  10         14.00         13.27         1.45 o                         
   4  -2  10         18.23         16.86         1.56 o                         
   5  -2  10          6.65          4.24         1.91 o                         
   6  -2  10         20.35         15.52         2.04 o                         
   7  -2  10         31.07         32.06         2.70 o                         
   8  -2  10          0.36          0.31         2.00 o                         
   9  -2  10          2.85          4.20         3.00 o                         
  10  -2  10         20.01         25.73         3.06 o                         
  -5  -1  10         11.16         12.36         1.34 o                         
  -4  -1  10          1.16          1.42         1.00 o                         
  -3  -1  10          0.01          2.43         1.22 o                         
  -2  -1  10       1015.36       1011.65        14.69 o                         
  -1  -1  10        713.78        705.83        10.82 o                         
   0  -1  10          8.88         10.90         1.32 o                         
   1  -1  10         12.44         11.45         1.25 o                         
   2  -1  10        514.19        526.68         9.83 o                         
   3  -1  10          0.02         -1.10         1.31 o                         
   4  -1  10         31.87         40.63         3.44 o                         
   5  -1  10          0.83         -1.06         1.10 o                         
   6  -1  10         87.07         83.32         4.65 o                         
   7  -1  10         54.08         64.61         3.57 o                         
   8  -1  10          0.01         -0.14         2.67 o                         
   9  -1  10         46.31         47.13         3.61 o                         
  10  -1  10         34.62         39.94         3.75 o                         
  -6   0  10          0.54         -0.88         1.09 o                         
  -5   0  10          0.69          3.36         2.06 o                         
  -4   0  10         33.58         32.97         1.99 o                         
  -3   0  10        146.80        145.46         3.99 o                         
  -2   0  10         25.92         23.83         1.58 o                         
  -1   0  10        174.28        164.25         4.13 o                         
   0   0  10        473.12        479.95         7.65 o                         
   1   0  10        140.08        132.49         3.21 o                         
   2   0  10         74.97         75.67         2.73 o                         
   3   0  10        377.24        384.47         7.64 o                         
   4   0  10         15.38         15.00         2.14 o                         
   5   0  10          2.50          0.97         0.99 o                         
   6   0  10          8.63          8.33         2.13 o                         
   7   0  10          2.68          3.53         1.85 o                         
   8   0  10         55.90         59.85         3.79 o                         
   9   0  10        104.46        104.73         4.92 o                         
  10   0  10         38.53         36.88         3.55 o                         
  11   0  10         17.59         14.31         2.64 o                         
  -6   1  10        166.98        214.27         7.95 o                         
  -5   1  10          4.42          1.99         0.68 o                         
  -4   1  10        167.21        167.85         5.85 o                         
  -3   1  10        257.84        253.58         6.43 o                         
  -2   1  10          2.12          1.41         0.77 o                         
  -1   1  10        138.05        136.80         2.85 o                         
   0   1  10        526.22        495.82         6.78 o                         
   1   1  10        139.62        134.28         3.21 o                         
   2   1  10        796.68        799.56        12.39 o                         
   3   1  10         81.20         91.41         3.45 o                         
   4   1  10        229.80        236.57         6.51 o                         
   5   1  10         61.09         57.97         3.14 o                         
   6   1  10          5.01          6.56         1.32 o                         
   7   1  10         47.36         48.77         3.00 o                         
   8   1  10          8.26          7.33         1.63 o                         
   9   1  10          0.59         -1.46         1.46 o                         
  10   1  10         14.33         14.92         1.91 o                         
  11   1  10          0.48         -0.23         2.12 o                         
  -6   2  10         55.90         71.30         4.31 o                         
  -5   2  10          3.08          3.40         2.18 o                         
  -4   2  10          1.99          0.46         1.49 o                         
  -3   2  10        172.31        173.39         6.10 o                         
  -2   2  10        171.81        170.52         4.04 o                         
  -1   2  10         19.99         17.14         1.14 o                         
   0   2  10        104.93         90.32         1.80 o                         
   1   2  10         56.59         59.65         2.09 o                         
   2   2  10          6.84          5.99         1.19 o                         
   3   2  10         25.92         26.90         2.15 o                         
   4   2  10         11.49          9.51         2.10 o                         
   5   2  10         81.38         80.17         2.98 o                         
   6   2  10         13.30         14.74         1.64 o                         
   7   2  10         35.02         33.48         2.53 o                         
   8   2  10         20.25         20.90         2.14 o                         
   9   2  10         92.85         98.90         4.91 o                         
  10   2  10         50.00         51.54         3.55 o                         
  11   2  10          2.66          3.49         2.10 o                         
  -6   3  10        132.52        152.15         5.48 o                         
  -5   3  10         17.47         15.71         2.31 o                         
  -4   3  10          4.76          3.69         2.27 o                         
  -3   3  10         51.94         49.38         3.39 o                         
  -2   3  10          6.07          6.84         1.74 o                         
  -1   3  10         24.03         23.09         1.19 o                         
   0   3  10         27.00         24.20         1.15 o                         
   1   3  10          1.71          1.32         0.93 o                         
   2   3  10         57.23         57.79         2.42 o                         
   3   3  10          6.04          7.45         1.47 o                         
   4   3  10        382.34        373.76         8.07 o                         
   5   3  10         21.50         20.51         1.22 o                         
   6   3  10          2.85          0.67         1.10 o                         
   7   3  10         13.93         12.36         1.68 o                         
   8   3  10          3.82          1.79         1.69 o                         
   9   3  10        124.16        119.12         4.33 o                         
  10   3  10         21.30         19.29         2.47 o                         
  11   3  10          6.85          7.66         1.78 o                         
  -6   4  10          3.35          5.71         2.54 o                         
  -5   4  10          0.12         -0.92         1.94 o                         
  -4   4  10         51.84         52.54         3.34 o                         
  -3   4  10        142.34        128.78         5.75 o                         
  -2   4  10        103.52         94.60         4.04 o                         
  -1   4  10          0.93          3.02         2.58 o                         
   0   4  10         39.97         46.64         1.45 o                         
   1   4  10        105.38         89.89         4.25 o                         
   2   4  10         12.44          9.99         1.33 o                         
   3   4  10        126.85        114.47         3.58 o                         
   4   4  10        685.39        645.07        14.12 o                         
   5   4  10       1017.88        991.26        16.26 o                         
   6   4  10        117.50        112.90         3.27 o                         
   7   4  10        143.60        133.83         3.83 o                         
   8   4  10        248.13        229.57         5.55 o                         
   9   4  10        517.81        479.09        14.38 o                         
  10   4  10        210.67        184.56         5.51 o                         
  11   4  10         20.78         25.24         4.27 o                         
  -6   5  10         32.70         25.46         2.99 o                         
  -5   5  10         72.67         84.18         3.96 o                         
  -4   5  10         62.42         54.28         3.50 o                         
  -3   5  10          6.95          7.44         1.85 o                         
  -2   5  10         55.16         45.48         3.24 o                         
  -1   5  10        288.17        235.19        14.35 o                         
   0   5  10        100.78         68.90         1.94 o                         
   1   5  10          9.03          6.81         1.01 o                         
   2   5  10          1.24          2.46         0.99 o                         
   3   5  10          0.01         -0.43         0.72 o                         
   4   5  10         50.76         50.98         2.59 o                         
   5   5  10        145.25        140.94         4.65 o                         
   6   5  10        179.62        174.69         4.63 o                         
   7   5  10         25.58         21.40         1.91 o                         
   8   5  10          1.28          1.12         1.03 o                         
   9   5  10         65.50         66.80         3.99 o                         
  10   5  10          1.20          2.09         1.61 o                         
  11   5  10          5.02         11.05         2.49 o                         
  -6   6  10          0.37          3.17         2.01 o                         
  -5   6  10         32.50         35.78         3.05 o                         
  -4   6  10         13.48         13.46         2.28 o                         
  -3   6  10          9.96          6.70         1.87 o                         
  -2   6  10         84.26         71.86         3.72 o                         
  -1   6  10          0.40          0.08         0.77 o                         
   0   6  10        148.54        120.53         3.26 o                         
   1   6  10          6.38          6.21         0.87 o                         
   2   6  10        152.57        142.54         3.45 o                         
   3   6  10         20.02         21.53         1.56 o                         
   4   6  10         11.35         11.49         1.42 o                         
   5   6  10        958.67        928.15        14.05 o                         
   6   6  10         11.65         14.19         1.56 o                         
   7   6  10          0.09         -0.76         1.18 o                         
   8   6  10          6.38          7.99         1.77 o                         
   9   6  10         23.64         16.23         2.18 o                         
  10   6  10          1.41          5.55         1.61 o                         
  11   6  10         49.39         66.24         7.05 o                         
  -5   7  10         98.30        108.27         6.60 o                         
  -4   7  10         39.72         40.42         3.22 o                         
  -3   7  10         42.18         41.91         3.24 o                         
  -2   7  10          5.33          4.29         1.72 o                         
  -1   7  10         22.22         20.69         1.65 o                         
   0   7  10        263.74        202.07         4.02 o                         
   1   7  10         69.58         59.70         2.16 o                         
   2   7  10        158.35        142.56         3.19 o                         
   3   7  10         34.19         34.74         2.02 o                         
   4   7  10        395.05        391.14         7.24 o                         
   5   7  10          7.93          8.43         1.34 o                         
   6   7  10         51.28         56.15         2.75 o                         
   7   7  10         21.09         17.90         2.05 o                         
   8   7  10         13.97          8.79         1.70 o                         
   9   7  10          2.89          5.15         1.60 o                         
  10   7  10          1.65          7.08         2.29 o                         
  -5   8  10          2.81          6.91         1.89 o                         
  -4   8  10          7.74         14.97         2.11 o                         
  -3   8  10         68.27         74.98         7.46 o                         
  -2   8  10          8.35         13.80         1.56 o                         
  -1   8  10          2.51          0.95         0.89 o                         
   0   8  10         30.40         19.08         1.89 o                         
   1   8  10         24.62         26.09         1.78 o                         
   2   8  10         33.61         33.57         1.93 o                         
   3   8  10         83.62         89.18         3.56 o                         
   4   8  10        912.72        909.26        13.21 o                         
   5   8  10          1.46          4.43         1.27 o                         
   6   8  10        293.77        280.26         6.69 o                         
   7   8  10          8.31          6.64         1.45 o                         
   8   8  10        121.03        125.28         4.77 o                         
   9   8  10          0.57          0.73         1.61 o                         
  10   8  10         15.24         14.96         4.24 o                         
  -4   9  10          8.60         14.63         1.73 o                         
  -3   9  10         66.65         69.35         2.49 o                         
  -2   9  10         17.96         13.70         2.22 o                         
  -1   9  10         96.47         85.04         3.22 o                         
   0   9  10          5.24          3.12         1.05 o                         
   1   9  10         42.66         47.59         2.33 o                         
   2   9  10         46.58         44.94         2.23 o                         
   3   9  10        328.02        316.32         6.16 o                         
   4   9  10         13.58         12.62         1.86 o                         
   5   9  10        121.45        126.86         3.89 o                         
   6   9  10          5.48          4.53         1.35 o                         
   7   9  10         89.90        118.61         4.51 o                         
   8   9  10          0.18         -1.44         1.81 o                         
   9   9  10         12.17         17.68         6.31 o                         
  -3  10  10         36.93         38.98         1.70 o                         
  -2  10  10         44.82         50.36         2.20 o                         
  -1  10  10         19.80         23.74         1.88 o                         
   0  10  10          5.46          8.55         1.65 o                         
   1  10  10          0.62          1.38         1.09 o                         
   2  10  10          1.62          2.75         1.21 o                         
   3  10  10         17.06         20.98         1.94 o                         
   4  10  10         13.16         13.62         1.80 o                         
   5  10  10         11.37          9.42         2.30 o                         
   6  10  10         17.63         22.75         2.36 o                         
   7  10  10         15.06         20.66         2.14 o                         
   8  10  10          1.44          5.56         2.44 o                         
  -2  11  10         17.64         15.92         2.28 o                         
  -1  11  10          1.51          2.46         1.23 o                         
   0  11  10          3.38          6.09         1.41 o                         
   1  11  10         14.38         17.90         1.93 o                         
   2  11  10         32.91         38.51         2.63 o                         
   3  11  10         32.80         34.44         2.56 o                         
   4  11  10        111.08        117.85         4.06 o                         
   5  11  10         82.75         84.66         4.07 o                         
   6  11  10         22.67         35.87         3.53 o                         
   7  11  10          1.37          4.94         3.54 o                         
   0  12  10          3.71          6.43         2.00 o                         
   1  12  10         12.17         14.16         1.97 o                         
   2  12  10          3.62          9.40         1.74 o                         
   3  12  10         17.04         20.30         2.76 o                         
   4  12  10          0.83          3.40         2.21 o                         
   1  -5  11         10.97         12.73         2.35 o                         
   2  -5  11          4.46          4.92         1.27 o                         
   3  -5  11         14.59         11.32         1.58 o                         
   4  -5  11         51.02         46.08         3.33 o                         
   5  -5  11          1.85          3.74         1.95 o                         
  -1  -4  11         79.78         79.51         4.45 o                         
   0  -4  11         40.64         43.16         3.18 o                         
   1  -4  11          0.11         -1.22         1.22 o                         
   2  -4  11          4.15          2.30         1.06 o                         
   3  -4  11         40.79         36.30         2.16 o                         
   4  -4  11         31.33         29.51         2.65 o                         
   5  -4  11          2.47          0.69         1.27 o                         
   6  -4  11          8.58          6.66         1.38 o                         
   7  -4  11         11.42         10.53         2.08 o                         
  -3  -3  11          8.19         12.71         2.10 o                         
  -2  -3  11          0.32          3.90         1.67 o                         
  -1  -3  11        851.40        884.94        14.87 o                         
   0  -3  11         31.17         40.86         2.72 o                         
   1  -3  11          0.71          0.26         1.13 o                         
   2  -3  11         73.32         69.59         2.57 o                         
   3  -3  11         92.66         89.18         3.35 o                         
   4  -3  11         97.80         84.58         3.89 o                         
   5  -3  11          0.12         -0.48         0.71 o                         
   6  -3  11         93.66         94.10         3.96 o                         
   7  -3  11         76.03         88.54         4.20 o                         
   8  -3  11        142.56        140.77         5.89 o                         
  -4  -2  11          7.91          7.46         1.54 o                         
  -3  -2  11         76.26         91.98         3.97 o                         
  -2  -2  11          8.00         14.37         1.82 o                         
  -1  -2  11          0.63          2.62         1.24 o                         
   0  -2  11         19.42         18.02         1.77 o                         
   1  -2  11         85.88         92.59         3.13 o                         
   2  -2  11         14.54         16.62         1.48 o                         
   3  -2  11         24.02         21.61         1.71 o                         
   4  -2  11          0.00          0.88         1.16 o                         
   5  -2  11          0.99          1.23         1.20 o                         
   6  -2  11        131.51        128.13         4.29 o                         
   7  -2  11         57.81         56.06         3.59 o                         
   8  -2  11         24.70         26.13         2.68 o                         
   9  -2  11          0.18          2.96         1.87 o                         
  -4  -1  11          4.83          5.86         1.15 o                         
  -3  -1  11         98.13        106.71         3.73 o                         
  -2  -1  11         43.08         48.54         2.60 o                         
  -1  -1  11        381.68        379.56         7.32 o                         
   0  -1  11        156.79        165.21         4.24 o                         
   1  -1  11         19.44         17.14         1.39 o                         
   2  -1  11         13.26         14.54         1.32 o                         
   3  -1  11        217.85        231.13         5.45 o                         
   4  -1  11          6.33         13.69         3.01 o                         
   5  -1  11         12.47         12.97         1.99 o                         
   6  -1  11        121.59        115.75         4.60 o                         
   7  -1  11          2.55          3.89         1.45 o                         
   8  -1  11          6.08          3.29         1.72 o                         
   9  -1  11          1.43          6.25         1.97 o                         
  10  -1  11          7.50          7.66         3.55 o                         
  -5   0  11         11.03         14.55         3.36 o                         
  -4   0  11         16.32         16.49         2.31 o                         
  -3   0  11        169.94        182.24         4.99 o                         
  -2   0  11        316.79        320.66         9.96 o                         
  -1   0  11          4.97          3.50         1.26 o                         
   0   0  11         33.18         39.62         2.03 o                         
   1   0  11         50.05         48.13         2.89 o                         
   2   0  11         25.43         26.84         1.85 o                         
   3   0  11        105.47        110.57         3.55 o                         
   4   0  11        128.33        135.87         4.89 o                         
   5   0  11         24.38         28.62         3.47 o                         
   6   0  11          2.50          2.51         1.40 o                         
   7   0  11         11.19         15.46         1.98 o                         
   8   0  11         26.18         24.41         2.49 o                         
   9   0  11          4.45          1.95         2.86 o                         
  10   0  11         25.39         30.57         3.07 o                         
  -5   1  11          1.77          4.94         2.46 o                         
  -4   1  11          1.53          0.04         2.28 o                         
  -3   1  11         34.02         32.42         2.00 o                         
  -2   1  11         52.07         52.92         2.08 o                         
  -1   1  11        122.51        119.81         2.93 o                         
   0   1  11         45.65         44.67         1.55 o                         
   1   1  11        435.56        427.19         7.11 o                         
   2   1  11          7.92          7.10         1.18 o                         
   3   1  11        579.07        576.31        12.09 o                         
   4   1  11          1.54          4.45         2.46 o                         
   5   1  11        159.58        158.75         5.80 o                         
   6   1  11         64.66         58.93         4.84 o                         
   7   1  11         22.51         22.26         3.56 o                         
   8   1  11          2.61          3.30         2.03 o                         
   9   1  11          5.21          5.54         2.08 o                         
  10   1  11         69.74         72.16         4.82 o                         
  11   1  11         57.52         54.48         4.83 o                         
  -5   2  11          0.11         -1.72         2.63 o                         
  -4   2  11         31.52         41.68         4.24 o                         
  -3   2  11        144.04        149.41         5.53 o                         
  -2   2  11        152.37        145.33         3.90 o                         
  -1   2  11          9.26          9.26         0.79 o                         
   0   2  11         72.68         70.51         1.91 o                         
   1   2  11         55.96         59.02         2.19 o                         
   2   2  11         50.11         47.70         3.10 o                         
   3   2  11          0.50          0.04         1.52 o                         
   4   2  11        548.85        554.71        10.73 o                         
   5   2  11       1019.17       1068.87        20.19 o                         
   6   2  11        518.06        518.05        11.02 o                         
   7   2  11         16.98         17.19         2.12 o                         
   8   2  11          6.71          7.75         2.20 o                         
   9   2  11        116.09        113.99         5.05 o                         
  10   2  11         26.45         29.44         2.51 o                         
  11   2  11        101.01         91.39         4.49 o                         
  -5   3  11         38.56         31.77         4.74 o                         
  -4   3  11         42.88         45.69         4.42 o                         
  -3   3  11          3.85          1.03         1.54 o                         
  -2   3  11          0.44          0.05         1.24 o                         
  -1   3  11          7.70         10.34         1.40 o                         
   0   3  11         62.00         58.63         1.67 o                         
   1   3  11          0.23          0.00         1.00 o                         
   2   3  11         18.00         18.20         1.71 o                         
   3   3  11         18.63         22.22         2.03 o                         
   4   3  11        192.69        200.80         5.46 o                         
   5   3  11         87.49         92.42         4.04 o                         
   6   3  11         54.44         50.68         2.61 o                         
   7   3  11        143.31        150.88         5.69 o                         
   8   3  11         39.79         37.22         2.81 o                         
   9   3  11        119.36        116.00         4.40 o                         
  10   3  11          5.11          8.85         2.34 o                         
  11   3  11          5.28          6.63         1.89 o                         
  -5   4  11        101.92        114.50         5.85 o                         
  -4   4  11          9.88          7.27         2.50 o                         
  -3   4  11          2.15          2.52         1.90 o                         
  -2   4  11         36.01         32.13         2.75 o                         
  -1   4  11        211.44        197.93         6.63 o                         
   0   4  11          0.00         -0.06         0.49 o                         
   1   4  11         32.90         22.67         1.57 o                         
   2   4  11          6.76          7.18         1.24 o                         
   3   4  11         80.66         79.39         2.89 o                         
   4   4  11          3.29          1.87         2.15 o                         
   5   4  11        169.70        167.25         6.34 o                         
   6   4  11       1152.57       1127.70        18.62 o                         
   7   4  11          4.82          5.93         1.43 o                         
   8   4  11         10.93         12.93         2.93 o                         
   9   4  11         11.76          8.71         3.25 o                         
  10   4  11          2.85          5.61         2.04 o                         
  11   4  11         36.20         40.95         5.06 o                         
  -5   5  11          0.02         -1.47         1.47 o                         
  -4   5  11         45.22         42.07         3.45 o                         
  -3   5  11         21.69         11.28         2.49 o                         
  -2   5  11         31.11         23.53         2.42 o                         
  -1   5  11        202.08        167.44         5.54 o                         
   0   5  11         36.67         33.86         1.23 o                         
   1   5  11         71.72         60.67         2.04 o                         
   2   5  11        105.19         93.14         3.72 o                         
   3   5  11         12.36         10.39         1.60 o                         
   4   5  11       1156.64       1115.84        16.88 o                         
   5   5  11         75.01         77.97         3.74 o                         
   6   5  11        165.72        172.20         4.10 o                         
   7   5  11         34.92         32.90         2.33 o                         
   8   5  11         36.68         41.67         2.47 o                         
   9   5  11        101.93         93.07         4.75 o                         
  10   5  11         40.70         38.35         3.56 o                         
  11   5  11          1.55         20.17         5.65 o                         
  -5   6  11         13.99         20.00         2.45 o                         
  -4   6  11          3.97          1.60         1.70 o                         
  -3   6  11         31.11         39.10         3.34 o                         
  -2   6  11         16.17         13.02         2.11 o                         
  -1   6  11         60.35         49.93         3.86 o                         
   0   6  11          1.50          1.64         1.00 o                         
   1   6  11        147.74        118.96         4.22 o                         
   2   6  11        141.74        131.17         3.82 o                         
   3   6  11          3.79          2.88         0.91 o                         
   4   6  11         13.34         11.89         1.28 o                         
   5   6  11         41.66         43.69         2.23 o                         
   6   6  11         33.02         39.83         2.77 o                         
   7   6  11          1.87          2.61         1.59 o                         
   8   6  11         31.75         30.44         2.45 o                         
   9   6  11          6.29          7.94         1.54 o                         
  10   6  11          0.82          4.45         1.71 o                         
  -5   7  11         49.66         50.57         4.11 o                         
  -4   7  11        381.09        496.94        16.21 o                         
  -3   7  11         32.18         30.39         2.99 o                         
  -2   7  11          8.28         13.89         2.25 o                         
  -1   7  11         62.78         51.00         3.86 o                         
   0   7  11          4.78          4.05         1.01 o                         
   1   7  11        156.66        133.44         3.56 o                         
   2   7  11        156.15        148.79         4.43 o                         
   3   7  11        207.58        204.28         4.37 o                         
   4   7  11         97.28         95.94         3.54 o                         
   5   7  11         63.69         62.14         2.77 o                         
   6   7  11         12.80          9.48         1.49 o                         
   7   7  11         23.91         25.89         2.24 o                         
   8   7  11          0.00          2.64         2.70 o                         
   9   7  11          0.24          1.08         1.44 o                         
  10   7  11         11.06         23.65         3.27 o                         
  -4   8  11          3.78          6.06         2.19 o                         
  -3   8  11          0.00          0.01         1.82 o                         
  -2   8  11         15.11         22.11         2.76 o                         
  -1   8  11         48.56         46.65         2.51 o                         
   0   8  11         27.57         23.26         1.66 o                         
   1   8  11          0.55          1.05         0.91 o                         
   2   8  11         35.05         38.62         2.32 o                         
   3   8  11         39.68         39.75         2.20 o                         
   4   8  11          2.92          3.16         1.21 o                         
   5   8  11        406.90        395.59         7.71 o                         
   6   8  11          7.83         11.11         1.61 o                         
   7   8  11        137.63        130.70         4.18 o                         
   8   8  11          3.77          4.36         1.51 o                         
   9   8  11         34.02         33.79         3.09 o                         
  -3   9  11        100.10        113.13         5.34 o                         
  -2   9  11         67.64         87.79         3.59 o                         
  -1   9  11          0.74          4.03         1.30 o                         
   0   9  11         31.94         26.64         1.65 o                         
   1   9  11         51.18         42.15         2.13 o                         
   2   9  11         28.06         30.94         1.96 o                         
   3   9  11         51.44         56.39         2.74 o                         
   4   9  11         93.74         96.28         3.68 o                         
   5   9  11        218.60        230.45         5.37 o                         
   6   9  11        430.26        461.90         9.68 o                         
   7   9  11        186.28        185.29         6.08 o                         
   8   9  11         96.69         82.68         3.68 o                         
   9   9  11         34.20         37.70         3.92 o                         
  -2  10  11          0.32          2.10         1.46 o                         
  -1  10  11         17.96         21.74         1.58 o                         
   0  10  11         25.52         28.77         2.57 o                         
   1  10  11          1.60          5.75         1.29 o                         
   2  10  11         12.84         20.43         1.74 o                         
   3  10  11         10.45         14.92         1.87 o                         
   4  10  11          0.01          2.41         1.25 o                         
   5  10  11          3.37          6.80         1.65 o                         
   6  10  11         21.79         28.62         2.32 o                         
   7  10  11        195.06        239.58         8.33 o                         
   8  10  11         26.21         34.62         3.57 o                         
  -1  11  11          3.63          3.13         1.40 o                         
   0  11  11          3.76          4.22         1.33 o                         
   1  11  11         85.15        105.98         3.50 o                         
   2  11  11          7.50          7.05         1.41 o                         
   3  11  11         59.92         65.62         3.36 o                         
   4  11  11         26.60         29.66         2.34 o                         
   5  11  11          1.13          4.09         1.89 o                         
   6  11  11          0.01          2.91         1.97 o                         
   2  12  11        356.35        402.13         8.35 o                         
   3  12  11         60.57         69.34         3.85 o                         
   1  -4  12          6.04          4.25         1.90 o                         
   2  -4  12          7.45          7.46         1.58 o                         
   3  -4  12         93.64         86.46         3.17 o                         
   4  -4  12         29.88         32.17         2.44 o                         
   5  -4  12          5.03          5.58         2.11 o                         
  -1  -3  12         97.13        107.72         4.58 o                         
   0  -3  12        291.99        264.18         7.22 o                         
   1  -3  12         56.04         53.55         2.73 o                         
   2  -3  12          1.39          1.90         1.08 o                         
   3  -3  12        115.80        108.26         3.37 o                         
   4  -3  12        123.41        118.87         4.36 o                         
   5  -3  12          1.79          3.40         2.45 o                         
   6  -3  12         31.09         34.01         3.26 o                         
   7  -3  12         22.99         19.92         2.31 o                         
  -2  -2  12        318.83        339.11         7.28 o                         
  -1  -2  12         24.79         16.45         1.64 o                         
   0  -2  12         53.95         69.78         3.32 o                         
   1  -2  12        139.27        154.31         4.33 o                         
   2  -2  12          9.31          8.83         1.16 o                         
   3  -2  12          3.36          2.72         1.40 o                         
   4  -2  12         38.77         38.26         2.29 o                         
   5  -2  12          0.89         -0.99         1.53 o                         
   6  -2  12         22.42         23.42         2.21 o                         
   7  -2  12         49.38         50.89         3.05 o                         
   8  -2  12         13.60         11.66         2.43 o                         
  -3  -1  12         36.56         35.67         2.53 o                         
  -2  -1  12         37.38         35.14         2.53 o                         
  -1  -1  12          0.57          0.23         1.16 o                         
   0  -1  12         67.54         60.30         3.06 o                         
   1  -1  12         25.06         22.25         1.54 o                         
   2  -1  12         13.68         13.12         1.64 o                         
   3  -1  12          0.51         -0.08         1.08 o                         
   4  -1  12          1.48          1.11         1.45 o                         
   5  -1  12          1.82         -0.83         1.63 o                         
   6  -1  12         61.96         64.10         4.88 o                         
   7  -1  12          6.95         10.69         2.51 o                         
   8  -1  12         11.44         11.56         2.44 o                         
   9  -1  12          0.07          0.02         2.10 o                         
  -3   0  12          0.37          1.98         1.53 o                         
  -2   0  12          0.53          3.03         1.48 o                         
  -1   0  12        617.37        608.91        15.74 o                         
   0   0  12         42.75         44.95         2.65 o                         
   1   0  12          5.49          3.39         1.13 o                         
   2   0  12          0.00         -0.95         0.95 o                         
   3   0  12          0.01          1.26         1.36 o                         
   4   0  12          8.32         10.41         2.06 o                         
   5   0  12          1.26          0.97         1.94 o                         
   6   0  12        104.43        115.90         5.27 o                         
   7   0  12          3.43          4.16         1.72 o                         
   8   0  12          6.62          5.69         2.03 o                         
   9   0  12          0.74         -0.28         1.57 o                         
  10   0  12          3.00          2.92         2.27 o                         
  -4   1  12         23.99         29.26         3.74 o                         
  -3   1  12         14.71         14.75         1.22 o                         
  -2   1  12        101.92        101.60         4.28 o                         
  -1   1  12          0.87          2.22         1.27 o                         
   0   1  12          6.37          5.21         1.43 o                         
   1   1  12         18.60         19.23         1.66 o                         
   2   1  12         96.40         98.27         3.19 o                         
   3   1  12        131.96        131.78         5.17 o                         
   4   1  12        320.63        315.53         8.18 o                         
   5   1  12        632.01        641.78        13.86 o                         
   6   1  12        767.56        755.95        17.78 o                         
   7   1  12         89.71         93.91         3.63 o                         
   8   1  12        119.56        117.52         4.80 o                         
   9   1  12         22.68         24.82         2.73 o                         
  10   1  12        100.82         94.29         5.67 o                         
  -4   2  12        131.06        149.83         9.62 o                         
  -3   2  12         79.46         97.46         4.45 o                         
  -2   2  12          9.02          6.00         0.60 o                         
  -1   2  12         76.22         75.54         1.79 o                         
   0   2  12         35.08         33.43         1.81 o                         
   1   2  12        125.54        125.76         3.74 o                         
   2   2  12         52.22         51.44         2.81 o                         
   3   2  12        136.01        134.62         4.59 o                         
   4   2  12         93.06        105.04         4.11 o                         
   5   2  12        411.16        418.90        10.14 o                         
   6   2  12        199.10        200.98         6.70 o                         
   7   2  12         98.28         94.27         4.41 o                         
   8   2  12         55.51         60.74         3.45 o                         
   9   2  12          4.76          4.90         1.72 o                         
  10   2  12        187.21        161.23         7.40 o                         
  -4   3  12         61.96         79.75         4.46 o                         
  -3   3  12          2.80          1.26         1.47 o                         
  -2   3  12         22.10         17.57         2.05 o                         
  -1   3  12          1.19          0.93         0.68 o                         
   0   3  12        150.92        135.28         3.57 o                         
   1   3  12        100.66         93.06         3.12 o                         
   2   3  12         24.31         23.50         1.95 o                         
   3   3  12          2.91          2.93         1.33 o                         
   4   3  12         13.73         17.12         2.12 o                         
   5   3  12        796.11        809.05        14.92 o                         
   6   3  12        178.94        177.53         5.70 o                         
   7   3  12          0.47          0.93         1.81 o                         
   8   3  12         49.89         43.17         2.96 o                         
   9   3  12         14.74         18.13         2.59 o                         
  10   3  12         57.36         58.16         4.70 o                         
  -4   4  12         34.82         42.07         4.37 o                         
  -3   4  12          8.29          5.09         1.81 o                         
  -2   4  12          2.54          1.28         1.44 o                         
  -1   4  12         42.74         44.50         2.90 o                         
   0   4  12          4.70          5.42         0.90 o                         
   1   4  12         14.76         12.30         1.29 o                         
   2   4  12         32.73         35.21         2.10 o                         
   3   4  12        141.67        136.43         3.98 o                         
   4   4  12         12.82         11.87         1.91 o                         
   5   4  12         98.58        104.19         4.44 o                         
   6   4  12        180.15        172.20         5.65 o                         
   7   4  12         36.07         34.72         2.00 o                         
   8   4  12          3.05          4.02         1.41 o                         
   9   4  12         10.39          8.60         1.90 o                         
  10   4  12         41.12         33.90         3.00 o                         
  -4   5  12        161.34        165.20         8.12 o                         
  -3   5  12         37.26         48.81         3.82 o                         
  -2   5  12         46.10         42.65         3.51 o                         
  -1   5  12         21.03         16.49         2.52 o                         
   0   5  12         34.38         23.93         2.28 o                         
   1   5  12        580.52        474.45         8.10 o                         
   2   5  12        160.81        144.24         3.87 o                         
   3   5  12        269.30        245.60         5.52 o                         
   4   5  12          7.56          7.18         1.51 o                         
   5   5  12        551.76        530.89        11.61 o                         
   6   5  12          8.01          9.57         1.80 o                         
   7   5  12          1.18          3.37         1.78 o                         
   8   5  12         17.29         21.62         2.17 o                         
   9   5  12         46.59         49.53         3.22 o                         
  10   5  12         12.78         18.07         2.84 o                         
  -4   6  12          0.97          1.95         2.17 o                         
  -3   6  12          8.93         12.05         3.19 o                         
  -2   6  12          2.32          1.98         1.59 o                         
  -1   6  12          2.72          0.36         1.30 o                         
   0   6  12        196.52        163.77         5.95 o                         
   1   6  12         31.17         24.39         1.68 o                         
   2   6  12          0.05          0.41         1.06 o                         
   3   6  12         93.68         98.75         3.97 o                         
   4   6  12         12.94         12.85         1.27 o                         
   5   6  12          3.47          2.68         1.04 o                         
   6   6  12         11.96         11.65         1.46 o                         
   7   6  12          0.92          1.26         1.05 o                         
   8   6  12          4.38          3.97         1.48 o                         
   9   6  12         21.59         24.17         2.22 o                         
  10   6  12          6.70          9.82         2.17 o                         
  -4   7  12         74.34        104.70         4.96 o                         
  -3   7  12         30.07         59.79         4.67 o                         
  -2   7  12         30.00         35.48         3.20 o                         
  -1   7  12          6.09          9.33         2.33 o                         
   0   7  12         79.13         53.81         3.11 o                         
   1   7  12          5.24          5.61         1.26 o                         
   2   7  12         22.00         16.40         1.77 o                         
   3   7  12         31.62         30.31         2.01 o                         
   4   7  12          5.87          4.79         1.16 o                         
   5   7  12          0.03         -0.40         1.28 o                         
   6   7  12          6.95          4.10         1.32 o                         
   7   7  12         13.61         16.97         1.92 o                         
   8   7  12         43.54         43.89         3.02 o                         
   9   7  12          0.03          5.75         2.53 o                         
  -3   8  12         46.44         46.26         3.83 o                         
  -2   8  12         24.32         28.86         2.90 o                         
  -1   8  12         60.31         68.40         3.18 o                         
   0   8  12          1.32          2.88         0.93 o                         
   1   8  12          0.34         -0.28         1.01 o                         
   2   8  12          1.55          0.94         1.06 o                         
   3   8  12         12.99         10.09         1.45 o                         
   4   8  12          4.31          5.93         1.37 o                         
   5   8  12          3.01          5.84         1.24 o                         
   6   8  12         36.36         37.68         2.57 o                         
   7   8  12        247.95        283.00         6.51 o                         
   8   8  12        265.37        273.85         7.83 o                         
   9   8  12         44.95         41.06         3.68 o                         
  -2   9  12         40.60         51.81         4.98 o                         
  -1   9  12         58.46         63.69         3.39 o                         
   0   9  12         40.40         45.75         3.24 o                         
   1   9  12          7.17         10.82         1.45 o                         
   2   9  12          4.44          7.05         1.72 o                         
   3   9  12         43.21         43.43         2.42 o                         
   4   9  12          5.53          7.43         1.40 o                         
   5   9  12        179.84        183.33         5.38 o                         
   6   9  12         25.26         26.81         2.48 o                         
   7   9  12         59.73         60.69         3.16 o                         
   8   9  12        136.25        120.91         8.27 o                         
  -1  10  12          3.11          3.67         1.81 o                         
   0  10  12         42.14         40.34         2.02 o                         
   1  10  12        190.21        204.81         4.49 o                         
   2  10  12         41.00         52.82         2.78 o                         
   3  10  12         92.42        114.33         3.69 o                         
   4  10  12          0.82          1.44         1.31 o                         
   5  10  12          5.80          6.73         1.61 o                         
   6  10  12         46.43         46.26         2.97 o                         
   7  10  12        222.52        225.46        10.09 o                         
   0  11  12          2.31          5.41         1.24 o                         
   1  11  12         16.25         21.96         1.82 o                         
   2  11  12          6.10         10.60         1.83 o                         
   3  11  12         14.81         24.43         2.69 o                         
   4  11  12          0.96          1.69         2.26 o                         
   5  11  12         13.87         19.03         2.44 o                         
   2  -3  13          1.65          0.68         1.35 o                         
   3  -3  13          3.79          3.05         1.95 o                         
   4  -3  13         23.13         18.23         2.33 o                         
   5  -3  13          9.15         26.37         6.97 o                         
   0  -2  13        348.84        384.21        10.40 o                         
   1  -2  13         51.16         48.95         2.65 o                         
   2  -2  13          0.06         -0.91         1.08 o                         
   3  -2  13          4.72          4.60         1.61 o                         
   4  -2  13         62.13         61.04         6.30 o                         
   5  -2  13          0.08          0.85         2.03 o                         
   6  -2  13         11.23         11.29         2.49 o                         
   7  -2  13          0.19         -1.94         2.01 o                         
  -1  -1  13         83.12         87.15         4.59 o                         
   0  -1  13          0.47          2.08         1.12 o                         
   1  -1  13         48.90         54.88         3.61 o                         
   2  -1  13          0.63          0.14         1.21 o                         
   3  -1  13          0.42          0.89         2.03 o                         
   4  -1  13         18.23         13.43         2.04 o                         
   5  -1  13          3.68          2.04         1.79 o                         
   6  -1  13        113.26        116.05         5.14 o                         
   7  -1  13         94.82         97.09         5.87 o                         
   8  -1  13         32.25         31.09         3.74 o                         
  -2   0  13        143.00        142.65         4.83 o                         
  -1   0  13         25.77         25.36         1.88 o                         
   0   0  13         36.93         37.97         3.11 o                         
   1   0  13          0.60          1.42         1.02 o                         
   2   0  13         55.14         58.25         3.19 o                         
   3   0  13          7.88          9.45         1.90 o                         
   4   0  13          1.85          0.17         1.45 o                         
   5   0  13         24.97         31.13         3.06 o                         
   6   0  13        133.15        142.66         5.74 o                         
   7   0  13        395.43        402.52        12.10 o                         
   8   0  13          7.14          6.29         2.10 o                         
   9   0  13          9.32         14.96         3.25 o                         
  -3   1  13         22.47         26.90         2.69 o                         
  -2   1  13          1.95          2.00         1.03 o                         
  -1   1  13          1.02          2.57         0.73 o                         
   0   1  13          1.49         -0.04         1.46 o                         
   1   1  13         19.81         19.68         1.73 o                         
   2   1  13         18.75         21.81         1.99 o                         
   3   1  13         27.78         28.93         2.68 o                         
   4   1  13         63.24         70.35         4.24 o                         
   5   1  13         24.73         25.19         2.82 o                         
   6   1  13        319.00        337.50        10.74 o                         
   7   1  13         77.78         85.66         5.27 o                         
   8   1  13         21.42         17.50         2.42 o                         
   9   1  13          4.39          4.81         1.74 o                         
  -3   2  13        120.94        138.13         9.33 o                         
  -2   2  13          9.15         10.52         1.45 o                         
  -1   2  13         14.36         14.90         1.13 o                         
   0   2  13        104.38        103.52         3.00 o                         
   1   2  13          8.65          7.09         1.32 o                         
   2   2  13          2.72          3.46         1.21 o                         
   3   2  13        145.56        148.95         4.53 o                         
   4   2  13        236.81        241.23         6.92 o                         
   5   2  13         69.07         75.46         4.46 o                         
   6   2  13         86.88         91.27         5.73 o                         
   7   2  13       1288.12       1304.53        28.17 o                         
   8   2  13         89.66         90.12         4.87 o                         
   9   2  13        116.20        117.54         7.52 o                         
  -3   3  13        120.69        133.87        13.23 o                         
  -2   3  13         54.35         65.37         3.41 o                         
  -1   3  13          1.20          1.51         0.60 o                         
   0   3  13          0.28          0.05         0.73 o                         
   1   3  13         11.15         14.87         1.44 o                         
   2   3  13        381.38        355.78         7.46 o                         
   3   3  13         12.66         14.62         1.91 o                         
   4   3  13          3.84          3.56         1.56 o                         
   5   3  13        322.54        328.18         8.93 o                         
   6   3  13        790.90        786.54        15.08 o                         
   7   3  13         17.93         19.45         2.88 o                         
   8   3  13          9.41          8.73         1.39 o                         
   9   3  13          1.53          2.51         1.60 o                         
  10   3  13          5.06          2.35         4.70 o                         
  -3   4  13         13.41         11.67         2.32 o                         
  -2   4  13          0.05          1.58         2.34 o                         
  -1   4  13          0.01          8.07         2.62 o                         
   0   4  13         20.59         15.03         1.75 o                         
   1   4  13          4.21          3.92         1.22 o                         
   2   4  13         34.95         26.60         3.04 o                         
   3   4  13         84.73         84.12         3.56 o                         
   4   4  13         39.77         41.08         2.89 o                         
   5   4  13          0.00         -0.56         1.52 o                         
   6   4  13          2.95          1.38         1.80 o                         
   7   4  13         21.91         23.67         2.77 o                         
   8   4  13          3.28          1.26         0.99 o                         
   9   4  13         17.02         14.26         2.18 o                         
  10   4  13          8.96          7.06         2.58 o                         
  -3   5  13        259.37        322.54        11.73 o                         
  -2   5  13          9.66         16.66         2.31 o                         
  -1   5  13          9.80          8.75         2.23 o                         
   0   5  13          2.32          2.84         1.01 o                         
   1   5  13         79.33         65.40         3.30 o                         
   2   5  13          0.23          0.64         1.25 o                         
   3   5  13          4.15          5.31         1.33 o                         
   4   5  13        200.51        191.38         5.03 o                         
   5   5  13          0.36         -0.23         1.48 o                         
   6   5  13        119.72        122.59         5.59 o                         
   7   5  13          3.80          2.60         1.34 o                         
   8   5  13          2.26          1.86         1.38 o                         
   9   5  13         18.72         15.78         2.71 o                         
  10   5  13          9.98          5.98         2.80 o                         
  -3   6  13         23.20         39.10         6.57 o                         
  -2   6  13         53.31         51.67         3.89 o                         
  -1   6  13         27.21         36.93         4.44 o                         
   0   6  13         18.94         20.76         5.82 o                         
   1   6  13          0.31          0.26         0.94 o                         
   2   6  13         16.82         16.64         2.21 o                         
   3   6  13         15.68         11.73         1.70 o                         
   4   6  13          1.60          0.13         1.33 o                         
   5   6  13        145.06        135.12         5.43 o                         
   6   6  13         74.18         69.39         4.86 o                         
   7   6  13          2.90          1.87         1.57 o                         
   8   6  13         48.72         56.19         3.32 o                         
   9   6  13          1.78          4.18         2.27 o                         
  -3   7  13          1.11         -0.35         2.16 o                         
  -2   7  13         77.28         89.46         4.99 o                         
  -1   7  13          3.48          1.54         2.01 o                         
   0   7  13          1.94          0.89         0.88 o                         
   1   7  13         95.36         85.09         4.20 o                         
   2   7  13          1.18          0.14         1.28 o                         
   3   7  13         30.94         34.19         2.43 o                         
   4   7  13         23.71         23.42         1.78 o                         
   5   7  13          1.18          3.84         1.49 o                         
   6   7  13         16.71         19.13         1.66 o                         
   7   7  13         68.57         79.67         3.09 o                         
   8   7  13          6.80          8.51         1.56 o                         
   9   7  13          0.71          3.19         1.97 o                         
  -2   8  13          2.95         -0.98         1.63 o                         
  -1   8  13          0.91          0.26         1.50 o                         
   0   8  13         15.45         11.85         1.42 o                         
   1   8  13          1.19          4.93         1.02 o                         
   2   8  13         40.40         42.64         3.14 o                         
   3   8  13         58.80         71.36         3.08 o                         
   4   8  13          5.08          2.57         1.28 o                         
   5   8  13          0.07          0.49         1.24 o                         
   6   8  13          0.92          2.12         1.65 o                         
   7   8  13          1.66          3.09         1.58 o                         
   8   8  13        140.61        176.79         7.68 o                         
  -1   9  13          4.02          6.33         2.60 o                         
   0   9  13          5.46          5.88         1.00 o                         
   1   9  13        132.19        149.33         5.27 o                         
   2   9  13         32.68         43.77         2.52 o                         
   3   9  13         82.63        102.11         3.34 o                         
   4   9  13         59.31         69.14         2.98 o                         
   5   9  13          3.58          6.40         1.65 o                         
   6   9  13         25.32         30.22         2.41 o                         
   7   9  13         98.93         79.29         4.91 o                         
   0  10  13        245.94        323.85         8.77 o                         
   1  10  13          0.69          2.60         1.04 o                         
   2  10  13        112.03        109.85         4.92 o                         
   3  10  13         94.44        107.91         4.00 o                         
   4  10  13         66.49         71.96         3.94 o                         
   5  10  13         48.47         54.78         3.26 o                         
   6  10  13          6.66          5.20         1.55 o                         
   3  11  13         11.71         11.47         2.13 o                         
   1  -1  14          0.00         -0.79         1.93 o                         
   2  -1  14         14.92         16.23         2.09 o                         
   3  -1  14         34.43         38.79         2.69 o                         
   4  -1  14          5.31         -1.33         2.72 o                         
   5  -1  14          2.44         -1.15         3.37 o                         
   6  -1  14          1.49          0.84         2.36 o                         
   0   0  14          0.11          4.57         1.66 o                         
   1   0  14         37.91         46.29         3.19 o                         
   2   0  14          0.73          0.62         1.29 o                         
   3   0  14         15.19         21.51         2.73 o                         
   4   0  14         11.70         15.47         2.44 o                         
   5   0  14         40.88         50.77         3.79 o                         
   6   0  14          8.87         15.71         2.76 o                         
   7   0  14         27.05         28.68         4.21 o                         
  -1   1  14          3.02          5.42         1.06 o                         
   0   1  14          9.47          9.12         1.57 o                         
   1   1  14         60.48         55.63         3.77 o                         
   2   1  14         80.33         86.44         4.99 o                         
   3   1  14         83.63         87.87         4.19 o                         
   4   1  14          0.96          1.90         2.30 o                         
   5   1  14          1.02          2.98         2.01 o                         
   6   1  14        779.17        785.15        16.91 o                         
   7   1  14          1.85          6.57         2.22 o                         
   8   1  14         39.46         40.65         4.72 o                         
  -1   2  14          0.42          6.05         2.00 o                         
   0   2  14         44.01         42.18         3.67 o                         
   1   2  14          3.46          4.50         2.97 o                         
   2   2  14         37.71         37.71         2.89 o                         
   3   2  14         31.41         28.94         2.52 o                         
   4   2  14         21.68         24.27         2.60 o                         
   5   2  14          3.07         -0.73         1.55 o                         
   6   2  14        146.64        146.62         5.95 o                         
   7   2  14         17.25         21.78         3.01 o                         
   8   2  14        353.07        326.91        11.36 o                         
  -2   3  14        114.97        127.03         3.98 o                         
  -1   3  14         56.08         70.28         7.86 o                         
   0   3  14         53.75         63.41         3.15 o                         
   1   3  14          3.52          4.13         1.08 o                         
   2   3  14         11.35         12.10         1.69 o                         
   3   3  14         76.43         76.40         3.57 o                         
   4   3  14         54.81         53.35         3.28 o                         
   5   3  14          0.42          3.51         1.88 o                         
   6   3  14         99.02        113.03         6.08 o                         
   7   3  14         16.49         18.01         2.76 o                         
   8   3  14          1.16          3.00         2.43 o                         
   9   3  14        175.45        194.84        10.25 o                         
  -2   4  14          0.19          7.41         2.69 o                         
  -1   4  14          6.79          5.15         3.49 o                         
   0   4  14          1.41          1.78         1.04 o                         
   1   4  14         15.51          8.87         1.63 o                         
   2   4  14         30.07         30.84         2.93 o                         
   3   4  14          3.01          3.63         1.36 o                         
   4   4  14          8.09         10.72         2.23 o                         
   5   4  14         13.33         14.02         2.24 o                         
   6   4  14         24.65         27.86         3.15 o                         
   7   4  14         43.72         39.17         3.45 o                         
   8   4  14          0.01          1.97         2.31 o                         
   9   4  14         13.70          9.60         3.40 o                         
  -2   5  14         22.81         28.72         5.73 o                         
  -1   5  14         71.47         82.67        12.58 o                         
   0   5  14          0.77          5.26         1.45 o                         
   1   5  14         59.96         52.26         7.61 o                         
   2   5  14         23.65         17.01         1.82 o                         
   3   5  14         37.34         26.92         2.54 o                         
   4   5  14         13.84         17.38         3.22 o                         
   5   5  14         13.29         18.57         2.29 o                         
   6   5  14         28.13         32.92         3.40 o                         
   7   5  14          0.03          0.84         2.04 o                         
   8   5  14         47.76         56.60         4.17 o                         
   9   5  14         16.11         14.79         2.08 o                         
  -2   6  14          9.92         10.55         1.90 o                         
  -1   6  14          4.34          3.78         1.86 o                         
   0   6  14         40.30         29.77         4.57 o                         
   1   6  14          1.78          3.64         0.93 o                         
   2   6  14         54.50         39.99         3.41 o                         
   3   6  14         53.54         44.18         3.20 o                         
   4   6  14          2.72          3.76         1.49 o                         
   5   6  14         51.49         51.88         4.01 o                         
   6   6  14         13.66         13.03         2.68 o                         
   7   6  14         38.90         46.30         3.99 o                         
   8   6  14         10.60          7.87         1.26 o                         
   9   6  14        210.11        267.65        16.48 o                         
  -1   7  14          2.99         -0.79         1.85 o                         
   0   7  14          1.01          8.18         6.36 o                         
   1   7  14          1.25         -0.05         1.14 o                         
   2   7  14         80.30         76.04         3.26 o                         
   3   7  14         10.35         20.15         6.82 o                         
   4   7  14        153.92        158.89         5.14 o                         
   5   7  14         54.15         54.14         4.02 o                         
   6   7  14         30.33         37.70         3.57 o                         
   7   7  14          9.11          9.72         1.35 o                         
   8   7  14          5.51          3.61         1.79 o                         
  -1   8  14          0.01         -1.60         1.60 o                         
   0   8  14         24.57         26.35         1.43 o                         
   1   8  14          0.04          1.18         1.00 o                         
   2   8  14         26.99         28.18         2.07 o                         
   3   8  14         28.48         35.80         2.84 o                         
   4   8  14        113.04        144.68         5.35 o                         
   5   8  14         28.23         29.20         2.25 o                         
   6   8  14         85.80         84.13         3.17 o                         
   7   8  14          3.22          0.75         3.02 o                         
   0   9  14          2.71          2.17         2.35 o                         
   1   9  14          2.03          3.19         1.13 o                         
   2   9  14         28.01         32.27         3.37 o                         
   3   9  14         12.89         12.67         1.51 o                         
   4   9  14          4.58          7.50         1.47 o                         
   5   9  14          0.37          0.84         1.70 o                         
   6   9  14          2.55          7.20         1.87 o                         
   2  10  14         19.09         19.54         2.61 o                         
   3  10  14         93.33        107.33         4.27 o                         
   4  10  14         56.76         75.90         3.45 o                         
   1   1  15         29.25         27.04         2.72 o                         
   2   1  15          4.05          4.91         1.50 o                         
   3   1  15        146.20        158.04         7.83 o                         
   4   1  15         72.69         68.97         4.45 o                         
   5   1  15         16.00         17.51         3.40 o                         
   6   1  15         53.21         53.19         4.61 o                         
   1   2  15          0.02         -1.33         1.50 o                         
   2   2  15         46.88         38.81         2.91 o                         
   3   2  15         81.70         76.15         3.66 o                         
   4   2  15         10.71         11.57         2.33 o                         
   5   2  15          7.65          8.12         2.15 o                         
   6   2  15        100.87        107.31         6.36 o                         
   7   2  15          4.70          1.17         3.21 o                         
   0   3  15         29.37         32.72         2.46 o                         
   1   3  15         35.53         41.83         4.21 o                         
   2   3  15        170.23        175.91         5.43 o                         
   3   3  15          4.59          8.76         1.55 o                         
   4   3  15         15.92         17.14         2.68 o                         
   5   3  15         35.96         34.44         3.28 o                         
   6   3  15         32.15         35.72         3.43 o                         
   7   3  15         81.74         82.42         6.21 o                         
   0   4  15         52.42         63.16         3.41 o                         
   1   4  15        105.85        110.47         3.44 o                         
   2   4  15         64.37         62.28         3.32 o                         
   3   4  15         35.53         39.46         3.09 o                         
   4   4  15         58.43         53.46         3.33 o                         
   5   4  15         45.21         52.46         3.83 o                         
   6   4  15         50.86         46.63         4.09 o                         
   7   4  15          4.22          5.82         3.13 o                         
   8   4  15          0.23         -1.12         2.47 o                         
   0   5  15          5.53          4.55         4.24 o                         
   1   5  15          5.73          3.12         1.25 o                         
   2   5  15          5.96          3.31         1.51 o                         
   3   5  15          0.87          1.62         2.15 o                         
   4   5  15          0.01          0.70         1.40 o                         
   5   5  15         17.91         19.18         2.50 o                         
   6   5  15          0.11         -0.03         1.88 o                         
   7   5  15          1.03          4.47         2.18 o                         
   8   5  15         57.43         78.42         8.56 o                         
   0   6  15          6.85         22.12         5.15 o                         
   1   6  15         12.07         21.82         5.46 o                         
   2   6  15         27.93         27.61         2.35 o                         
   3   6  15         51.62         61.47         3.58 o                         
   4   6  15          5.25          6.67         1.70 o                         
   5   6  15         11.63         19.45         2.47 o                         
   6   6  15         34.46         35.42         3.50 o                         
   7   6  15          8.44         13.99         3.02 o                         
   0   7  15          0.19          3.61         4.24 o                         
   1   7  15          8.56         13.73         1.89 o                         
   2   7  15          3.91          2.69         1.71 o                         
   3   7  15         36.46         34.57         2.69 o                         
   4   7  15          4.98          7.22         2.08 o                         
   5   7  15          0.20          1.54         1.51 o                         
   6   7  15          5.30         -2.12         2.12 o                         
   7   7  15         62.54         49.26         6.47 o                         
   1   8  15         24.35         23.34         2.23 o                         
   2   8  15          0.67          1.83         1.52 o                         
   3   8  15         25.11         27.01         2.41 o                         
   4   8  15          0.43          3.38         1.85 o                         
   5   8  15        143.33        166.82         6.39 o                         
   6   8  15          0.04          2.85         3.50 o                         
   4   3  16         35.33         38.79         3.28 o                         
   3   4  16         28.89         35.75         2.73 o                         
   4   4  16          2.92          5.37         1.88 o                         
   5   4  16         46.06         48.09         4.27 o                         
   3   5  16         12.62          7.24         2.00 o                         
   4   5  16          8.24          9.47         1.91 o                         
   5   5  16         57.69         76.74         6.81 o                         
   3   6  16          2.10          0.38         1.56 o                         
   4   6  16         10.70          8.03         2.08 o                         
   5   6  16        107.46        117.51         4.90 o                         
                                                                                
