# Supplementary material for: A three-step pathway from (2-amino­phenyl)chal­cones to novel styryl­quinoline–chalcone hybrids: synthesis and spectroscopic and structural characterization of three examples
Source: Acta Crystallogr C Struct Chem. 2023 Jan 1;79(Pt 1):3–11. doi: 10.1107/S2053229622011263 (PMC9813925; doi:10.1107/S2053229622011263)
Supplement: Supplementary file 3 [file c-79-00003-IVbsup3.hkl]

data_IVb                                                                        
_shelx_title ' mo_18cg'                                                         
_shelx_refln_list_code          4                                               
_shelx_F_calc_maximum      176.35                                               
_exptl_crystal_F_000       448.00                                               
_reflns_d_resolution_high  0.7490                                               
                                                                                
loop_                                                                           
 _space_group_symop_operation_xyz                                               
 'x, y, z'                                                                      
 '-x, -y, -z'                                                                   
                                                                                
_cell_length_a     9.6679                                                       
_cell_length_b    10.1279                                                       
_cell_length_c    12.6482                                                       
_cell_angle_alpha 111.420                                                       
_cell_angle_beta  103.871                                                       
_cell_angle_gamma  96.632                                                       
                                                                                
_shelx_F_squared_multiplier     1.000                                           
                                                                                
loop_                                                                           
 _refln_index_h                                                                 
 _refln_index_k                                                                 
 _refln_index_l                                                                 
 _refln_F_squared_calc                                                          
 _refln_F_squared_meas                                                          
 _refln_F_squared_sigma                                                         
 _refln_observed_status                                                         
   1   0   0          3.81          4.55         0.39 o                         
   2   0   0       8246.99       7975.77       171.63 o                         
   3   0   0        137.46        140.97         2.48 o                         
   4   0   0         49.57         55.18         1.79 o                         
   5   0   0         52.67         67.70         2.27 o                         
   6   0   0        207.64        236.84         4.29 o                         
   7   0   0         68.07        102.13         3.50 o                         
   8   0   0         60.43         67.34         2.69 o                         
   9   0   0          0.00         -0.46         1.16 o                         
  10   0   0         75.19         68.35         3.44 o                         
  11   0   0        109.26        124.19         5.02 o                         
  12   0   0         11.53         19.22         2.82 o                         
 -12   1   0        174.79        224.64         8.59 o                         
 -11   1   0          0.00          0.48         1.53 o                         
 -10   1   0          6.07          9.72         1.81 o                         
  -9   1   0         71.28         71.89         3.09 o                         
  -8   1   0        403.55        369.38         6.55 o                         
  -7   1   0        347.20        328.44         5.72 o                         
  -6   1   0        230.76        200.08         3.97 o                         
  -5   1   0        170.65        196.07         3.70 o                         
  -4   1   0        708.51        716.89         8.80 o                         
  -3   1   0        608.69        582.66         8.01 o                         
  -2   1   0       7538.91       7245.37       222.37 o                         
  -1   1   0        280.62        245.93         3.33 o                         
   0   1   0        254.78        236.50         4.78 o                         
   1   1   0        743.13        694.48         7.64 o                         
   2   1   0         21.31         29.23         1.04 o                         
   3   1   0        446.11        415.84         5.12 o                         
   4   1   0        384.59        407.27         6.20 o                         
   5   1   0        976.86       1033.76        13.11 o                         
   6   1   0        165.46        187.75         3.67 o                         
   7   1   0         43.31         46.49         2.10 o                         
   8   1   0        287.50        264.77         5.30 o                         
   9   1   0          0.72          0.32         1.33 o                         
  10   1   0         59.88         64.63         3.35 o                         
  11   1   0          1.16          1.49         2.59 o                         
 -12   2   0         64.93         78.24         3.91 o                         
 -11   2   0         76.66         82.42         3.47 o                         
 -10   2   0          0.00         -1.27         1.27 o                         
  -9   2   0        305.26        301.12         6.15 o                         
  -8   2   0       1082.96       1059.18        13.93 o                         
  -7   2   0        463.60        428.81         6.84 o                         
  -6   2   0         10.89          8.45         1.25 o                         
  -5   2   0         34.28         42.91         2.18 o                         
  -4   2   0        146.86        132.15         2.90 o                         
  -3   2   0       1180.65       1186.38        13.43 o                         
  -2   2   0        149.12        159.37         2.42 o                         
  -1   2   0        460.17        431.03         4.93 o                         
   0   2   0         76.42         72.51         1.68 o                         
   1   2   0        787.20        770.39         9.26 o                         
   2   2   0        232.48        232.55         3.87 o                         
   3   2   0         44.61         31.62         1.25 o                         
   4   2   0        671.30        687.92         8.72 o                         
   5   2   0        116.41        104.62         2.98 o                         
   6   2   0         92.72         90.34         2.80 o                         
   7   2   0         53.37         66.21         2.93 o                         
   8   2   0         32.66         38.50         2.42 o                         
   9   2   0        110.43        106.02         5.05 o                         
  10   2   0         40.79         37.33         2.71 o                         
  11   2   0          0.13          1.92         2.12 o                         
 -12   3   0         12.08         13.76         2.00 o                         
 -11   3   0          0.13         -0.31         2.07 o                         
 -10   3   0        105.96        113.08         3.83 o                         
  -9   3   0        146.34        139.78         3.78 o                         
  -8   3   0         73.70         80.03         3.14 o                         
  -7   3   0         31.81         33.56         2.13 o                         
  -6   3   0          7.12         30.22         1.74 o                         
  -5   3   0          2.37         -0.40         0.80 o                         
  -4   3   0        887.28        940.20        10.79 o                         
  -3   3   0        181.54        172.62         2.90 o                         
  -2   3   0        758.15        743.51         8.84 o                         
  -1   3   0          0.01         -0.52         0.52 o                         
   0   3   0        466.95        481.50         6.89 o                         
   1   3   0          0.01         -0.37         0.69 o                         
   2   3   0         27.07         24.11         1.42 o                         
   3   3   0          7.10         10.17         0.94 o                         
   4   3   0          0.02          1.16         0.62 o                         
   5   3   0         15.56         21.28         1.60 o                         
   6   3   0          8.12         12.06         1.47 o                         
   7   3   0          1.87          0.08         1.21 o                         
   8   3   0        265.00        243.08         5.56 o                         
   9   3   0         83.32         71.45         3.75 o                         
  10   3   0          3.90          8.20         2.08 o                         
  11   3   0         25.21         36.14         3.50 o                         
 -12   4   0          0.60          0.10         2.15 o                         
 -11   4   0          8.67          6.97         1.57 o                         
 -10   4   0         17.88         16.27         1.84 o                         
  -9   4   0         32.06         36.87         2.27 o                         
  -8   4   0         23.50         26.30         2.28 o                         
  -7   4   0        149.74        139.36         3.72 o                         
  -6   4   0         38.83         41.15         2.00 o                         
  -5   4   0        319.47        361.14         6.39 o                         
  -4   4   0        196.32        221.92         4.33 o                         
  -3   4   0        145.82        172.59         3.36 o                         
  -2   4   0        575.32        568.17         6.95 o                         
  -1   4   0        205.94        190.95         3.21 o                         
   0   4   0        180.68        204.83         3.29 o                         
   1   4   0       2611.99       2733.52        31.17 o                         
   2   4   0          0.77          0.12         0.81 o                         
   3   4   0        106.99         87.04         2.45 o                         
   4   4   0        166.75        160.40         3.86 o                         
   5   4   0        248.79        239.60         4.35 o                         
   6   4   0         11.65         11.41         1.70 o                         
   7   4   0          1.25          1.70         1.27 o                         
   8   4   0          0.55         -0.14         1.35 o                         
   9   4   0          3.17          3.36         1.89 o                         
  10   4   0          0.36         -1.56         1.56 o                         
 -12   5   0         58.69         54.66         3.46 o                         
 -11   5   0        180.10        210.92         5.61 o                         
 -10   5   0          8.81         10.83         1.56 o                         
  -9   5   0         12.46         12.86         1.89 o                         
  -8   5   0        267.23        259.84         5.87 o                         
  -7   5   0          1.53          0.02         1.10 o                         
  -6   5   0        337.45        303.87         5.95 o                         
  -5   5   0         35.38         33.77         1.98 o                         
  -4   5   0        312.12        343.79         5.78 o                         
  -3   5   0        443.02        437.27         6.42 o                         
  -2   5   0          3.37          6.90         0.88 o                         
  -1   5   0        344.19        324.97         4.96 o                         
   0   5   0        232.81        238.95         3.86 o                         
   1   5   0         18.64         25.57         1.73 o                         
   2   5   0         13.80         17.25         1.58 o                         
   3   5   0          1.25          0.53         0.93 o                         
   4   5   0        169.74        166.82         3.44 o                         
   5   5   0        298.81        290.71         5.41 o                         
   6   5   0        663.65        639.24        10.12 o                         
   7   5   0          3.71          0.95         1.51 o                         
   8   5   0         10.86         11.61         1.80 o                         
   9   5   0          3.71          5.22         2.17 o                         
  10   5   0          5.25          7.24         2.60 o                         
 -12   6   0         20.24         21.38         2.79 o                         
 -11   6   0         21.41         31.76         2.94 o                         
 -10   6   0          0.85         -0.23         1.64 o                         
  -9   6   0          4.01          5.24         1.66 o                         
  -8   6   0         25.51         32.12         2.61 o                         
  -7   6   0         58.41         43.29         2.60 o                         
  -6   6   0        136.47        126.06         3.75 o                         
  -5   6   0        114.27        109.15         2.89 o                         
  -4   6   0        505.60        513.06         7.07 o                         
  -3   6   0         57.47         62.39         2.06 o                         
  -2   6   0          0.86         -0.17         0.88 o                         
  -1   6   0         37.74         41.66         2.07 o                         
   0   6   0          9.00          5.67         0.94 o                         
   1   6   0         41.91         43.77         2.17 o                         
   2   6   0        600.30        590.02         8.50 o                         
   3   6   0        142.53        140.66         3.84 o                         
   4   6   0       2568.24       2461.84        26.81 o                         
   5   6   0          4.10          4.43         1.51 o                         
   6   6   0         81.07         82.97         3.67 o                         
   7   6   0         49.26         49.46         3.21 o                         
   8   6   0        145.66        150.38         5.12 o                         
   9   6   0          3.49          4.72         2.68 o                         
 -11   7   0         88.49        103.23         4.68 o                         
 -10   7   0          0.15          2.13         1.83 o                         
  -9   7   0         13.87         21.61         2.43 o                         
  -8   7   0        247.00        211.47         5.44 o                         
  -7   7   0        192.87        173.73         4.53 o                         
  -6   7   0         44.04         52.01         2.59 o                         
  -5   7   0         19.87         18.45         1.45 o                         
  -4   7   0        327.33        301.72         5.33 o                         
  -3   7   0         38.09         33.32         2.04 o                         
  -2   7   0         53.09         58.03         2.60 o                         
  -1   7   0         29.14         29.68         1.94 o                         
   0   7   0        891.23        874.07        12.75 o                         
   1   7   0         76.68         72.59         2.71 o                         
   2   7   0        645.72        608.46         9.10 o                         
   3   7   0         29.71         34.89         2.43 o                         
   4   7   0        263.09        254.12         5.60 o                         
   5   7   0        189.13        184.45         4.44 o                         
   6   7   0         10.64         14.28         2.38 o                         
   7   7   0        130.84        132.11         4.65 o                         
   8   7   0        118.60        125.88         9.69 o                         
 -11   8   0          1.78          5.26         2.43 o                         
 -10   8   0         36.20         34.91         3.63 o                         
  -9   8   0         16.00         13.29         2.41 o                         
  -8   8   0         62.84         59.27         3.12 o                         
  -7   8   0         30.02         22.80         1.94 o                         
  -6   8   0          1.68          0.51         1.13 o                         
  -5   8   0         39.72         44.27         2.28 o                         
  -4   8   0        977.61        902.91        12.02 o                         
  -3   8   0        466.00        447.47         7.41 o                         
  -2   8   0          1.23          1.65         1.32 o                         
  -1   8   0        718.94        679.52        10.44 o                         
   0   8   0        355.97        344.75         6.80 o                         
   1   8   0        308.98        306.70         5.56 o                         
   2   8   0        202.15        185.83         4.22 o                         
   3   8   0         90.33        103.31         4.22 o                         
   4   8   0         22.15         25.03         2.27 o                         
   5   8   0          1.57          6.48         1.72 o                         
   6   8   0          2.11          2.64         1.37 o                         
   7   8   0         39.31         43.20         3.74 o                         
 -10   9   0         20.74         24.51         3.18 o                         
  -9   9   0         12.55         16.09         2.32 o                         
  -8   9   0          2.61          4.53         1.64 o                         
  -7   9   0          0.89          2.04         1.32 o                         
  -6   9   0         38.46         39.21         2.21 o                         
  -5   9   0          0.00          0.34         1.34 o                         
  -4   9   0         12.18         12.86         1.95 o                         
  -3   9   0        388.43        381.65         7.37 o                         
  -2   9   0          4.09          1.97         1.75 o                         
  -1   9   0         51.27         52.67         2.92 o                         
   0   9   0          1.17          1.57         0.95 o                         
   1   9   0          9.61          6.89         1.59 o                         
   2   9   0         27.64         28.49         2.15 o                         
   3   9   0          3.05          3.96         1.36 o                         
   4   9   0         34.46         36.07         2.50 o                         
   5   9   0         32.20         24.35         2.33 o                         
   6   9   0         53.35         53.79         4.40 o                         
  -9  10   0          3.37          1.32         1.90 o                         
  -8  10   0          0.75          3.91         1.88 o                         
  -7  10   0          0.05          0.06         1.37 o                         
  -6  10   0         26.68         21.25         2.63 o                         
  -5  10   0         48.29         42.26         3.00 o                         
  -4  10   0         38.37         39.94         2.85 o                         
  -3  10   0          4.61          3.10         1.34 o                         
  -2  10   0          2.49          1.27         1.55 o                         
  -1  10   0         15.59         14.51         2.25 o                         
   0  10   0          0.88          4.02         1.48 o                         
   1  10   0          0.09          1.35         1.55 o                         
   2  10   0         28.35         28.63         2.26 o                         
   3  10   0          1.28         -0.25         1.26 o                         
   4  10   0         18.87         14.06         2.09 o                         
   5  10   0        214.20        234.44         7.22 o                         
  -8  11   0          6.61          9.82         2.14 o                         
  -7  11   0        140.50        159.24         6.01 o                         
  -6  11   0          1.32         -1.33         1.56 o                         
  -5  11   0         15.73         15.01         2.08 o                         
  -4  11   0         23.25         23.08         2.37 o                         
  -3  11   0         36.75         33.64         3.25 o                         
  -2  11   0          0.26          1.33         1.75 o                         
  -1  11   0         33.41         41.19         2.90 o                         
   0  11   0          4.94         10.30         2.92 o                         
   1  11   0          0.03          2.20         1.50 o                         
   2  11   0         24.26         25.30         3.39 o                         
   3  11   0         11.24         11.92         3.83 o                         
  -6  12   0         39.26         36.87         4.71 o                         
  -5  12   0          0.00         -1.99         2.10 o                         
  -4  12   0         44.22         49.55         5.44 o                         
  -3  12   0         78.58         99.74         5.14 o                         
  -2  12   0        219.44        256.12         7.09 o                         
  -1  12   0         23.40         32.20         2.90 o                         
   0  12   0         57.45         55.99         4.25 o                         
  -1 -12   1         15.64         16.13         2.76 o                         
   0 -12   1          2.64          4.20         2.68 o                         
   1 -12   1          0.09          0.12         2.24 o                         
   2 -12   1         46.82         45.81         4.82 o                         
   3 -12   1        156.05        176.08         6.33 o                         
   4 -12   1         59.07         72.36         4.82 o                         
   5 -12   1          5.77          5.90         2.27 o                         
   6 -12   1          0.68          0.58         2.37 o                         
  -4 -11   1          0.31          2.65         2.09 o                         
  -3 -11   1          0.01         -0.89         1.62 o                         
  -2 -11   1          2.48          4.11         1.55 o                         
  -1 -11   1         56.63         45.85         2.66 o                         
   0 -11   1         39.40         39.38         2.77 o                         
   1 -11   1          4.28          4.34         1.53 o                         
   2 -11   1          3.05          4.24         1.65 o                         
   3 -11   1          9.17          8.80         2.07 o                         
   4 -11   1         27.66         27.34         2.63 o                         
   5 -11   1         12.08         11.96         2.30 o                         
   6 -11   1         96.62        102.51         3.95 o                         
   7 -11   1          0.04          1.73         1.74 o                         
   8 -11   1         34.11         38.07         3.88 o                         
  -5 -10   1         32.68         28.78         3.40 o                         
  -4 -10   1         22.54         27.13         2.29 o                         
  -3 -10   1          6.68          7.91         1.73 o                         
  -2 -10   1          1.63          3.44         1.34 o                         
  -1 -10   1        158.10        133.70         3.93 o                         
   0 -10   1         71.20         69.28         3.38 o                         
   1 -10   1        104.66        101.96         3.97 o                         
   2 -10   1         61.60         62.37         3.25 o                         
   3 -10   1        101.70        102.23         3.95 o                         
   4 -10   1         26.78         23.82         2.33 o                         
   5 -10   1          4.06          0.51         1.51 o                         
   6 -10   1          0.11          0.31         1.32 o                         
   7 -10   1          0.51          1.68         1.65 o                         
   8 -10   1          0.35          0.84         1.79 o                         
   9 -10   1         36.39         44.95         4.21 o                         
  -7  -9   1         15.12         14.02         2.66 o                         
  -6  -9   1          5.37          5.08         1.73 o                         
  -5  -9   1         12.82         14.21         1.74 o                         
  -4  -9   1          9.74         11.63         1.84 o                         
  -3  -9   1        141.41        123.00         3.81 o                         
  -2  -9   1         32.32         26.71         2.25 o                         
  -1  -9   1         21.13         21.79         2.00 o                         
   0  -9   1        294.03        291.31         5.68 o                         
   1  -9   1        145.24        139.67         4.90 o                         
   2  -9   1        151.95        151.61         4.19 o                         
   3  -9   1         20.93         22.20         2.22 o                         
   4  -9   1         33.96         30.08         2.01 o                         
   5  -9   1        203.03        197.94         4.75 o                         
   6  -9   1          4.33          1.58         1.29 o                         
   7  -9   1         30.74         25.61         2.15 o                         
   8  -9   1          8.31         10.80         2.14 o                         
   9  -9   1         17.13         21.41         2.60 o                         
  10  -9   1          6.91         17.03         3.67 o                         
  -8  -8   1         19.21         23.24         3.14 o                         
  -7  -8   1          8.10         11.55         2.75 o                         
  -6  -8   1         11.15         11.72         1.66 o                         
  -5  -8   1         11.18         10.29         1.48 o                         
  -4  -8   1          9.25          9.50         1.61 o                         
  -3  -8   1        245.77        225.28         5.96 o                         
  -2  -8   1          3.62          2.20         1.25 o                         
  -1  -8   1        101.45        100.21         3.25 o                         
   0  -8   1        121.45        117.07         3.67 o                         
   1  -8   1         21.50         19.93         2.64 o                         
   2  -8   1       1831.23       1738.13        22.00 o                         
   3  -8   1       1073.63       1041.72        13.69 o                         
   4  -8   1          0.18          0.66         1.08 o                         
   5  -8   1         10.77          8.25         1.61 o                         
   6  -8   1        234.87        211.81         4.81 o                         
   7  -8   1         59.63         57.56         2.91 o                         
   8  -8   1        102.09         90.88         4.19 o                         
   9  -8   1          4.06          2.49         1.70 o                         
  10  -8   1          5.83          3.19         1.78 o                         
  11  -8   1          1.67          0.68         3.97 o                         
  -8  -7   1          1.54          5.01         2.06 o                         
  -7  -7   1         87.65         80.14         3.77 o                         
  -6  -7   1         54.33         55.31         2.59 o                         
  -5  -7   1        703.63        677.88         9.98 o                         
  -4  -7   1        539.09        534.50         7.93 o                         
  -3  -7   1        264.48        244.33         5.06 o                         
  -2  -7   1          3.42          4.92         1.68 o                         
  -1  -7   1        342.64        319.17         5.29 o                         
   0  -7   1         16.46         12.18         1.51 o                         
   1  -7   1         10.57         10.18         1.21 o                         
   2  -7   1         50.37         55.57         2.64 o                         
   3  -7   1        351.39        349.35         5.50 o                         
   4  -7   1          0.14         -0.79         1.00 o                         
   5  -7   1         28.84         37.80         2.17 o                         
   6  -7   1         17.61         18.43         1.74 o                         
   7  -7   1        438.71        356.74         7.10 o                         
   8  -7   1         11.42          9.33         1.83 o                         
   9  -7   1          2.62         -1.19         2.06 o                         
  10  -7   1         20.85         21.26         2.72 o                         
  11  -7   1          6.03         12.54         2.29 o                         
  -9  -6   1         88.04        100.15         4.72 o                         
  -8  -6   1        142.66        154.24         4.81 o                         
  -7  -6   1         30.73         31.39         2.52 o                         
  -6  -6   1        567.88        566.55         9.54 o                         
  -5  -6   1        719.21        703.41        10.01 o                         
  -4  -6   1        267.64        261.06         5.15 o                         
  -3  -6   1        256.74        263.23         5.17 o                         
  -2  -6   1        177.62        167.59         4.01 o                         
  -1  -6   1        862.14        839.74        10.26 o                         
   0  -6   1        114.74        140.07         3.91 o                         
   1  -6   1         95.42         88.43         2.43 o                         
   2  -6   1          0.08          0.69         0.85 o                         
   3  -6   1        120.80        128.67         3.09 o                         
   4  -6   1         53.98         56.53         2.15 o                         
   5  -6   1        269.38        298.95         5.48 o                         
   6  -6   1          1.54         -0.96         1.18 o                         
   7  -6   1        506.88        477.59         8.29 o                         
   8  -6   1         17.32         22.13         2.34 o                         
   9  -6   1         23.84         19.85         2.36 o                         
  10  -6   1          9.88          7.00         1.90 o                         
  11  -6   1         13.39         20.74         3.50 o                         
 -10  -5   1         15.49         13.93         2.46 o                         
  -9  -5   1         26.52         30.57         2.74 o                         
  -8  -5   1        237.03        235.14         6.00 o                         
  -7  -5   1          0.61          1.80         1.63 o                         
  -6  -5   1         24.76         29.71         1.94 o                         
  -5  -5   1        367.88        356.06         6.00 o                         
  -4  -5   1        193.73        193.43         4.38 o                         
  -3  -5   1         28.86         22.62         1.69 o                         
  -2  -5   1        626.81        651.45        10.29 o                         
  -1  -5   1        392.08        393.77         5.91 o                         
   0  -5   1        106.41        114.37         2.66 o                         
   1  -5   1          0.50         -0.05         0.77 o                         
   2  -5   1        678.50        736.67         9.37 o                         
   3  -5   1        153.01        157.93         2.89 o                         
   4  -5   1         13.13          8.00         1.23 o                         
   5  -5   1         54.49         74.74         2.81 o                         
   6  -5   1         39.25         48.45         2.67 o                         
   7  -5   1        115.37        112.40         3.88 o                         
   8  -5   1         19.08         15.58         2.26 o                         
   9  -5   1          0.00          0.33         1.01 o                         
  10  -5   1        100.34        114.79         4.32 o                         
  11  -5   1         21.40         19.57         2.25 o                         
  12  -5   1         20.42         25.50         2.66 o                         
 -10  -4   1          2.38         -0.06         1.71 o                         
  -9  -4   1          1.37          2.29         1.52 o                         
  -8  -4   1         94.12        101.60         4.16 o                         
  -7  -4   1          1.58         -1.52         1.52 o                         
  -6  -4   1        185.06        176.53         4.18 o                         
  -5  -4   1         59.17         57.88         2.31 o                         
  -4  -4   1          4.00          2.36         1.03 o                         
  -3  -4   1         81.12         80.95         2.42 o                         
  -2  -4   1         30.07         34.92         1.66 o                         
  -1  -4   1        522.92        509.74         6.74 o                         
   0  -4   1        404.23        390.62         5.59 o                         
   1  -4   1         21.97         16.50         1.01 o                         
   2  -4   1        165.10        150.87         2.76 o                         
   3  -4   1       1495.41       1615.47        18.24 o                         
   4  -4   1       2083.76       2202.20        24.50 o                         
   5  -4   1        153.41        149.03         3.64 o                         
   6  -4   1         15.94         12.09         1.27 o                         
   7  -4   1        934.45        892.56        12.51 o                         
   8  -4   1         85.48         84.41         2.81 o                         
   9  -4   1          5.31          5.46         1.25 o                         
  10  -4   1        101.37         95.48         3.35 o                         
  11  -4   1         44.48         41.08         2.55 o                         
  12  -4   1         10.96         11.81         2.41 o                         
 -11  -3   1          3.44          6.26         2.23 o                         
 -10  -3   1          4.43          5.87         1.84 o                         
  -9  -3   1        106.89         86.78         3.98 o                         
  -8  -3   1        210.74        183.39         4.55 o                         
  -7  -3   1         89.31         88.27         3.28 o                         
  -6  -3   1        106.36        105.06         2.94 o                         
  -5  -3   1         39.83         56.44         2.32 o                         
  -4  -3   1         83.96         84.48         2.10 o                         
  -3  -3   1         60.91         66.39         1.83 o                         
  -2  -3   1         11.84         16.34         1.23 o                         
  -1  -3   1        501.79        497.31         6.61 o                         
   0  -3   1          5.83          5.79         0.82 o                         
   1  -3   1       1354.84       1274.11        13.41 o                         
   2  -3   1       1128.15       1053.88        11.41 o                         
   3  -3   1        142.57        149.09         3.42 o                         
   4  -3   1       1289.87       1283.55        15.49 o                         
   5  -3   1          8.59          5.31         1.07 o                         
   6  -3   1          0.92          2.23         1.05 o                         
   7  -3   1         64.14         60.57         2.60 o                         
   8  -3   1       2437.20       2343.48        25.90 o                         
   9  -3   1         32.75         35.99         2.35 o                         
  10  -3   1          2.08          5.45         1.56 o                         
  11  -3   1          0.07          1.93         1.40 o                         
  12  -3   1          3.90          4.24         2.41 o                         
 -11  -2   1         28.87         36.65         3.86 o                         
 -10  -2   1          0.43          2.91         2.21 o                         
  -9  -2   1         15.36         13.16         1.92 o                         
  -8  -2   1         46.85         42.48         2.47 o                         
  -7  -2   1         19.10         21.03         1.74 o                         
  -6  -2   1         19.02         23.79         1.66 o                         
  -5  -2   1         28.19         39.47         2.12 o                         
  -4  -2   1       1795.22       1876.52        19.78 o                         
  -3  -2   1         39.09         50.67         1.57 o                         
  -2  -2   1         12.00         18.02         1.06 o                         
  -1  -2   1       2784.34       2680.00       148.95 o                         
   0  -2   1        128.18        125.39         1.99 o                         
   1  -2   1        289.23        259.51         3.27 o                         
   2  -2   1         19.67         15.43         1.08 o                         
   3  -2   1          9.85         10.95         0.95 o                         
   4  -2   1         91.02         93.41         3.36 o                         
   5  -2   1        115.40         86.08         2.38 o                         
   6  -2   1        161.00        149.18         3.64 o                         
   7  -2   1          5.22          7.73         1.41 o                         
   8  -2   1        298.54        286.15         6.11 o                         
   9  -2   1         15.66         17.06         1.97 o                         
  10  -2   1          4.03          5.86         1.45 o                         
  11  -2   1          5.92          7.34         2.07 o                         
  12  -2   1          1.42          3.11         1.71 o                         
 -12  -1   1         22.78         18.40         4.61 o                         
 -11  -1   1          0.73          3.16         1.64 o                         
 -10  -1   1         76.17         76.22         4.30 o                         
  -9  -1   1        359.39        351.94         6.84 o                         
  -8  -1   1         13.03         12.56         1.60 o                         
  -7  -1   1          1.49          1.35         1.04 o                         
  -6  -1   1         33.57         38.20         2.40 o                         
  -5  -1   1        103.70        118.04         2.76 o                         
  -4  -1   1         12.66         12.38         1.11 o                         
  -3  -1   1       2079.43       2041.11        23.14 o                         
  -2  -1   1         16.45         13.01         0.77 o                         
  -1  -1   1       2530.51       2509.07        62.02 o                         
   0  -1   1         56.82         42.87         3.48 o                         
   1  -1   1         40.52         42.42         0.90 o                         
   2  -1   1       2377.27       2298.73        85.49 o                         
   3  -1   1          0.12          1.67         0.65 o                         
   4  -1   1        179.98        171.48         3.79 o                         
   5  -1   1         10.77         12.18         1.33 o                         
   6  -1   1         13.06          9.99         1.34 o                         
   7  -1   1          0.66         -0.69         1.16 o                         
   8  -1   1         19.75         17.21         2.04 o                         
   9  -1   1         32.55         34.74         2.24 o                         
  10  -1   1          5.59          5.58         1.73 o                         
  11  -1   1         82.67         94.37         5.21 o                         
  12  -1   1         11.31         18.57         2.83 o                         
 -12   0   1         60.27         52.00         3.18 o                         
 -11   0   1         28.46         29.19         2.59 o                         
 -10   0   1         10.98          7.76         1.69 o                         
  -9   0   1         52.05         55.79         2.84 o                         
  -8   0   1         43.09         47.07         2.54 o                         
  -7   0   1          1.45          1.17         0.99 o                         
  -6   0   1         71.09         73.92         2.18 o                         
  -5   0   1        601.02        646.43         8.39 o                         
  -4   0   1        940.77       1015.53        11.86 o                         
  -3   0   1       3208.84       3460.53       311.01 o                         
  -2   0   1       5960.13       5945.96       132.80 o                         
  -1   0   1        789.73        725.29        10.07 o                         
   1   0   1       1052.04        945.99        11.30 o                         
   2   0   1        813.35        809.78        10.89 o                         
   3   0   1       2198.65       2226.23        28.65 o                         
   4   0   1       1004.90       1070.36        12.53 o                         
   5   0   1         27.72         24.01         1.64 o                         
   6   0   1         19.15         22.71         1.51 o                         
   7   0   1         56.79         53.75         2.52 o                         
   8   0   1         63.41         49.63         2.50 o                         
   9   0   1         66.89         67.66         2.60 o                         
  10   0   1         11.11          9.82         2.11 o                         
  11   0   1         10.27          3.62         2.34 o                         
 -12   1   1         52.41         46.49         3.37 o                         
 -11   1   1         32.23         33.30         2.85 o                         
 -10   1   1         24.39         26.30         2.32 o                         
  -9   1   1         42.99         44.58         2.50 o                         
  -8   1   1        730.37        737.01        10.25 o                         
  -7   1   1        638.23        617.37         8.80 o                         
  -6   1   1       2286.09       2239.03        25.11 o                         
  -5   1   1        478.99        497.17         7.22 o                         
  -4   1   1       2737.91       2759.20        33.13 o                         
  -3   1   1        686.01        650.07         7.84 o                         
  -2   1   1       6965.53       7002.31       155.88 o                         
  -1   1   1       3578.78       3586.29       107.55 o                         
   0   1   1       3205.71       3030.62        92.05 o                         
   1   1   1          2.06          1.14         0.45 o                         
   2   1   1        194.86        195.10         3.05 o                         
   3   1   1       1885.06       1922.44        19.92 o                         
   4   1   1        509.68        554.67         6.91 o                         
   5   1   1        443.84        467.63         6.32 o                         
   6   1   1          2.07          4.01         1.11 o                         
   7   1   1         76.86         76.92         2.95 o                         
   8   1   1         98.11         93.60         3.52 o                         
   9   1   1        264.68        235.82         5.56 o                         
  10   1   1          3.52          2.13         1.88 o                         
  11   1   1          0.78          1.98         1.95 o                         
 -12   2   1         63.96         65.93         3.93 o                         
 -11   2   1         24.10         25.57         2.50 o                         
 -10   2   1        101.09        105.05         3.85 o                         
  -9   2   1         46.63         48.67         2.81 o                         
  -8   2   1        388.97        379.76         6.57 o                         
  -7   2   1        204.83        186.12         4.05 o                         
  -6   2   1         21.70         33.83         1.87 o                         
  -5   2   1        275.44        306.40         4.66 o                         
  -4   2   1       1201.24       1320.66        14.39 o                         
  -3   2   1        603.03        629.99         8.14 o                         
  -2   2   1         11.47         11.03         0.93 o                         
  -1   2   1        114.44        102.93         2.26 o                         
   0   2   1       1579.14       1585.67        18.07 o                         
   1   2   1         58.55         68.21         1.91 o                         
   2   2   1        452.81        442.79         5.67 o                         
   3   2   1         24.23         20.68         1.69 o                         
   4   2   1        431.13        435.30         6.51 o                         
   5   2   1         93.84         83.67         2.61 o                         
   6   2   1        481.40        481.51         8.33 o                         
   7   2   1        355.39        337.46         6.60 o                         
   8   2   1        155.13        135.56         4.04 o                         
   9   2   1         12.52         14.97         2.35 o                         
  10   2   1         23.06         16.01         2.28 o                         
  11   2   1          6.36          8.69         2.22 o                         
 -12   3   1          0.80         -0.06         2.08 o                         
 -11   3   1         14.76         14.06         1.81 o                         
 -10   3   1         16.05         17.74         1.99 o                         
  -9   3   1          0.22         -1.28         1.28 o                         
  -8   3   1          0.11         -0.68         1.03 o                         
  -7   3   1         43.15         49.92         2.47 o                         
  -6   3   1         31.03         40.50         1.95 o                         
  -5   3   1        206.66        232.95         4.98 o                         
  -4   3   1        298.39        339.10         5.73 o                         
  -3   3   1         63.98         66.97         2.01 o                         
  -2   3   1        340.27        346.97         4.80 o                         
  -1   3   1        140.77        135.58         2.59 o                         
   0   3   1       1595.47       1610.04        18.70 o                         
   1   3   1        232.63        211.99         3.64 o                         
   2   3   1        243.29        265.16         4.32 o                         
   3   3   1         40.00         42.71         2.20 o                         
   4   3   1         22.50         27.82         1.75 o                         
   5   3   1        203.30        189.16         4.36 o                         
   6   3   1         21.19         17.83         1.85 o                         
   7   3   1         90.37         79.12         3.36 o                         
   8   3   1         80.88         74.75         3.41 o                         
   9   3   1          0.03          1.96         1.64 o                         
  10   3   1         12.92         14.08         2.27 o                         
 -12   4   1          0.53         -0.44         1.67 o                         
 -11   4   1         26.20         33.04         2.80 o                         
 -10   4   1         70.34         78.31         3.45 o                         
  -9   4   1         61.98         63.08         3.16 o                         
  -8   4   1        154.26        143.58         4.26 o                         
  -7   4   1         21.37         26.85         2.00 o                         
  -6   4   1          5.36          5.13         1.28 o                         
  -5   4   1          4.57          1.65         0.87 o                         
  -4   4   1         25.42         38.25         1.75 o                         
  -3   4   1        729.42        761.58         9.55 o                         
  -2   4   1         91.43         92.70         2.00 o                         
  -1   4   1         46.94         41.37         1.67 o                         
   0   4   1       2630.86       2902.12        35.02 o                         
   1   4   1       1022.45       1058.91        13.29 o                         
   2   4   1        263.26        277.18         4.76 o                         
   3   4   1          9.61          7.62         1.10 o                         
   4   4   1        239.66        215.86         4.07 o                         
   5   4   1         36.25         34.60         2.37 o                         
   6   4   1         77.79         84.57         3.80 o                         
   7   4   1         17.96         18.35         1.93 o                         
   8   4   1         21.93         24.58         2.25 o                         
   9   4   1          1.34          4.24         1.95 o                         
  10   4   1         13.60         20.38         2.69 o                         
 -12   5   1        272.20        296.09         7.53 o                         
 -11   5   1          5.93          6.59         2.06 o                         
 -10   5   1          4.68          4.84         1.46 o                         
  -9   5   1          2.78          1.65         1.51 o                         
  -8   5   1          0.23          1.21         1.23 o                         
  -7   5   1        114.55        138.10         3.66 o                         
  -6   5   1         23.18         16.54         1.73 o                         
  -5   5   1        158.26        167.85         3.51 o                         
  -4   5   1         10.14         10.98         1.26 o                         
  -3   5   1         32.79         41.58         1.64 o                         
  -2   5   1        256.04        246.22         4.31 o                         
  -1   5   1        291.30        315.94         5.02 o                         
   0   5   1         26.54         31.60         1.75 o                         
   1   5   1        245.33        270.71         5.69 o                         
   2   5   1          8.08          4.34         1.12 o                         
   3   5   1         91.55         81.14         2.56 o                         
   4   5   1        463.50        436.43         6.34 o                         
   5   5   1        714.82        697.03        10.57 o                         
   6   5   1        234.43        222.17         5.23 o                         
   7   5   1          8.14         11.84         2.10 o                         
   8   5   1          0.42          2.00         1.49 o                         
   9   5   1          0.49          2.76         2.74 o                         
 -12   6   1         55.58         70.77         5.27 o                         
 -11   6   1         37.44         54.79         3.79 o                         
 -10   6   1        162.98        155.09         5.47 o                         
  -9   6   1         27.73         25.50         2.80 o                         
  -8   6   1         99.10         86.00         3.91 o                         
  -7   6   1         25.44         13.05         1.82 o                         
  -6   6   1         96.22        102.43         3.41 o                         
  -5   6   1         12.10         10.37         1.32 o                         
  -4   6   1          0.07         -0.29         0.85 o                         
  -3   6   1        279.76        262.70         5.09 o                         
  -2   6   1         73.82         76.31         2.52 o                         
  -1   6   1        100.19        105.16         2.98 o                         
   0   6   1         16.55         13.15         1.14 o                         
   1   6   1        172.69        160.77         3.95 o                         
   2   6   1         42.47         33.04         2.08 o                         
   3   6   1         46.61         44.18         2.35 o                         
   4   6   1          1.02          1.30         1.13 o                         
   5   6   1          0.16          0.75         0.98 o                         
   6   6   1          2.92          2.52         1.49 o                         
   7   6   1          4.20          0.70         1.53 o                         
   8   6   1          1.09          0.08         2.16 o                         
 -11   7   1          2.24          7.95         4.43 o                         
 -10   7   1        263.19        253.80         6.44 o                         
  -9   7   1         19.64         12.66         2.18 o                         
  -8   7   1        180.26        185.43         5.01 o                         
  -7   7   1          0.74          0.97         1.43 o                         
  -6   7   1        184.94        159.32         3.94 o                         
  -5   7   1          0.01         -0.97         0.97 o                         
  -4   7   1        707.35        687.63        10.12 o                         
  -3   7   1        244.08        235.12         5.04 o                         
  -2   7   1       2323.59       2185.70        25.21 o                         
  -1   7   1        167.47        149.44         4.25 o                         
   0   7   1        352.69        347.08         6.09 o                         
   1   7   1        457.95        419.73         7.42 o                         
   2   7   1        145.46        137.23         4.56 o                         
   3   7   1        147.39        137.85         3.62 o                         
   4   7   1         12.23         10.54         1.72 o                         
   5   7   1         22.33         18.85         2.12 o                         
   6   7   1          0.52          0.76         1.54 o                         
   7   7   1         24.48         29.50         2.60 o                         
   8   7   1         69.11         71.17         4.93 o                         
 -11   8   1          0.71          4.57         2.30 o                         
 -10   8   1         26.48         42.73         3.69 o                         
  -9   8   1          6.08          9.18         2.11 o                         
  -8   8   1         30.40         23.74         2.24 o                         
  -7   8   1         62.26         56.50         2.71 o                         
  -6   8   1        300.64        275.13         4.96 o                         
  -5   8   1        216.90        207.75         4.56 o                         
  -4   8   1       1336.34       1276.11        17.26 o                         
  -3   8   1        497.58        464.60         8.12 o                         
  -2   8   1        700.74        662.52         9.41 o                         
  -1   8   1        179.27        180.54         5.95 o                         
   0   8   1        268.60        238.17         5.19 o                         
   1   8   1        305.61        256.45         5.49 o                         
   2   8   1         53.34         57.31         3.03 o                         
   3   8   1         14.86         12.12         1.74 o                         
   4   8   1          0.01          3.43         1.33 o                         
   5   8   1         68.79         73.58         3.28 o                         
   6   8   1         14.64         18.34         2.73 o                         
   7   8   1          2.18          0.72         2.51 o                         
 -10   9   1          0.78          1.02         3.17 o                         
  -9   9   1         23.14         33.38         2.66 o                         
  -8   9   1          2.18          0.00         1.33 o                         
  -7   9   1          4.59          7.58         1.55 o                         
  -6   9   1         11.37         10.37         1.50 o                         
  -5   9   1         43.84         52.49         3.21 o                         
  -4   9   1          0.07          0.32         1.25 o                         
  -3   9   1         69.16         68.31         3.44 o                         
  -2   9   1          7.57          6.27         1.53 o                         
  -1   9   1        130.57        122.95         4.38 o                         
   0   9   1        124.02        116.55         4.10 o                         
   1   9   1         17.29         17.55         1.78 o                         
   2   9   1          7.94          5.64         1.23 o                         
   3   9   1          4.46          4.09         1.51 o                         
   4   9   1         42.54         55.24         3.14 o                         
   5   9   1        107.38        107.50         4.17 o                         
  -9  10   1         15.41         16.58         2.97 o                         
  -8  10   1          0.20         -1.48         1.48 o                         
  -7  10   1         62.91         75.57         4.17 o                         
  -6  10   1         84.53         98.01         3.99 o                         
  -5  10   1         15.23         12.80         1.97 o                         
  -4  10   1          1.17          1.06         1.51 o                         
  -3  10   1         17.96         16.41         2.04 o                         
  -2  10   1          3.89          5.22         1.76 o                         
  -1  10   1          4.76          2.87         1.76 o                         
   0  10   1          6.23         10.56         2.42 o                         
   1  10   1          0.01          1.37         1.70 o                         
   2  10   1         64.93         69.17         3.35 o                         
   3  10   1         49.70         52.56         2.98 o                         
   4  10   1          5.55         10.58         1.82 o                         
  -8  11   1        128.87        132.03         8.55 o                         
  -7  11   1          0.57          1.08         3.40 o                         
  -6  11   1          0.06          0.36         1.83 o                         
  -5  11   1         37.64         35.40         2.91 o                         
  -4  11   1          6.99          6.98         1.83 o                         
  -3  11   1          0.24          3.33         1.53 o                         
  -2  11   1         14.52         14.39         2.82 o                         
  -1  11   1         48.07         53.13         3.49 o                         
   0  11   1          0.77          0.73         1.74 o                         
   1  11   1          0.18         -0.05         2.57 o                         
   2  11   1          0.53          3.06         1.76 o                         
  -5  12   1         13.87         17.49         2.91 o                         
  -4  12   1         92.83         86.43         4.63 o                         
  -3  12   1          3.72          9.23         2.32 o                         
  -2  12   1         12.06         13.06         3.07 o                         
  -1  12   1          9.60         14.62         3.09 o                         
   1 -13   2          0.52         16.24         7.49 o                         
   2 -13   2        110.19        124.43         6.81 o                         
   3 -13   2          2.05          1.87         4.08 o                         
  -2 -12   2          8.99          9.39         2.29 o                         
  -1 -12   2          0.30          3.70         1.52 o                         
   0 -12   2          0.12          2.36         1.69 o                         
   1 -12   2         88.08        115.57         4.86 o                         
   2 -12   2          7.69         15.62         1.94 o                         
   3 -12   2          4.37          6.20         1.86 o                         
   4 -12   2          1.51          1.99         1.78 o                         
   5 -12   2         20.39         22.22         3.84 o                         
   6 -12   2        182.22        181.29         6.78 o                         
   7 -12   2         15.28         25.09         4.01 o                         
  -4 -11   2          7.17          4.60         2.49 o                         
  -3 -11   2          9.88         16.46         2.37 o                         
  -2 -11   2         22.59         23.11         2.28 o                         
  -1 -11   2         91.18        111.22         4.04 o                         
   0 -11   2         33.44         36.45         2.71 o                         
   1 -11   2         13.34         18.40         2.24 o                         
   2 -11   2         12.00         10.02         1.75 o                         
   3 -11   2          8.64          9.28         1.74 o                         
   4 -11   2          0.17         -1.47         1.47 o                         
   5 -11   2          3.48          3.70         2.17 o                         
   6 -11   2          3.55          4.21         1.51 o                         
   7 -11   2          9.59          7.15         1.84 o                         
   8 -11   2         85.38         92.13         5.30 o                         
  -6 -10   2         14.37         16.02         2.82 o                         
  -5 -10   2          0.16         -1.33         1.57 o                         
  -4 -10   2          0.11         -0.92         1.43 o                         
  -3 -10   2          8.15          5.13         1.63 o                         
  -2 -10   2        161.53        156.60         4.34 o                         
  -1 -10   2        244.99        215.77         5.10 o                         
   0 -10   2         15.17         13.86         1.69 o                         
   1 -10   2         63.20         57.52         3.12 o                         
   2 -10   2        140.41        136.36         4.22 o                         
   3 -10   2         53.47         53.11         3.41 o                         
   4 -10   2        265.34        260.94         6.85 o                         
   5 -10   2          1.50         -1.14         1.47 o                         
   6 -10   2          3.66          3.43         1.42 o                         
   7 -10   2         35.35         41.07         2.63 o                         
   8 -10   2         19.67         26.48         2.81 o                         
   9 -10   2          0.26          1.24         2.03 o                         
  -7  -9   2          6.47          8.80         2.07 o                         
  -6  -9   2         24.45         21.41         2.82 o                         
  -5  -9   2          0.46          2.24         1.39 o                         
  -4  -9   2          1.17          0.22         1.23 o                         
  -3  -9   2         10.24          7.07         1.92 o                         
  -2  -9   2         49.86         45.43         2.71 o                         
  -1  -9   2          0.52         -1.18         1.18 o                         
   0  -9   2          9.08          6.89         1.41 o                         
   1  -9   2        122.39        123.50         3.75 o                         
   2  -9   2          2.30          2.70         1.44 o                         
   3  -9   2        706.53        703.33        11.26 o                         
   4  -9   2         26.06         21.02         1.80 o                         
   5  -9   2         89.14         75.09         4.55 o                         
   6  -9   2          9.67         12.19         2.02 o                         
   7  -9   2         26.33         25.79         2.85 o                         
   8  -9   2         15.40         23.90         3.57 o                         
   9  -9   2        172.84        177.94         5.80 o                         
  10  -9   2          0.74          1.71         2.85 o                         
  -8  -8   2         19.57         18.61         2.75 o                         
  -7  -8   2         19.50         24.73         3.29 o                         
  -6  -8   2         26.94         22.46         2.13 o                         
  -5  -8   2         22.98         23.67         1.96 o                         
  -4  -8   2         76.59         78.79         3.79 o                         
  -3  -8   2         16.15         16.39         1.76 o                         
  -2  -8   2          0.28         -0.94         1.11 o                         
  -1  -8   2         25.78         25.93         2.01 o                         
   0  -8   2        151.15        149.21         3.56 o                         
   1  -8   2          7.01          7.46         1.35 o                         
   2  -8   2        478.00        456.57         7.44 o                         
   3  -8   2         41.01         41.09         2.31 o                         
   4  -8   2          7.73          5.26         1.39 o                         
   5  -8   2         17.44         20.34         2.00 o                         
   6  -8   2          0.09         -1.06         1.11 o                         
   7  -8   2         41.70         36.94         2.76 o                         
   8  -8   2          0.22         -0.99         1.32 o                         
   9  -8   2         28.83         24.11         2.53 o                         
  10  -8   2         24.13         29.93         2.81 o                         
  11  -8   2          0.70          8.09         2.53 o                         
  -9  -7   2          0.02         -0.07         2.01 o                         
  -8  -7   2          3.46          7.19         2.00 o                         
  -7  -7   2         35.29         35.54         2.61 o                         
  -6  -7   2        316.46        304.93         5.96 o                         
  -5  -7   2       1086.38       1077.05        13.81 o                         
  -4  -7   2        171.72        164.72         3.93 o                         
  -3  -7   2        232.31        229.87         4.82 o                         
  -2  -7   2        269.81        253.34         4.85 o                         
  -1  -7   2        277.19        294.48         5.23 o                         
   0  -7   2        334.47        340.22         5.58 o                         
   1  -7   2         74.26         69.34         2.43 o                         
   2  -7   2         66.90         73.05         2.59 o                         
   3  -7   2         42.44         44.32         2.36 o                         
   4  -7   2         39.83         42.81         1.95 o                         
   5  -7   2         86.02         82.01         2.88 o                         
   6  -7   2          5.56          2.35         1.28 o                         
   7  -7   2         52.44         50.04         2.97 o                         
   8  -7   2         15.29         11.44         2.00 o                         
   9  -7   2          3.05          3.74         1.60 o                         
  10  -7   2         22.48         22.46         2.45 o                         
  11  -7   2         64.44         75.87         5.30 o                         
 -10  -6   2          0.44          0.64         2.42 o                         
  -9  -6   2         54.28         53.28         3.70 o                         
  -8  -6   2          1.51          3.53         1.79 o                         
  -7  -6   2        876.78        863.14        13.10 o                         
  -6  -6   2        667.00        642.77        11.24 o                         
  -5  -6   2        156.40        159.24         3.88 o                         
  -4  -6   2        366.34        345.79         5.62 o                         
  -3  -6   2         25.36         20.55         1.72 o                         
  -2  -6   2         19.11         20.02         1.59 o                         
  -1  -6   2        695.83        721.95        10.96 o                         
   0  -6   2        873.76        913.01        12.92 o                         
   1  -6   2          0.03         -0.49         0.70 o                         
   2  -6   2         65.02         59.57         2.97 o                         
   3  -6   2         10.82         11.88         1.16 o                         
   4  -6   2        160.43        173.41         3.53 o                         
   5  -6   2         62.52         63.93         2.67 o                         
   6  -6   2         36.20         44.00         2.74 o                         
   7  -6   2         45.25         51.96         2.96 o                         
   8  -6   2          0.19         -1.19         1.42 o                         
   9  -6   2         72.05         76.26         4.09 o                         
  10  -6   2          0.00         -0.99         1.49 o                         
  11  -6   2         12.67         14.49         2.45 o                         
 -10  -5   2        103.66        108.49         6.15 o                         
  -9  -5   2        332.38        318.47         7.16 o                         
  -8  -5   2          1.32          2.27         1.48 o                         
  -7  -5   2        160.84        157.14         4.43 o                         
  -6  -5   2          3.35          1.97         1.18 o                         
  -5  -5   2         75.15         76.27         3.06 o                         
  -4  -5   2         25.91         25.60         1.69 o                         
  -3  -5   2          2.06          1.09         0.84 o                         
  -2  -5   2         93.64         95.97         2.72 o                         
  -1  -5   2        374.42        428.88         6.37 o                         
   0  -5   2         80.10         82.16         2.11 o                         
   1  -5   2       2592.81       2689.31        30.71 o                         
   2  -5   2       1050.07       1080.56        13.59 o                         
   3  -5   2        934.71        958.58        13.31 o                         
   4  -5   2          3.96          7.85         1.18 o                         
   5  -5   2          8.07         14.11         1.76 o                         
   6  -5   2         78.86         88.35         3.17 o                         
   7  -5   2        144.34        137.29         4.67 o                         
   8  -5   2         29.15         28.37         2.39 o                         
   9  -5   2         42.41         46.14         2.17 o                         
  10  -5   2         36.43         36.37         2.64 o                         
  11  -5   2          0.81          2.25         2.17 o                         
 -11  -4   2          0.12         -1.78         2.78 o                         
 -10  -4   2          1.46          1.77         1.64 o                         
  -9  -4   2          1.58          4.91         1.75 o                         
  -8  -4   2         67.27         76.72         3.48 o                         
  -7  -4   2          7.32          7.87         1.54 o                         
  -6  -4   2         85.03         88.05         2.73 o                         
  -5  -4   2        178.75        181.49         3.62 o                         
  -4  -4   2          6.42          5.78         1.04 o                         
  -3  -4   2        131.04        123.33         2.59 o                         
  -2  -4   2          7.42          6.99         0.99 o                         
  -1  -4   2         11.40          8.91         0.97 o                         
   0  -4   2         10.83         10.07         0.91 o                         
   1  -4   2        215.26        239.70         4.19 o                         
   2  -4   2        668.25        693.65         9.08 o                         
   3  -4   2       1059.53       1159.95        12.95 o                         
   4  -4   2        127.20        117.92         2.92 o                         
   5  -4   2         99.66         95.38         2.94 o                         
   6  -4   2         24.58         21.72         1.55 o                         
   7  -4   2        886.27        877.51        11.76 o                         
   8  -4   2        342.42        332.19         6.16 o                         
   9  -4   2         15.50         12.21         1.68 o                         
  10  -4   2        164.63        162.24         4.42 o                         
  11  -4   2         67.20         63.61         3.48 o                         
  12  -4   2          6.40         10.81         2.40 o                         
 -11  -3   2          4.54         11.37         5.75 o                         
 -10  -3   2        213.04        184.93         5.90 o                         
  -9  -3   2         63.97         59.95         3.24 o                         
  -8  -3   2         47.70         52.52         2.81 o                         
  -7  -3   2         54.65         63.60         2.77 o                         
  -6  -3   2         74.43         77.99         2.70 o                         
  -5  -3   2        119.18        121.97         2.71 o                         
  -4  -3   2        361.54        371.22         5.41 o                         
  -3  -3   2        222.86        204.03         3.37 o                         
  -2  -3   2        768.75        760.50         8.98 o                         
  -1  -3   2       1374.58       1322.04        14.52 o                         
   0  -3   2        319.77        328.91         4.46 o                         
   1  -3   2        149.23        154.34         2.72 o                         
   2  -3   2        377.62        373.46         5.35 o                         
   3  -3   2        700.61        695.23         8.62 o                         
   4  -3   2        172.14        161.20         3.15 o                         
   5  -3   2        175.87        156.12         3.21 o                         
   6  -3   2          1.88          2.81         1.03 o                         
   7  -3   2       1239.23       1178.55        14.10 o                         
   8  -3   2        254.15        244.65         4.91 o                         
   9  -3   2          2.38          2.59         1.52 o                         
  10  -3   2         37.44         41.23         2.70 o                         
  11  -3   2        238.62        222.99         6.01 o                         
  12  -3   2          6.36          7.66         2.01 o                         
 -12  -2   2          4.43          6.15         2.73 o                         
 -11  -2   2          0.35          3.34         1.74 o                         
 -10  -2   2          2.25          1.04         1.60 o                         
  -9  -2   2        113.04         96.80         3.26 o                         
  -8  -2   2          1.96          0.00         1.15 o                         
  -7  -2   2         16.96         18.50         1.56 o                         
  -6  -2   2         37.00         36.08         1.76 o                         
  -5  -2   2       1650.84       1757.71        22.23 o                         
  -4  -2   2         40.90         48.54         1.69 o                         
  -3  -2   2        634.77        613.00         7.10 o                         
  -2  -2   2       1489.13       1427.59        14.17 o                         
  -1  -2   2       1736.20       1704.26        21.65 o                         
   0  -2   2        849.73        862.99         9.91 o                         
   1  -2   2       2794.49       2959.84        81.75 o                         
   2  -2   2        595.55        565.49         6.28 o                         
   3  -2   2         97.29        104.31         2.29 o                         
   4  -2   2         81.95         69.22         2.05 o                         
   5  -2   2         19.17         13.81         1.20 o                         
   6  -2   2         70.78         69.07         2.35 o                         
   7  -2   2         31.78         37.69         2.13 o                         
   8  -2   2         68.83         69.14         2.90 o                         
   9  -2   2         65.02         73.34         3.24 o                         
  10  -2   2          0.28          1.37         1.25 o                         
  11  -2   2          0.56          1.16         1.96 o                         
 -12  -1   2         41.95         44.81         3.86 o                         
 -11  -1   2        185.20        182.65         4.75 o                         
 -10  -1   2         97.02        103.77         3.82 o                         
  -9  -1   2          1.59          4.23         2.11 o                         
  -8  -1   2          4.21          3.07         1.35 o                         
  -7  -1   2        261.53        260.93         4.86 o                         
  -6  -1   2        274.48        264.95         4.35 o                         
  -5  -1   2        203.99        203.55         3.78 o                         
  -4  -1   2         60.71         60.43         1.76 o                         
  -3  -1   2         84.09         80.76         1.72 o                         
  -2  -1   2       2788.59       2630.80        75.66 o                         
  -1  -1   2       1603.82       1560.30        52.46 o                         
   0  -1   2       3382.65       3477.63        70.90 o                         
   1  -1   2          0.04          0.75         0.51 o                         
   2  -1   2        777.85        748.18         8.47 o                         
   3  -1   2        245.13        240.68         3.58 o                         
   4  -1   2         53.04         48.98         1.93 o                         
   5  -1   2         20.03         17.97         1.48 o                         
   6  -1   2        329.66        342.44         5.97 o                         
   7  -1   2         11.84         14.00         1.85 o                         
   8  -1   2        112.42        106.78         3.85 o                         
   9  -1   2          6.71          7.06         1.48 o                         
  10  -1   2         32.03         41.07         2.36 o                         
  11  -1   2          4.69          4.09         2.76 o                         
 -12   0   2          2.14          2.90         2.04 o                         
 -11   0   2          1.89          1.26         1.86 o                         
 -10   0   2          7.27          5.61         1.71 o                         
  -9   0   2         56.22         55.20         2.85 o                         
  -8   0   2          4.21          2.85         1.28 o                         
  -7   0   2        261.31        261.82         5.95 o                         
  -6   0   2        610.27        575.10         7.97 o                         
  -5   0   2       1362.42       1401.93        16.10 o                         
  -4   0   2        487.19        507.96         6.99 o                         
  -3   0   2       1823.15       1807.37        20.64 o                         
  -2   0   2       5776.66       5598.36       133.63 o                         
  -1   0   2        169.82        160.87         1.90 o                         
   0   0   2       2873.52       2779.97        58.06 o                         
   1   0   2        133.07        117.28         1.92 o                         
   2   0   2        395.58        339.80         4.38 o                         
   3   0   2       1111.14       1118.88        13.55 o                         
   4   0   2       2128.42       2285.37        26.41 o                         
   5   0   2        308.16        309.77         5.35 o                         
   6   0   2          1.53          1.25         0.80 o                         
   7   0   2          0.87          0.15         0.73 o                         
   8   0   2        145.03        115.13         3.86 o                         
   9   0   2         15.77         12.94         1.90 o                         
  10   0   2         23.64         26.41         2.23 o                         
  11   0   2          6.77          5.69         2.14 o                         
 -12   1   2         20.85         18.49         3.07 o                         
 -11   1   2         58.45         60.90         3.70 o                         
 -10   1   2          2.45          4.11         1.53 o                         
  -9   1   2        785.99        765.78        11.04 o                         
  -8   1   2        355.50        327.10         5.66 o                         
  -7   1   2        286.30        320.10         5.52 o                         
  -6   1   2         93.05        102.14         2.67 o                         
  -5   1   2       3433.59       3537.98        42.48 o                         
  -4   1   2        361.29        350.42         5.18 o                         
  -3   1   2      10184.69      10788.03       276.22 o                         
  -2   1   2        511.12        520.48         5.88 o                         
  -1   1   2        245.74        235.18         3.04 o                         
   0   1   2       1954.47       1837.28        35.56 o                         
   1   1   2         25.22         25.27         0.98 o                         
   2   1   2        325.07        301.43         3.81 o                         
   3   1   2        242.91        229.91         3.85 o                         
   4   1   2        103.26        121.45         2.61 o                         
   5   1   2         20.48         22.65         1.48 o                         
   6   1   2          2.78          6.12         1.15 o                         
   7   1   2        110.63         99.64         3.31 o                         
   8   1   2        176.11        131.43         4.28 o                         
   9   1   2        132.93        114.27         4.18 o                         
  10   1   2          0.41          1.03         2.95 o                         
  11   1   2          6.50          7.22         1.86 o                         
 -12   2   2          0.15          0.80         1.67 o                         
 -11   2   2         97.40        106.20         4.48 o                         
 -10   2   2        254.81        247.45         6.20 o                         
  -9   2   2         63.02         62.60         3.08 o                         
  -8   2   2       2905.38       2817.24        31.81 o                         
  -7   2   2        324.93        342.48         5.51 o                         
  -6   2   2        254.03        242.28         4.29 o                         
  -5   2   2        377.33        356.07         5.21 o                         
  -4   2   2       3524.47       3653.99        61.83 o                         
  -3   2   2         94.22        111.58         2.58 o                         
  -2   2   2         18.70         18.26         0.90 o                         
  -1   2   2        585.86        546.54         6.90 o                         
   0   2   2        436.76        422.09         5.58 o                         
   1   2   2       2007.71       2056.18        23.21 o                         
   2   2   2         59.24         56.42         1.67 o                         
   3   2   2        352.65        377.96         5.68 o                         
   4   2   2         24.17         25.78         1.59 o                         
   5   2   2        806.23        800.73        10.93 o                         
   6   2   2          0.02         -0.97         0.97 o                         
   7   2   2         11.67         13.25         1.69 o                         
   8   2   2         15.47         16.99         1.96 o                         
   9   2   2         46.35         43.43         2.94 o                         
  10   2   2          6.54          8.93         2.09 o                         
 -12   3   2         11.51          8.18         2.14 o                         
 -11   3   2         40.17         40.05         2.88 o                         
 -10   3   2         21.56         23.98         2.22 o                         
  -9   3   2         39.39         46.98         2.59 o                         
  -8   3   2        115.63        109.49         3.18 o                         
  -7   3   2         58.93         66.81         2.67 o                         
  -6   3   2          0.53          3.77         1.24 o                         
  -5   3   2          8.58          8.07         1.17 o                         
  -4   3   2        432.53        456.57         6.15 o                         
  -3   3   2        388.81        417.89         5.80 o                         
  -2   3   2         84.65         81.89         1.92 o                         
  -1   3   2          0.04          2.01         0.75 o                         
   0   3   2        854.21        865.94        10.31 o                         
   1   3   2       1178.67       1276.84        14.49 o                         
   2   3   2        300.53        318.30         6.75 o                         
   3   3   2        233.96        263.45         4.48 o                         
   4   3   2         27.93         24.33         1.70 o                         
   5   3   2         56.30         64.41         2.76 o                         
   6   3   2          0.28         -0.89         1.11 o                         
   7   3   2          4.28          6.16         1.87 o                         
   8   3   2          9.76          8.74         1.63 o                         
   9   3   2         20.78         22.83         2.38 o                         
  10   3   2          2.14         -0.09         3.05 o                         
 -12   4   2          0.09          0.06         1.95 o                         
 -11   4   2         13.88         15.43         1.93 o                         
 -10   4   2         79.44         86.78         3.70 o                         
  -9   4   2          2.03          0.78         1.34 o                         
  -8   4   2          0.02          0.86         1.29 o                         
  -7   4   2         20.02         21.48         1.87 o                         
  -6   4   2         17.36         18.87         1.58 o                         
  -5   4   2         29.80         34.07         1.79 o                         
  -4   4   2         36.03         42.21         1.73 o                         
  -3   4   2        397.38        363.54         5.37 o                         
  -2   4   2        100.22        101.08         2.58 o                         
  -1   4   2       1852.92       1976.82        23.06 o                         
   0   4   2        102.20         85.64         2.58 o                         
   1   4   2         75.38         83.20         2.66 o                         
   2   4   2        171.41        186.12         3.52 o                         
   3   4   2        212.02        190.07         3.71 o                         
   4   4   2        393.86        382.08         6.60 o                         
   5   4   2        863.95        827.64        11.80 o                         
   6   4   2        426.82        408.17         8.05 o                         
   7   4   2          9.13         10.85         1.64 o                         
   8   4   2         37.50         48.42         2.93 o                         
   9   4   2         18.90         23.76         2.65 o                         
 -12   5   2          9.30          8.60         3.01 o                         
 -11   5   2         15.14         16.15         2.20 o                         
 -10   5   2          0.02         -0.85         1.30 o                         
  -9   5   2         28.32         27.76         2.30 o                         
  -8   5   2        256.64        221.68         5.49 o                         
  -7   5   2         71.66         68.40         3.32 o                         
  -6   5   2         12.67          8.51         1.38 o                         
  -5   5   2          9.73          9.31         1.25 o                         
  -4   5   2         28.18         24.26         1.57 o                         
  -3   5   2          9.71         10.81         1.22 o                         
  -2   5   2          7.37         14.73         1.31 o                         
  -1   5   2         10.67          4.35         1.00 o                         
   0   5   2        436.91        452.85         7.79 o                         
   1   5   2        126.80        140.83         3.45 o                         
   2   5   2        181.84        191.77         3.72 o                         
   3   5   2        449.42        416.83         6.88 o                         
   4   5   2        375.20        359.63         5.87 o                         
   5   5   2        385.01        367.07         6.94 o                         
   6   5   2         46.93         50.37         2.83 o                         
   7   5   2         10.70         10.97         2.36 o                         
   8   5   2          4.19          2.44         1.47 o                         
   9   5   2         44.93         57.86         6.42 o                         
 -12   6   2          0.91          3.07         2.10 o                         
 -11   6   2         89.05         90.86         4.16 o                         
 -10   6   2         57.23         42.16         2.77 o                         
  -9   6   2          0.25          4.94         1.62 o                         
  -8   6   2          6.67          6.47         1.63 o                         
  -7   6   2         41.66         32.90         2.48 o                         
  -6   6   2         36.62         41.33         2.14 o                         
  -5   6   2          0.40         -0.18         1.07 o                         
  -4   6   2        138.16        124.13         2.83 o                         
  -3   6   2       1701.77       1549.97        19.44 o                         
  -2   6   2         49.91         56.06         2.38 o                         
  -1   6   2         56.03         59.65         2.33 o                         
   0   6   2        118.61        114.52         2.83 o                         
   1   6   2         58.33         72.14         3.01 o                         
   2   6   2         17.54         16.63         1.64 o                         
   3   6   2          2.13          0.35         1.13 o                         
   4   6   2          4.51          4.78         1.32 o                         
   5   6   2         11.40         14.44         1.74 o                         
   6   6   2         57.27         57.76         3.20 o                         
   7   6   2         89.32         88.00         4.00 o                         
   8   6   2          0.14          0.42         1.74 o                         
 -11   7   2         31.66         35.53         3.55 o                         
 -10   7   2          5.20         10.01         2.12 o                         
  -9   7   2          0.85          1.63         1.66 o                         
  -8   7   2         39.41         39.56         2.69 o                         
  -7   7   2          6.60          8.13         1.57 o                         
  -6   7   2         92.80         83.17         2.78 o                         
  -5   7   2         37.25         28.38         1.76 o                         
  -4   7   2         81.71         84.08         3.31 o                         
  -3   7   2        598.40        566.58        11.39 o                         
  -2   7   2         37.68         35.99         2.35 o                         
  -1   7   2        782.50        737.56        11.09 o                         
   0   7   2          2.68          2.50         1.47 o                         
   1   7   2        117.51        118.78         3.73 o                         
   2   7   2        212.72        182.80         4.11 o                         
   3   7   2         11.70         13.70         1.68 o                         
   4   7   2          7.21          6.50         1.47 o                         
   5   7   2         16.25         13.52         1.96 o                         
   6   7   2          8.40          7.91         1.74 o                         
   7   7   2          0.00         -1.10         1.90 o                         
 -11   8   2          1.92          5.34         2.23 o                         
 -10   8   2          0.05          1.21         2.12 o                         
  -9   8   2          4.88          6.35         1.73 o                         
  -8   8   2         68.49         73.24         3.51 o                         
  -7   8   2        110.78        109.75         3.55 o                         
  -6   8   2        149.60        144.92         3.41 o                         
  -5   8   2        145.01        142.52         4.46 o                         
  -4   8   2        962.89        937.93        13.71 o                         
  -3   8   2        447.39        442.97         7.94 o                         
  -2   8   2         28.18         24.03         2.07 o                         
  -1   8   2         33.56         40.47         2.84 o                         
   0   8   2        374.07        303.08         6.46 o                         
   1   8   2         81.65         71.46         3.24 o                         
   2   8   2          0.93          1.81         1.29 o                         
   3   8   2         86.97         91.36         3.36 o                         
   4   8   2         18.64         13.52         1.82 o                         
   5   8   2         59.90         61.20         3.15 o                         
   6   8   2          0.13         -1.19         1.68 o                         
 -10   9   2         13.79         12.42         2.40 o                         
  -9   9   2          0.04          0.11         1.99 o                         
  -8   9   2         30.71         24.00         2.10 o                         
  -7   9   2         14.89         18.82         1.78 o                         
  -6   9   2        146.51        147.49         4.35 o                         
  -5   9   2         45.98         47.75         3.00 o                         
  -4   9   2         89.61         94.32         3.90 o                         
  -3   9   2         34.05         30.01         2.49 o                         
  -2   9   2        177.32        169.08         4.52 o                         
  -1   9   2         15.07         11.53         1.91 o                         
   0   9   2        137.12        127.61         4.40 o                         
   1   9   2         54.54         43.95         1.79 o                         
   2   9   2          7.02         11.15         1.43 o                         
   3   9   2          5.31          8.36         1.59 o                         
   4   9   2          1.56         -1.72         1.90 o                         
   5   9   2        187.20        227.92         7.28 o                         
  -9  10   2          9.81         10.91         3.14 o                         
  -8  10   2        145.14        169.94         7.19 o                         
  -7  10   2        166.11        174.28         5.00 o                         
  -6  10   2         16.96         12.41         2.24 o                         
  -5  10   2         40.45         47.00         4.12 o                         
  -4  10   2          0.00          0.34         1.39 o                         
  -3  10   2         47.78         44.04         3.06 o                         
  -2  10   2         14.05         15.02         2.21 o                         
  -1  10   2         32.37         35.59         3.01 o                         
   0  10   2        136.06        147.63         4.75 o                         
   1  10   2         18.42         26.54         2.51 o                         
   2  10   2         29.29         30.18         2.92 o                         
   3  10   2        110.08        119.33         5.35 o                         
  -7  11   2         29.34         27.58         2.87 o                         
  -6  11   2         19.56         13.12         2.52 o                         
  -5  11   2          7.87          6.64         1.86 o                         
  -4  11   2          4.97          5.05         1.89 o                         
  -3  11   2         35.82         31.67         2.52 o                         
  -2  11   2          6.49          3.16         1.69 o                         
  -1  11   2          1.72         10.24         2.75 o                         
   0  11   2         16.58         19.46         2.32 o                         
   1  11   2         35.03         38.05         3.85 o                         
   0 -13   3          9.54         10.01         2.39 o                         
   1 -13   3          0.74         -0.59         2.08 o                         
   2 -13   3         11.72         16.44         3.27 o                         
   3 -13   3          2.30          6.18         2.66 o                         
   4 -13   3          1.01          5.33         2.10 o                         
  -3 -12   3         34.74         35.62         3.19 o                         
  -2 -12   3         37.70         44.87         3.23 o                         
  -1 -12   3         11.24         11.03         1.77 o                         
   0 -12   3         63.41         71.53         4.22 o                         
   1 -12   3          1.60          4.24         1.97 o                         
   2 -12   3          5.72          6.81         1.72 o                         
   3 -12   3          3.95          1.15         2.00 o                         
   4 -12   3         57.75         50.32         3.16 o                         
   5 -12   3          3.08          5.14         1.84 o                         
   6 -12   3          0.08          0.92         2.27 o                         
   7 -12   3          8.42          9.78         2.55 o                         
  -5 -11   3         23.95         23.01         2.48 o                         
  -4 -11   3         10.57         13.52         2.39 o                         
  -3 -11   3         34.85         38.39         2.89 o                         
  -2 -11   3         78.27         93.86         3.90 o                         
  -1 -11   3          2.55          5.15         1.53 o                         
   0 -11   3        149.28        152.71         4.20 o                         
   1 -11   3         31.03         37.61         2.86 o                         
   2 -11   3          0.22         -0.49         1.76 o                         
   3 -11   3         20.01         20.61         1.97 o                         
   4 -11   3          5.08          5.90         2.19 o                         
   5 -11   3          2.33          1.71         1.28 o                         
   6 -11   3         73.70         83.91         4.93 o                         
   7 -11   3         12.94         13.23         2.32 o                         
   8 -11   3         10.40          6.12         2.89 o                         
  -6 -10   3         47.87         55.67         3.93 o                         
  -5 -10   3          0.18          2.06         1.70 o                         
  -4 -10   3          9.08         13.65         2.03 o                         
  -3 -10   3         34.48         31.64         2.45 o                         
  -2 -10   3         61.69         60.95         3.52 o                         
  -1 -10   3        140.20        139.06         4.06 o                         
   0 -10   3        204.69        204.90         4.62 o                         
   1 -10   3         84.93         84.64         3.72 o                         
   2 -10   3         11.46         10.97         1.79 o                         
   3 -10   3       1193.45       1149.18        16.44 o                         
   4 -10   3         17.76         14.93         1.69 o                         
   5 -10   3         87.05         83.78         4.54 o                         
   6 -10   3        149.35        141.08         4.31 o                         
   7 -10   3         51.71         40.52         3.25 o                         
   8 -10   3          2.29          7.66         2.57 o                         
   9 -10   3         43.16         57.10         5.15 o                         
  -7  -9   3          4.41          4.84         1.71 o                         
  -6  -9   3          0.05          1.24         1.82 o                         
  -5  -9   3          0.68          1.92         1.43 o                         
  -4  -9   3          5.27          5.00         1.67 o                         
  -3  -9   3         26.60         27.45         2.65 o                         
  -2  -9   3         60.92         61.36         3.40 o                         
  -1  -9   3          5.35          7.64         1.51 o                         
   0  -9   3         95.64        100.13         3.48 o                         
   1  -9   3        212.71        199.21         4.27 o                         
   2  -9   3        599.78        570.96         8.92 o                         
   3  -9   3          0.27          5.02         1.38 o                         
   4  -9   3         56.15         55.57         2.70 o                         
   5  -9   3         36.71         31.41         2.45 o                         
   6  -9   3          4.12          7.87         1.71 o                         
   7  -9   3         73.32         67.04         3.76 o                         
   8  -9   3         20.99         15.15         2.20 o                         
   9  -9   3         61.50         68.28         3.81 o                         
  10  -9   3          1.81          7.37         4.05 o                         
  -8  -8   3          0.28          5.99         1.78 o                         
  -7  -8   3          3.99          4.18         1.65 o                         
  -6  -8   3         15.95         18.75         1.88 o                         
  -5  -8   3        269.06        269.22         5.60 o                         
  -4  -8   3        251.16        257.92         5.19 o                         
  -3  -8   3         62.61         66.53         3.06 o                         
  -2  -8   3         19.48         17.71         1.77 o                         
  -1  -8   3          2.52          0.31         1.08 o                         
   0  -8   3         73.11         72.18         2.72 o                         
   1  -8   3        108.13        100.61         2.92 o                         
   2  -8   3         65.27         67.26         2.72 o                         
   3  -8   3        124.16        122.68         3.60 o                         
   4  -8   3          5.67          5.95         1.40 o                         
   5  -8   3         77.84         72.14         3.23 o                         
   6  -8   3         92.36         77.72         3.21 o                         
   7  -8   3          0.62         -1.33         1.33 o                         
   8  -8   3          0.03         -0.58         2.20 o                         
   9  -8   3         77.30         77.12         4.13 o                         
  10  -8   3        138.38        168.04         5.91 o                         
  -9  -7   3          0.51          1.41         1.95 o                         
  -8  -7   3        102.12        106.04         4.90 o                         
  -7  -7   3        309.38        308.06         7.30 o                         
  -6  -7   3         88.89         98.27         3.98 o                         
  -5  -7   3        114.51        111.18         3.93 o                         
  -4  -7   3        100.80         98.96         3.15 o                         
  -3  -7   3         32.77         37.89         2.12 o                         
  -2  -7   3         49.49         60.62         2.58 o                         
  -1  -7   3         31.17         33.05         1.93 o                         
   0  -7   3          6.44         10.15         1.22 o                         
   1  -7   3        102.63        105.00         2.68 o                         
   2  -7   3         19.92         28.60         1.83 o                         
   3  -7   3         25.73         25.36         1.85 o                         
   4  -7   3          2.41          2.26         1.15 o                         
   5  -7   3         99.80         93.81         3.67 o                         
   6  -7   3         16.06         19.05         1.87 o                         
   7  -7   3         37.01         35.17         2.55 o                         
   8  -7   3         23.68         22.70         2.65 o                         
   9  -7   3         47.34         58.83         3.47 o                         
  10  -7   3        104.11        128.60         4.40 o                         
  11  -7   3        169.80        207.85         7.76 o                         
 -10  -6   3        169.42        154.83         9.27 o                         
  -9  -6   3         56.45         54.65         3.62 o                         
  -8  -6   3        399.03        398.24         7.91 o                         
  -7  -6   3         20.15         19.44         1.89 o                         
  -6  -6   3        472.91        458.66         7.88 o                         
  -5  -6   3        277.54        277.96         5.54 o                         
  -4  -6   3          9.79          7.30         1.22 o                         
  -3  -6   3         13.67         24.01         1.74 o                         
  -2  -6   3       2143.29       2185.67        24.55 o                         
  -1  -6   3        330.41        364.39         6.72 o                         
   0  -6   3         74.65         91.00         2.37 o                         
   1  -6   3          0.79          0.79         0.73 o                         
   2  -6   3        461.13        505.13         7.56 o                         
   3  -6   3          0.32         -0.19         0.92 o                         
   4  -6   3        107.71        131.01         3.03 o                         
   5  -6   3          0.07         -0.96         1.10 o                         
   6  -6   3          0.12         -1.11         1.11 o                         
   7  -6   3         42.82         36.98         2.75 o                         
   8  -6   3         12.18         11.70         1.81 o                         
   9  -6   3          5.22          4.43         1.66 o                         
  10  -6   3         51.82         50.43         3.11 o                         
  11  -6   3         20.37         23.21         2.57 o                         
 -10  -5   3         13.88         19.85         2.56 o                         
  -9  -5   3         75.34         77.91         4.24 o                         
  -8  -5   3         11.35         12.23         1.90 o                         
  -7  -5   3         29.67         30.30         2.40 o                         
  -6  -5   3          7.01          4.59         1.19 o                         
  -5  -5   3         13.36         13.91         1.47 o                         
  -4  -5   3        171.11        177.72         3.64 o                         
  -3  -5   3          0.65          0.79         0.75 o                         
  -2  -5   3          9.00         16.61         1.36 o                         
  -1  -5   3         93.18         95.44         2.64 o                         
   0  -5   3        886.43        967.71        11.43 o                         
   1  -5   3        181.14        199.51         3.32 o                         
   2  -5   3        364.97        377.78         5.61 o                         
   3  -5   3        486.36        540.66         7.88 o                         
   4  -5   3        175.68        186.47         3.48 o                         
   5  -5   3         10.96         11.65         1.37 o                         
   6  -5   3        183.68        175.78         4.45 o                         
   7  -5   3         25.07         23.57         2.10 o                         
   8  -5   3         49.47         53.30         2.95 o                         
   9  -5   3          4.61          5.62         1.49 o                         
  10  -5   3          4.44          6.09         0.98 o                         
  11  -5   3          0.17          1.89         1.34 o                         
 -11  -4   3        147.57        124.81         7.68 o                         
 -10  -4   3         15.96         13.48         1.95 o                         
  -9  -4   3        172.57        166.69         4.55 o                         
  -8  -4   3         13.37         14.17         1.81 o                         
  -7  -4   3         12.16         15.90         1.71 o                         
  -6  -4   3         46.72         47.77         2.34 o                         
  -5  -4   3        218.27        218.68         4.19 o                         
  -4  -4   3         22.92         20.91         1.47 o                         
  -3  -4   3        296.51        301.93         4.64 o                         
  -2  -4   3        221.33        221.35         3.64 o                         
  -1  -4   3       1420.61       1426.41        15.93 o                         
   0  -4   3        394.61        393.27         5.43 o                         
   1  -4   3        143.24        145.79         2.81 o                         
   2  -4   3          8.17          1.92         0.77 o                         
   3  -4   3          7.38         10.50         0.98 o                         
   4  -4   3          3.13         11.08         1.17 o                         
   5  -4   3         41.16         43.78         2.20 o                         
   6  -4   3        205.39        206.11         4.27 o                         
   7  -4   3       1035.24       1008.86        12.52 o                         
   8  -4   3        282.17        271.67         5.18 o                         
   9  -4   3         64.91         65.94         3.05 o                         
  10  -4   3         23.33         22.19         2.04 o                         
  11  -4   3        143.48        153.78         5.09 o                         
 -11  -3   3          3.53          5.58         2.05 o                         
 -10  -3   3         53.52         55.63         3.32 o                         
  -9  -3   3         86.83         92.22         3.51 o                         
  -8  -3   3          2.50          2.71         1.37 o                         
  -7  -3   3         96.10        101.86         2.99 o                         
  -6  -3   3         34.38         44.24         2.02 o                         
  -5  -3   3        278.91        281.49         4.18 o                         
  -4  -3   3          8.37          7.35         1.03 o                         
  -3  -3   3        148.99        163.57         3.01 o                         
  -2  -3   3        226.46        256.89         3.83 o                         
  -1  -3   3       1244.75       1226.65        13.51 o                         
   0  -3   3         47.32         51.68         1.45 o                         
   1  -3   3        283.33        257.31         3.27 o                         
   2  -3   3        271.26        282.72         4.64 o                         
   3  -3   3          0.19         -0.05         0.58 o                         
   4  -3   3         33.63         26.36         1.30 o                         
   5  -3   3        204.13        218.86         3.95 o                         
   6  -3   3       2291.79       2227.62        24.09 o                         
   7  -3   3          5.64          2.73         1.21 o                         
   8  -3   3        365.31        357.75         6.14 o                         
   9  -3   3          1.24          1.94         1.37 o                         
  10  -3   3          3.89          9.02         1.73 o                         
  11  -3   3         65.35         83.26         4.68 o                         
 -12  -2   3          1.98          0.87         3.30 o                         
 -11  -2   3          0.36          0.65         2.26 o                         
 -10  -2   3          4.97          5.57         1.40 o                         
  -9  -2   3         39.09         37.86         2.29 o                         
  -8  -2   3         14.65         16.99         1.54 o                         
  -7  -2   3          0.34          0.29         0.91 o                         
  -6  -2   3         54.88         62.79         2.18 o                         
  -5  -2   3         80.38         78.67         1.98 o                         
  -4  -2   3        425.73        414.05         5.16 o                         
  -3  -2   3         10.66          7.81         0.78 o                         
  -2  -2   3       1006.08        957.09        10.69 o                         
  -1  -2   3      31098.13      30865.12       550.41 o                         
   0  -2   3       9501.56       9243.49       184.29 o                         
   1  -2   3       1292.54       1228.58        12.75 o                         
   2  -2   3         69.05         69.45         1.58 o                         
   3  -2   3        240.89        272.26         4.56 o                         
   4  -2   3         36.21         44.31         1.73 o                         
   5  -2   3        126.34        128.97         2.85 o                         
   6  -2   3          5.51          3.31         1.04 o                         
   7  -2   3         93.22         91.05         2.97 o                         
   8  -2   3         44.90         44.59         2.45 o                         
   9  -2   3         63.38         64.67         3.07 o                         
  10  -2   3         38.89         44.81         2.86 o                         
  11  -2   3         18.00         16.82         1.95 o                         
 -12  -1   3          0.86         -1.99         1.99 o                         
 -11  -1   3          0.74          0.96         1.55 o                         
 -10  -1   3          4.27          4.54         1.77 o                         
  -9  -1   3        108.40        102.79         3.83 o                         
  -8  -1   3          1.68          1.35         1.18 o                         
  -7  -1   3        159.00        147.71         3.50 o                         
  -6  -1   3          3.49          2.13         0.95 o                         
  -5  -1   3         10.67         12.51         1.03 o                         
  -4  -1   3        169.35        145.80         2.59 o                         
  -3  -1   3       4025.02       3990.26       238.44 o                         
  -2  -1   3        553.05        559.42         6.85 o                         
  -1  -1   3        246.14        270.71         3.32 o                         
   0  -1   3       2757.59       2724.04        90.87 o                         
   1  -1   3          0.34          2.65         0.52 o                         
   2  -1   3          0.47          0.41         0.50 o                         
   3  -1   3          3.44          0.94         0.81 o                         
   4  -1   3       1399.53       1478.13        17.63 o                         
   5  -1   3         76.13         81.65         2.42 o                         
   6  -1   3         49.76         61.42         2.41 o                         
   7  -1   3         11.81          9.92         1.56 o                         
   8  -1   3         52.88         54.15         3.17 o                         
   9  -1   3         26.74         22.75         1.33 o                         
  10  -1   3         34.60         45.36         2.94 o                         
  11  -1   3         12.05          6.40         1.80 o                         
 -12   0   3        152.81        158.39         5.99 o                         
 -11   0   3          9.59         10.10         1.74 o                         
 -10   0   3         87.36         95.04         3.69 o                         
  -9   0   3        190.57        195.48         4.67 o                         
  -8   0   3        848.86        835.45        11.99 o                         
  -7   0   3        104.20        102.96         2.93 o                         
  -6   0   3        743.14        806.68        10.32 o                         
  -5   0   3         14.47         16.64         1.25 o                         
  -4   0   3        482.74        516.14         6.34 o                         
  -3   0   3        247.68        247.52         3.56 o                         
  -2   0   3        147.60        136.49         2.11 o                         
  -1   0   3        111.49        118.37         1.71 o                         
   0   0   3       2689.56       2567.12        60.72 o                         
   1   0   3        461.50        435.90         5.12 o                         
   2   0   3        661.29        686.82         9.18 o                         
   3   0   3        270.65        316.71         4.18 o                         
   4   0   3        261.61        236.36         3.55 o                         
   5   0   3          8.70          6.58         0.90 o                         
   6   0   3         14.34         18.64         1.94 o                         
   7   0   3         22.69         20.96         1.59 o                         
   8   0   3          8.35          5.44         1.47 o                         
   9   0   3          2.11          6.38         1.38 o                         
  10   0   3         12.69          8.76         1.58 o                         
  11   0   3          8.20          8.16         2.17 o                         
 -12   1   3         19.87         22.87         2.46 o                         
 -11   1   3          2.27          4.24         1.65 o                         
 -10   1   3        417.40        412.64         7.45 o                         
  -9   1   3       1622.39       1597.91        19.72 o                         
  -8   1   3        393.26        399.32         7.15 o                         
  -7   1   3         89.53         99.67         3.01 o                         
  -6   1   3        518.86        531.35         7.47 o                         
  -5   1   3        405.73        410.33         5.63 o                         
  -4   1   3        123.00        130.24         2.83 o                         
  -3   1   3        366.77        361.95         4.90 o                         
  -2   1   3        688.32        634.78         6.78 o                         
  -1   1   3        409.85        397.83         4.47 o                         
   0   1   3         22.94         20.78         0.81 o                         
   1   1   3         53.17         55.14         1.60 o                         
   2   1   3        300.00        328.43         4.76 o                         
   3   1   3         33.99         57.16         2.09 o                         
   4   1   3        117.56        129.56         2.69 o                         
   5   1   3         65.99         70.00         2.31 o                         
   6   1   3        101.86        100.62         2.91 o                         
   7   1   3        497.99        396.11         7.04 o                         
   8   1   3          5.46          5.94         1.43 o                         
   9   1   3          0.04          1.82         1.22 o                         
  10   1   3          8.32          5.00         1.49 o                         
 -12   2   3          5.62          3.61         2.55 o                         
 -11   2   3        438.73        409.97         7.91 o                         
 -10   2   3          2.26          1.70         1.47 o                         
  -9   2   3         73.34         80.97         3.18 o                         
  -8   2   3        628.34        620.86         8.67 o                         
  -7   2   3        886.64        904.49        11.22 o                         
  -6   2   3        347.47        376.77         5.72 o                         
  -5   2   3       2449.07       2602.19        28.68 o                         
  -4   2   3         12.04         15.14         1.07 o                         
  -3   2   3        191.47        186.22         2.89 o                         
  -2   2   3         18.92         28.72         1.36 o                         
  -1   2   3       1026.72       1049.29        12.56 o                         
   0   2   3         31.92         35.37         1.67 o                         
   1   2   3         51.28         55.54         1.70 o                         
   2   2   3        903.46        943.39        15.05 o                         
   3   2   3         10.24         14.22         0.83 o                         
   4   2   3        514.10        519.50         7.61 o                         
   5   2   3        156.71        143.68         3.40 o                         
   6   2   3         60.08         52.94         3.29 o                         
   7   2   3          2.85          3.88         1.25 o                         
   8   2   3         23.49         22.95         2.24 o                         
   9   2   3          1.70          1.30         2.18 o                         
  10   2   3         15.45         12.32         2.10 o                         
 -12   3   3         11.20         19.20         2.40 o                         
 -11   3   3        185.55        198.95         6.74 o                         
 -10   3   3          5.72          7.04         1.69 o                         
  -9   3   3          0.09          1.73         1.28 o                         
  -8   3   3         22.64         27.41         2.07 o                         
  -7   3   3          0.39          2.25         1.25 o                         
  -6   3   3          7.62         27.48         1.81 o                         
  -5   3   3        626.29        619.26         8.43 o                         
  -4   3   3        139.56        123.19         2.44 o                         
  -3   3   3         44.10         69.04         1.88 o                         
  -2   3   3        146.98        140.26         2.43 o                         
  -1   3   3        623.46        658.55         7.00 o                         
   0   3   3        238.71        276.76         4.11 o                         
   1   3   3         67.18         74.86         2.23 o                         
   2   3   3          2.46          0.11         0.72 o                         
   3   3   3        464.04        473.91         6.16 o                         
   4   3   3        164.16        152.93         4.00 o                         
   5   3   3         89.62         83.47         3.03 o                         
   6   3   3         59.08         53.88         2.59 o                         
   7   3   3        104.79        108.05         3.66 o                         
   8   3   3         57.88         58.67         2.77 o                         
   9   3   3          2.32          7.52         2.21 o                         
 -12   4   3          4.66          9.69         2.46 o                         
 -11   4   3         13.59         17.43         2.36 o                         
 -10   4   3         35.61         39.78         2.58 o                         
  -9   4   3          3.92          3.32         1.42 o                         
  -8   4   3        182.76        169.94         4.31 o                         
  -7   4   3          0.99          1.94         1.22 o                         
  -6   4   3         12.10          8.92         1.35 o                         
  -5   4   3          0.00          1.57         0.84 o                         
  -4   4   3        497.00        497.02         6.94 o                         
  -3   4   3        285.24        285.60         4.27 o                         
  -2   4   3        151.19        165.75         3.17 o                         
  -1   4   3        201.61        197.08         3.42 o                         
   0   4   3        170.82        187.68         3.29 o                         
   1   4   3        248.93        259.31         4.49 o                         
   2   4   3         52.16         41.58         1.89 o                         
   3   4   3        891.70        845.97         9.82 o                         
   4   4   3       1229.14       1181.42        15.52 o                         
   5   4   3          0.85          1.11         1.50 o                         
   6   4   3         51.48         48.82         2.71 o                         
   7   4   3         99.94        114.41         3.92 o                         
   8   4   3          8.11         12.40         1.79 o                         
   9   4   3         17.50         16.35         3.93 o                         
 -12   5   3         13.40         19.05         2.79 o                         
 -11   5   3          2.99          4.11         1.51 o                         
 -10   5   3          1.04          0.61         1.37 o                         
  -9   5   3         29.22         18.23         1.94 o                         
  -8   5   3        413.85        354.35         6.75 o                         
  -7   5   3         40.88         41.06         2.18 o                         
  -6   5   3         30.57         36.01         1.94 o                         
  -5   5   3         54.42         45.95         2.03 o                         
  -4   5   3        210.72        201.20         3.74 o                         
  -3   5   3          7.23          4.76         0.99 o                         
  -2   5   3        148.03        144.68         3.13 o                         
  -1   5   3        181.35        164.60         3.29 o                         
   0   5   3         28.78         31.23         1.54 o                         
   1   5   3        110.47         99.55         2.69 o                         
   2   5   3         55.77         53.85         2.42 o                         
   3   5   3        406.17        398.02         6.36 o                         
   4   5   3        652.43        613.49         9.37 o                         
   5   5   3         11.05         16.50         2.12 o                         
   6   5   3         26.14         29.20         2.23 o                         
   7   5   3          0.27         -1.15         1.53 o                         
   8   5   3        151.05        193.30         7.16 o                         
 -12   6   3         48.75         59.97         4.21 o                         
 -11   6   3         35.93         33.88         2.80 o                         
 -10   6   3         61.41         63.88         3.66 o                         
  -9   6   3         36.57         39.63         2.53 o                         
  -8   6   3        603.45        531.76         8.34 o                         
  -7   6   3         20.18         13.56         1.72 o                         
  -6   6   3          6.49          9.75         1.38 o                         
  -5   6   3        127.16        115.13         3.26 o                         
  -4   6   3       2209.74       2077.19        26.83 o                         
  -3   6   3        614.10        594.31         9.04 o                         
  -2   6   3         40.49         39.45         2.64 o                         
  -1   6   3          0.02         -1.08         1.17 o                         
   0   6   3         63.43         62.28         2.39 o                         
   1   6   3          1.46          0.62         1.02 o                         
   2   6   3          4.90          3.81         1.16 o                         
   3   6   3         89.85         86.93         3.08 o                         
   4   6   3         81.26         78.44         3.05 o                         
   5   6   3          0.59          1.47         1.19 o                         
   6   6   3         27.10         27.55         2.28 o                         
   7   6   3          7.63          8.77         2.33 o                         
 -11   7   3         29.96         41.60         3.97 o                         
 -10   7   3          2.58          3.13         2.01 o                         
  -9   7   3         16.01         12.59         1.86 o                         
  -8   7   3          1.01         -0.39         1.38 o                         
  -7   7   3          2.08         -1.07         1.07 o                         
  -6   7   3        399.05        403.76         6.80 o                         
  -5   7   3          0.82          1.08         1.35 o                         
  -4   7   3          8.04          7.71         1.73 o                         
  -3   7   3        193.06        185.51         5.01 o                         
  -2   7   3        277.56        255.25         5.17 o                         
  -1   7   3         20.62         19.85         1.79 o                         
   0   7   3          4.49          5.83         1.39 o                         
   1   7   3        179.13        163.53         4.25 o                         
   2   7   3        120.36         97.37         3.20 o                         
   3   7   3          0.72         -1.00         1.59 o                         
   4   7   3         29.05         29.94         1.98 o                         
   5   7   3         17.34         20.73         2.19 o                         
   6   7   3          0.30         -0.39         1.91 o                         
 -10   8   3         15.48         18.99         2.38 o                         
  -9   8   3         23.89         23.46         2.55 o                         
  -8   8   3         35.86         30.72         2.25 o                         
  -7   8   3        274.64        266.83         5.58 o                         
  -6   8   3         57.04         53.37         2.92 o                         
  -5   8   3        354.61        358.29         7.41 o                         
  -4   8   3        268.05        248.05         7.04 o                         
  -3   8   3         52.70         54.89         2.77 o                         
  -2   8   3          3.01          1.38         1.24 o                         
  -1   8   3        227.77        193.68         4.98 o                         
   0   8   3         10.82          8.89         1.74 o                         
   1   8   3          0.35          0.77         1.02 o                         
   2   8   3         20.54         29.01         2.29 o                         
   3   8   3         18.10         15.73         2.04 o                         
   4   8   3         25.17         28.38         2.13 o                         
   5   8   3         50.26         53.42         4.31 o                         
 -10   9   3        239.63        254.49        11.57 o                         
  -9   9   3        214.27        228.12         7.26 o                         
  -8   9   3         56.29         62.84         4.14 o                         
  -7   9   3        530.85        556.12         9.43 o                         
  -6   9   3         77.81         86.24         4.06 o                         
  -5   9   3        306.07        316.97         6.79 o                         
  -4   9   3         26.47         29.56         2.36 o                         
  -3   9   3         78.76         77.71         4.42 o                         
  -2   9   3          0.40         -0.66         1.87 o                         
  -1   9   3          1.89          0.80         2.02 o                         
   0   9   3          1.51          3.84         1.44 o                         
   1   9   3         89.18        104.18         3.85 o                         
   2   9   3          0.02          3.28         1.38 o                         
   3   9   3        186.92        206.72         6.01 o                         
   4   9   3         13.11         12.88         2.07 o                         
  -8  10   3          0.14         -0.48         2.02 o                         
  -7  10   3          0.06         -1.03         1.61 o                         
  -6  10   3         13.31         13.93         2.06 o                         
  -5  10   3         27.68         34.97         3.12 o                         
  -4  10   3        113.12        120.95         4.61 o                         
  -3  10   3        138.40        156.37         4.90 o                         
  -2  10   3         91.42        101.22         4.19 o                         
  -1  10   3        124.65        125.55         3.84 o                         
   0  10   3         21.55         30.57         2.22 o                         
   1  10   3         49.52         54.92         3.12 o                         
   2  10   3          1.73          2.26         2.83 o                         
  -6  11   3         20.44         21.75         3.54 o                         
  -5  11   3          8.42          8.16         2.02 o                         
  -4  11   3         12.74         10.67         3.20 o                         
  -3  11   3          2.26          2.05         2.15 o                         
  -2  11   3         11.70         14.13         1.94 o                         
  -1  11   3         43.75         42.33         4.91 o                         
   0  11   3         40.75         43.13         2.90 o                         
  -1 -13   4          2.17          5.01         2.10 o                         
   0 -13   4          4.00          9.16         2.39 o                         
   1 -13   4          1.67         -0.21         2.03 o                         
   2 -13   4         18.88         24.32         2.94 o                         
   3 -13   4         24.07         22.31         2.45 o                         
   4 -13   4         15.59         15.03         2.49 o                         
  -3 -12   4          0.63          0.21         1.81 o                         
  -2 -12   4         29.67         29.50         2.76 o                         
  -1 -12   4          5.57          6.75         1.59 o                         
   0 -12   4          3.10          3.02         1.61 o                         
   1 -12   4          0.38          2.78         1.78 o                         
   2 -12   4          2.42          2.86         2.04 o                         
   3 -12   4          2.22          2.49         1.41 o                         
   4 -12   4          1.61          0.11         1.51 o                         
   5 -12   4          5.05          6.83         2.66 o                         
   6 -12   4          8.49          7.82         2.66 o                         
   7 -12   4         21.64         20.02         3.41 o                         
  -5 -11   4         36.87         39.51         4.47 o                         
  -4 -11   4        107.60        111.31         5.01 o                         
  -3 -11   4          6.25          5.84         1.77 o                         
  -2 -11   4          8.94         12.61         1.90 o                         
  -1 -11   4         77.13         76.13         3.74 o                         
   0 -11   4         22.22         28.01         2.18 o                         
   1 -11   4         91.59         93.32         3.68 o                         
   2 -11   4         53.09         53.87         3.01 o                         
   3 -11   4         40.61         35.80         2.46 o                         
   4 -11   4         40.41         48.79         2.48 o                         
   5 -11   4        100.59         93.86         4.60 o                         
   6 -11   4          0.01          5.39         1.96 o                         
   7 -11   4          1.83          1.63         2.80 o                         
   8 -11   4         22.05         27.85         3.72 o                         
  -6 -10   4         11.47         13.35         2.82 o                         
  -5 -10   4          4.59          4.77         1.68 o                         
  -4 -10   4          3.21          5.68         1.73 o                         
  -3 -10   4         33.09         36.91         2.57 o                         
  -2 -10   4          8.22          9.01         1.67 o                         
  -1 -10   4         35.47         33.07         2.46 o                         
   0 -10   4         87.78         76.52         3.33 o                         
   1 -10   4        121.70        126.36         3.46 o                         
   2 -10   4        885.49        912.23        12.23 o                         
   3 -10   4        226.94        200.04         4.57 o                         
   4 -10   4         17.67         13.04         1.61 o                         
   5 -10   4        133.86        120.35         4.02 o                         
   6 -10   4        138.07        140.59         5.28 o                         
   7 -10   4         31.66         32.87         2.86 o                         
   8 -10   4         29.73         29.11         2.53 o                         
   9 -10   4         23.38         19.92         2.80 o                         
  -8  -9   4         20.84         20.83         3.10 o                         
  -7  -9   4          1.53          2.29         1.86 o                         
  -6  -9   4        278.90        279.72         7.80 o                         
  -5  -9   4        105.06        105.93         4.28 o                         
  -4  -9   4        115.18        121.80         4.10 o                         
  -3  -9   4         33.22         32.78         2.35 o                         
  -2  -9   4          9.74          7.98         1.57 o                         
  -1  -9   4         24.59         24.19         2.13 o                         
   0  -9   4         50.46         41.09         2.25 o                         
   1  -9   4          0.27         -1.00         1.00 o                         
   2  -9   4        322.21        295.13         5.35 o                         
   3  -9   4         95.84        100.48         3.30 o                         
   4  -9   4         63.16         64.69         2.54 o                         
   5  -9   4         27.28         35.22         2.60 o                         
   6  -9   4        274.42        252.32         6.18 o                         
   7  -9   4        123.38        113.41         4.28 o                         
   8  -9   4         72.07         78.47         3.88 o                         
   9  -9   4         36.30         33.00         3.06 o                         
  10  -9   4        152.50        152.07         9.61 o                         
  -9  -8   4        140.57        151.41         6.62 o                         
  -8  -8   4          0.59          2.88         1.60 o                         
  -7  -8   4          0.50          1.93         1.97 o                         
  -6  -8   4        589.89        578.78         9.74 o                         
  -5  -8   4        264.01        270.54         6.49 o                         
  -4  -8   4          5.84          6.04         1.43 o                         
  -3  -8   4          2.70          2.29         1.14 o                         
  -2  -8   4         10.95         12.92         1.56 o                         
  -1  -8   4         65.97         68.34         2.81 o                         
   0  -8   4        175.30        194.64         4.26 o                         
   1  -8   4         12.27          9.29         1.33 o                         
   2  -8   4          1.19          2.27         1.10 o                         
   3  -8   4          7.54          4.91         1.38 o                         
   4  -8   4          9.85         10.80         1.85 o                         
   5  -8   4         14.90         18.88         2.38 o                         
   6  -8   4        153.93        139.91         4.29 o                         
   7  -8   4          0.00         -0.46         1.41 o                         
   8  -8   4         60.34         70.50         4.24 o                         
   9  -8   4         18.02         19.32         2.08 o                         
  10  -8   4         94.72         94.09         4.63 o                         
  -9  -7   4          0.56          1.36         2.13 o                         
  -8  -7   4         13.80         12.22         2.28 o                         
  -7  -7   4        138.11        133.07         4.20 o                         
  -6  -7   4        163.55        156.41         4.15 o                         
  -5  -7   4        191.16        199.82         4.73 o                         
  -4  -7   4          1.07          0.86         1.23 o                         
  -3  -7   4         30.67         29.27         1.87 o                         
  -2  -7   4          9.68          7.36         1.24 o                         
  -1  -7   4         83.80         93.18         2.84 o                         
   0  -7   4         43.17         41.70         1.99 o                         
   1  -7   4         93.08        102.22         2.62 o                         
   2  -7   4        119.21        122.59         3.04 o                         
   3  -7   4          5.85         10.08         1.36 o                         
   4  -7   4         33.07         37.21         2.09 o                         
   5  -7   4         94.38         91.02         3.19 o                         
   6  -7   4         30.77         31.37         2.30 o                         
   7  -7   4         64.19         62.44         3.02 o                         
   8  -7   4         36.82         46.76         3.43 o                         
   9  -7   4         13.27         14.48         2.04 o                         
  10  -7   4        141.56        147.28         5.10 o                         
 -10  -6   4        113.41        101.16         4.72 o                         
  -9  -6   4        231.71        223.97         6.34 o                         
  -8  -6   4         38.97         39.90         2.79 o                         
  -7  -6   4         59.89         59.01         2.80 o                         
  -6  -6   4         77.56         80.46         3.35 o                         
  -5  -6   4         88.48         88.02         3.18 o                         
  -4  -6   4        116.02        109.98         2.78 o                         
  -3  -6   4         24.07         28.81         1.75 o                         
  -2  -6   4        756.96        753.61        11.85 o                         
  -1  -6   4         39.70         46.48         1.98 o                         
   0  -6   4          9.56          8.74         1.00 o                         
   1  -6   4        198.05        211.05         3.62 o                         
   2  -6   4          6.51          4.13         0.91 o                         
   3  -6   4       1223.50       1243.25        18.32 o                         
   4  -6   4          8.37          9.69         1.17 o                         
   5  -6   4         76.94         81.09         2.62 o                         
   6  -6   4        147.18        136.50         3.76 o                         
   7  -6   4          3.66          1.95         1.42 o                         
   8  -6   4         14.07         19.88         2.47 o                         
   9  -6   4         22.31         27.28         2.28 o                         
  10  -6   4          1.84          1.27         1.56 o                         
  11  -6   4         13.98          8.67         2.75 o                         
 -11  -5   4          9.35         12.14         2.28 o                         
 -10  -5   4         54.13         58.48         3.12 o                         
  -9  -5   4        317.73        306.78         6.96 o                         
  -8  -5   4          1.87         -0.38         1.29 o                         
  -7  -5   4         19.52         21.82         1.83 o                         
  -6  -5   4         49.85         53.93         2.69 o                         
  -5  -5   4         48.20         50.60         2.42 o                         
  -4  -5   4         10.86         19.24         1.59 o                         
  -3  -5   4         95.59         95.28         2.36 o                         
  -2  -5   4        163.05        184.79         3.12 o                         
  -1  -5   4         29.14         40.71         1.69 o                         
   0  -5   4        195.75        201.38         3.28 o                         
   1  -5   4        167.92        152.18         2.96 o                         
   2  -5   4        337.80        362.39         4.97 o                         
   3  -5   4         10.10         10.44         1.03 o                         
   4  -5   4         53.44         68.29         2.35 o                         
   5  -5   4          0.44         -0.83         0.83 o                         
   6  -5   4         37.74         35.98         2.35 o                         
   7  -5   4        530.82        512.77         9.59 o                         
   8  -5   4        385.77        389.92         7.27 o                         
   9  -5   4         35.76         40.95         3.53 o                         
  10  -5   4          0.14         -0.23         1.73 o                         
  11  -5   4         24.10         20.10         3.58 o                         
 -11  -4   4         13.51         13.55         3.90 o                         
 -10  -4   4         46.56         39.00         2.60 o                         
  -9  -4   4         35.36         33.12         2.49 o                         
  -8  -4   4          0.26         -1.00         1.00 o                         
  -7  -4   4          5.98          6.49         1.36 o                         
  -6  -4   4         99.37        104.93         2.95 o                         
  -5  -4   4        369.98        393.48         6.06 o                         
  -4  -4   4        762.82        841.83        16.39 o                         
  -3  -4   4          0.34         -0.01         0.82 o                         
  -2  -4   4       2404.12       2457.47        24.21 o                         
  -1  -4   4         89.08         92.20         2.61 o                         
   0  -4   4         72.37         83.44         1.92 o                         
   1  -4   4         54.06         49.54         1.73 o                         
   2  -4   4         95.46         91.00         2.13 o                         
   3  -4   4        172.89        176.09         3.40 o                         
   4  -4   4          1.57          1.93         0.64 o                         
   5  -4   4         60.49         52.50         1.95 o                         
   6  -4   4         70.62         66.14         2.19 o                         
   7  -4   4        691.97        675.70         9.79 o                         
   8  -4   4         11.38         10.55         1.88 o                         
   9  -4   4         37.09         39.84         3.08 o                         
  10  -4   4         58.36         56.96         3.24 o                         
  11  -4   4          0.27          1.52         1.89 o                         
 -12  -3   4          0.56          2.74         3.47 o                         
 -11  -3   4          0.10          2.60         2.70 o                         
 -10  -3   4          5.52          3.94         1.85 o                         
  -9  -3   4         36.29         38.28         2.21 o                         
  -8  -3   4         16.35         16.77         1.58 o                         
  -7  -3   4          1.47          2.31         1.03 o                         
  -6  -3   4        774.39        811.51         9.20 o                         
  -5  -3   4        123.57        122.32         2.64 o                         
  -4  -3   4        159.89        173.59         2.95 o                         
  -3  -3   4        443.14        446.07         5.65 o                         
  -2  -3   4        719.63        743.57         8.35 o                         
  -1  -3   4        147.70        159.32         2.68 o                         
   0  -3   4          4.24          2.26         0.63 o                         
   1  -3   4        861.30        882.11        10.83 o                         
   2  -3   4        206.43        202.22         3.28 o                         
   3  -3   4          0.92          0.44         0.63 o                         
   4  -3   4        827.05        834.80        12.10 o                         
   5  -3   4         12.53         20.81         1.59 o                         
   6  -3   4         23.56         33.18         2.19 o                         
   7  -3   4        207.32        192.31         4.36 o                         
   8  -3   4         10.12          9.47         1.61 o                         
   9  -3   4         30.91         34.91         2.61 o                         
  10  -3   4         68.27         89.25         5.09 o                         
  11  -3   4         68.16         91.86         4.27 o                         
 -12  -2   4         20.58         30.59         3.80 o                         
 -11  -2   4         15.81         14.58         2.70 o                         
 -10  -2   4         78.14         83.58         3.32 o                         
  -9  -2   4          0.23         -0.81         1.19 o                         
  -8  -2   4          2.15          3.93         1.23 o                         
  -7  -2   4         18.87         19.40         1.56 o                         
  -6  -2   4        223.53        239.80         4.07 o                         
  -5  -2   4        232.01        253.48         3.77 o                         
  -4  -2   4         42.05         43.69         1.50 o                         
  -3  -2   4          0.52          0.50         0.62 o                         
  -2  -2   4       3931.33       4073.63       151.79 o                         
   0  -2   4       2231.19       2224.22        26.42 o                         
   1  -2   4        222.27        215.75         2.68 o                         
   2  -2   4          1.29          2.92         0.65 o                         
   3  -2   4         39.19         44.26         1.73 o                         
   4  -2   4         17.97         18.86         1.33 o                         
   5  -2   4          0.06          0.57         0.86 o                         
   6  -2   4         35.90         37.04         2.11 o                         
   7  -2   4          2.79          1.37         1.23 o                         
   8  -2   4         14.02         15.86         1.83 o                         
   9  -2   4          0.01          1.24         1.41 o                         
  10  -2   4         78.24         81.12         3.00 o                         
  11  -2   4         34.27         35.61         3.49 o                         
 -12  -1   4         90.54         97.36         5.25 o                         
 -11  -1   4          2.29          3.67         1.48 o                         
 -10  -1   4         75.70         72.40         3.36 o                         
  -9  -1   4          2.51          0.75         1.25 o                         
  -8  -1   4        563.58        563.91         8.58 o                         
  -7  -1   4         18.10         20.68         1.68 o                         
  -6  -1   4         13.54         10.85         1.20 o                         
  -5  -1   4        252.76        234.13         3.97 o                         
  -4  -1   4          0.23          0.39         0.53 o                         
  -3  -1   4         58.94         56.66         1.56 o                         
  -2  -1   4        486.52        480.14         5.38 o                         
  -1  -1   4       9012.74       8947.77       187.12 o                         
   0  -1   4        119.07        124.49         2.31 o                         
   1  -1   4        320.99        327.81         4.00 o                         
   2  -1   4        107.62        121.69         2.28 o                         
   3  -1   4       1609.68       1658.78        20.45 o                         
   4  -1   4         86.67         86.55         2.14 o                         
   5  -1   4         29.64         29.25         1.55 o                         
   6  -1   4         87.58         90.65         2.60 o                         
   7  -1   4        193.11        184.21         4.44 o                         
   8  -1   4          0.67          0.66         0.59 o                         
   9  -1   4          0.84          2.42         1.17 o                         
  10  -1   4        105.73         90.26         3.18 o                         
  11  -1   4          1.74          0.02         1.56 o                         
 -12   0   4         18.01         19.28         2.44 o                         
 -11   0   4         21.69         21.26         3.44 o                         
 -10   0   4         15.68         17.81         1.99 o                         
  -9   0   4        937.56        927.96        12.72 o                         
  -8   0   4         52.22         59.17         2.71 o                         
  -7   0   4          1.97          0.36         0.91 o                         
  -6   0   4          6.04          3.44         0.86 o                         
  -5   0   4         18.31         22.80         1.16 o                         
  -4   0   4          4.91          3.08         0.89 o                         
  -3   0   4        196.75        207.78         4.25 o                         
  -2   0   4         24.58         24.59         1.01 o                         
  -1   0   4        414.91        410.81         4.72 o                         
   0   0   4         55.77         52.39         1.17 o                         
   1   0   4         88.54         82.42         1.48 o                         
   2   0   4         31.75         35.82         1.53 o                         
   3   0   4         53.66         54.69         1.83 o                         
   4   0   4         25.58         26.12         1.42 o                         
   5   0   4         23.54         30.78         1.03 o                         
   6   0   4          1.28          2.25         0.82 o                         
   7   0   4        134.50        113.73         4.08 o                         
   8   0   4         61.35         59.17         2.73 o                         
   9   0   4         44.58         32.17         2.47 o                         
  10   0   4         13.00         10.22         2.25 o                         
 -12   1   4         66.93         61.54         3.48 o                         
 -11   1   4         16.18         19.77         2.62 o                         
 -10   1   4        411.12        380.87         7.06 o                         
  -9   1   4        197.26        199.97         4.62 o                         
  -8   1   4        766.91        769.56        10.21 o                         
  -7   1   4         27.60         37.17         1.90 o                         
  -6   1   4         17.71         19.09         1.35 o                         
  -5   1   4        773.51        815.88         9.31 o                         
  -4   1   4        360.56        347.72         4.62 o                         
  -3   1   4          8.42         10.73         0.91 o                         
  -2   1   4         95.61         86.96         1.79 o                         
  -1   1   4        378.92        407.58         4.39 o                         
   0   1   4         54.79         51.34         1.34 o                         
   1   1   4          6.57          4.90         0.72 o                         
   2   1   4         28.28         27.69         1.59 o                         
   3   1   4         86.11         91.32         2.48 o                         
   4   1   4        190.03        192.91         4.02 o                         
   5   1   4          0.43         -0.64         1.11 o                         
   6   1   4         62.60         46.82         2.66 o                         
   7   1   4         35.37         38.91         3.13 o                         
   8   1   4        160.17        129.51         6.42 o                         
   9   1   4         15.70         18.61         2.66 o                         
  10   1   4         71.81         96.61         6.59 o                         
 -12   2   4         62.93         52.42         3.34 o                         
 -11   2   4         28.56         28.75         2.66 o                         
 -10   2   4        606.06        558.02         9.10 o                         
  -9   2   4          9.99          9.23         1.52 o                         
  -8   2   4        210.83        214.97         4.52 o                         
  -7   2   4          6.05          7.86         1.21 o                         
  -6   2   4         34.96         48.88         2.66 o                         
  -5   2   4         27.26         32.26         1.56 o                         
  -4   2   4        558.89        599.78         7.81 o                         
  -3   2   4        138.29        141.98         2.68 o                         
  -2   2   4        390.30        429.98         6.10 o                         
  -1   2   4       1755.95       1902.99        22.05 o                         
   0   2   4       4858.67       5149.88       173.91 o                         
   1   2   4        250.13        297.95         4.95 o                         
   2   2   4         49.03         61.38         1.66 o                         
   3   2   4         74.34         57.81         1.91 o                         
   4   2   4        178.58        170.50         3.90 o                         
   5   2   4          0.26         -1.24         1.24 o                         
   6   2   4         17.20         18.50         2.27 o                         
   7   2   4          0.20         -0.09         1.51 o                         
   8   2   4         18.39         16.50         2.56 o                         
   9   2   4         37.15         46.08         3.74 o                         
  10   2   4         20.90         28.56         3.93 o                         
 -12   3   4          0.17          0.37         1.99 o                         
 -11   3   4        147.63        154.64         6.17 o                         
 -10   3   4         46.29         45.06         3.12 o                         
  -9   3   4        181.40        162.97         4.66 o                         
  -8   3   4          0.43          0.97         1.23 o                         
  -7   3   4          0.15         -0.50         1.14 o                         
  -6   3   4        133.55        133.74         3.05 o                         
  -5   3   4          6.90          4.94         0.94 o                         
  -4   3   4         27.70         28.52         1.49 o                         
  -3   3   4          0.59          2.00         0.73 o                         
  -2   3   4       1114.03       1107.92        13.01 o                         
  -1   3   4        517.72        535.80         6.78 o                         
   0   3   4        235.51        241.14         3.71 o                         
   1   3   4         25.05         34.51         1.83 o                         
   2   3   4         78.18         72.10         2.15 o                         
   3   3   4        176.31        172.30         3.97 o                         
   4   3   4        900.75        841.56        12.61 o                         
   5   3   4        858.33        812.61        12.67 o                         
   6   3   4         29.78         30.30         2.82 o                         
   7   3   4         10.67         10.53         2.06 o                         
   8   3   4          4.01          6.33         2.02 o                         
   9   3   4         30.04         36.96         3.76 o                         
 -12   4   4         70.45         89.81         4.51 o                         
 -11   4   4          3.87          0.57         1.61 o                         
 -10   4   4          2.22          3.23         1.50 o                         
  -9   4   4         35.89         30.27         2.48 o                         
  -8   4   4         94.02         82.37         4.10 o                         
  -7   4   4         26.73         31.69         1.96 o                         
  -6   4   4          0.14         -0.76         0.88 o                         
  -5   4   4          0.94          1.99         0.91 o                         
  -4   4   4         84.75         93.47         2.28 o                         
  -3   4   4        151.12        160.91         2.94 o                         
  -2   4   4        129.55        143.23         3.36 o                         
  -1   4   4        136.90        154.12         3.48 o                         
   0   4   4         15.51         24.39         1.30 o                         
   1   4   4          8.87         15.82         1.43 o                         
   2   4   4        610.80        573.00         8.31 o                         
   3   4   4        493.10        464.02         6.61 o                         
   4   4   4        139.72        130.45         4.10 o                         
   5   4   4        107.25        108.30         4.04 o                         
   6   4   4         77.08         78.48         4.47 o                         
   7   4   4         60.59         61.63         4.02 o                         
   8   4   4          3.15          1.84         2.84 o                         
 -12   5   4         42.35         47.78         3.61 o                         
 -11   5   4          4.51          0.82         1.55 o                         
 -10   5   4         62.62         58.00         3.33 o                         
  -9   5   4          0.80          1.23         1.24 o                         
  -8   5   4          3.16          4.64         1.31 o                         
  -7   5   4        101.20         92.70         3.14 o                         
  -6   5   4         27.34         25.33         1.67 o                         
  -5   5   4         52.43         50.20         2.08 o                         
  -4   5   4        780.10        766.75         9.62 o                         
  -3   5   4        620.12        567.82         8.47 o                         
  -2   5   4         66.62         69.88         2.60 o                         
  -1   5   4          7.02          6.01         0.72 o                         
   0   5   4          4.16          6.44         1.09 o                         
   1   5   4         35.70         46.38         2.42 o                         
   2   5   4         18.72         15.24         1.69 o                         
   3   5   4         37.26         41.22         2.17 o                         
   4   5   4         83.78         70.53         2.50 o                         
   5   5   4          1.38          2.30         1.34 o                         
   6   5   4          1.16          2.00         1.82 o                         
   7   5   4        405.51        434.48        10.35 o                         
   8   5   4         15.73         16.84         4.84 o                         
 -11   6   4         63.47         69.50         6.68 o                         
 -10   6   4          0.27          4.17         1.44 o                         
  -9   6   4         54.75         38.02         2.35 o                         
  -8   6   4          2.83          4.98         1.45 o                         
  -7   6   4         57.42         51.54         2.61 o                         
  -6   6   4          6.02          2.42         1.18 o                         
  -5   6   4       2311.00       2152.69        31.63 o                         
  -4   6   4         35.81         37.44         2.13 o                         
  -3   6   4        193.39        193.77         4.19 o                         
  -2   6   4        245.30        233.22         4.24 o                         
  -1   6   4         37.53         30.61         1.46 o                         
   0   6   4         83.53         56.35         2.49 o                         
   1   6   4        115.28         92.11         3.54 o                         
   2   6   4         53.64         43.80         2.64 o                         
   3   6   4          4.55          4.54         1.18 o                         
   4   6   4         16.89         21.31         1.77 o                         
   5   6   4         52.00         57.74         3.65 o                         
   6   6   4         48.79         52.63         3.85 o                         
   7   6   4         13.11          9.57         2.73 o                         
 -11   7   4         18.27         27.03         3.32 o                         
 -10   7   4          3.02          7.31         1.85 o                         
  -9   7   4          2.22         -0.40         1.26 o                         
  -8   7   4         29.81         28.40         2.97 o                         
  -7   7   4          2.24          3.23         1.27 o                         
  -6   7   4         90.80         80.14         3.15 o                         
  -5   7   4        163.06        154.51         4.32 o                         
  -4   7   4        242.32        242.47         5.62 o                         
  -3   7   4        159.89        155.27         3.92 o                         
  -2   7   4        388.44        358.39         6.27 o                         
  -1   7   4         77.93         65.71         2.41 o                         
   0   7   4         71.62         62.81         2.75 o                         
   1   7   4         41.76         39.02         2.24 o                         
   2   7   4          8.22         11.95         1.81 o                         
   3   7   4         21.04         18.26         1.72 o                         
   4   7   4        182.69        192.88         6.89 o                         
   5   7   4         24.66         26.14         4.22 o                         
   6   7   4         20.35         16.64         3.34 o                         
 -10   8   4         69.12         61.02         3.84 o                         
  -9   8   4          0.98          0.89         1.56 o                         
  -8   8   4        167.10        172.37         4.34 o                         
  -7   8   4         22.04         31.98         2.43 o                         
  -6   8   4         44.74         49.54         2.80 o                         
  -5   8   4         31.38         32.17         2.51 o                         
  -4   8   4         40.58         41.95         2.32 o                         
  -3   8   4         43.96         40.26         2.03 o                         
  -2   8   4          1.79          2.28         1.01 o                         
  -1   8   4         10.34         11.39         1.49 o                         
   0   8   4         11.56          9.12         1.36 o                         
   1   8   4         10.74         12.11         1.83 o                         
   2   8   4          1.38          1.57         1.55 o                         
   3   8   4          1.89          6.24         1.46 o                         
   4   8   4        153.64        171.84         6.58 o                         
   5   8   4          6.28          3.78         2.86 o                         
  -9   9   4        352.92        380.03        10.87 o                         
  -8   9   4         50.11         34.60         5.28 o                         
  -7   9   4         86.28         80.00         4.62 o                         
  -6   9   4        158.27        168.80         5.83 o                         
  -5   9   4          0.80          0.45         1.47 o                         
  -4   9   4          8.01          7.60         1.88 o                         
  -3   9   4          0.43          1.31         0.94 o                         
  -2   9   4          0.01         -0.57         1.28 o                         
  -1   9   4         10.13         11.60         1.44 o                         
   0   9   4         67.73         90.21         3.65 o                         
   1   9   4         39.47         39.72         2.66 o                         
   2   9   4         42.99         43.73         3.22 o                         
   3   9   4         73.86         85.16         4.74 o                         
  -8  10   4        106.98        113.85         7.56 o                         
  -7  10   4         17.19         14.03         3.77 o                         
  -6  10   4          0.35          3.79         1.82 o                         
  -5  10   4          2.64          0.85         1.41 o                         
  -4  10   4         56.67         71.39         4.79 o                         
  -3  10   4          3.95          4.83         1.93 o                         
  -2  10   4         93.21        113.35         5.48 o                         
  -1  10   4          2.25          5.84         1.50 o                         
   0  10   4         65.76         82.18         4.31 o                         
   1  10   4          5.20         10.60         1.77 o                         
  -4  11   4          2.28          4.08         6.99 o                         
  -3  11   4        215.84        241.39         9.44 o                         
  -1 -13   5         42.51         32.16         3.37 o                         
   0 -13   5          5.67          6.66         2.79 o                         
   1 -13   5          0.18         -0.89         1.74 o                         
   2 -13   5          3.17          4.98         2.05 o                         
   3 -13   5         11.28         10.28         2.71 o                         
   4 -13   5          0.00          2.03         1.91 o                         
  -4 -12   5          0.02         -1.22         2.37 o                         
  -3 -12   5          0.50         -1.99         1.99 o                         
  -2 -12   5        234.11        229.65         6.39 o                         
  -1 -12   5          9.22         13.29         2.10 o                         
   0 -12   5         34.89         33.45         2.57 o                         
   1 -12   5          3.80          2.70         1.72 o                         
   2 -12   5        124.83        138.23         4.24 o                         
   3 -12   5         14.63          9.95         1.91 o                         
   4 -12   5         15.44         17.12         2.45 o                         
   5 -12   5          0.00          5.97         2.32 o                         
   6 -12   5          3.44          7.06         1.89 o                         
   7 -12   5          0.47          4.45         1.77 o                         
  -5 -11   5          1.79          3.13         1.88 o                         
  -4 -11   5         47.71         51.48         3.22 o                         
  -3 -11   5         12.24         10.72         2.00 o                         
  -2 -11   5          0.72          3.71         1.75 o                         
  -1 -11   5        112.68        124.68         3.85 o                         
   0 -11   5         19.67         24.64         2.06 o                         
   1 -11   5         15.65         11.68         1.62 o                         
   2 -11   5        280.52        265.43         5.77 o                         
   3 -11   5        228.24        212.73         5.22 o                         
   4 -11   5          1.06          3.38         1.50 o                         
   5 -11   5          3.22          3.06         1.53 o                         
   6 -11   5         35.82         35.83         2.56 o                         
   7 -11   5          3.32          4.24         1.57 o                         
   8 -11   5         28.52         29.18         4.66 o                         
  -7 -10   5          0.03          2.55         2.02 o                         
  -6 -10   5          3.37         -0.19         1.88 o                         
  -5 -10   5          5.28          6.78         1.60 o                         
  -4 -10   5          0.25         -1.24         1.35 o                         
  -3 -10   5          3.20         -0.52         1.47 o                         
  -2 -10   5          0.07          0.17         1.24 o                         
  -1 -10   5        111.75         92.88         3.52 o                         
   0 -10   5         93.72         96.12         3.71 o                         
   1 -10   5       1251.26       1171.30        14.60 o                         
   2 -10   5        135.34        142.80         4.18 o                         
   3 -10   5        100.11         89.06         3.29 o                         
   4 -10   5         35.01         32.51         2.72 o                         
   5 -10   5         18.77         17.54         1.82 o                         
   6 -10   5         12.92         16.73         2.03 o                         
   7 -10   5          9.59          9.26         2.99 o                         
   8 -10   5         20.22         12.84         1.55 o                         
   9 -10   5         11.35          6.25         3.78 o                         
  -8  -9   5          0.01          2.03         3.29 o                         
  -7  -9   5         17.69         19.02         2.45 o                         
  -6  -9   5         81.24         81.97         3.98 o                         
  -5  -9   5        133.51        146.85         4.42 o                         
  -4  -9   5         64.71         74.52         3.42 o                         
  -3  -9   5          5.59          5.10         1.62 o                         
  -2  -9   5         95.12         91.60         3.74 o                         
  -1  -9   5        175.58        150.17         3.97 o                         
   0  -9   5          1.87          2.32         1.15 o                         
   1  -9   5         22.62         14.68         1.54 o                         
   2  -9   5        117.18        119.95         3.45 o                         
   3  -9   5         63.83         59.70         3.03 o                         
   4  -9   5          1.47          0.90         1.21 o                         
   5  -9   5          9.16          8.86         1.34 o                         
   6  -9   5        227.37        201.62         5.54 o                         
   7  -9   5         81.14         84.64         5.37 o                         
   8  -9   5          4.08          4.40         2.15 o                         
   9  -9   5        277.87        268.79         8.33 o                         
  -9  -8   5          9.76          5.91         2.92 o                         
  -8  -8   5        195.47        189.31         5.18 o                         
  -7  -8   5        285.91        275.23         6.46 o                         
  -6  -8   5        450.07        458.73         9.03 o                         
  -5  -8   5        290.57        284.67         6.75 o                         
  -4  -8   5         53.82         48.23         2.99 o                         
  -3  -8   5         62.84         66.18         2.84 o                         
  -2  -8   5          6.02          3.36         1.16 o                         
  -1  -8   5        402.64        408.30         7.02 o                         
   0  -8   5         83.26         81.88         2.96 o                         
   1  -8   5          0.38          0.45         0.88 o                         
   2  -8   5          1.77         -0.16         1.15 o                         
   3  -8   5          0.13         -0.18         0.94 o                         
   4  -8   5          0.35          0.33         0.94 o                         
   5  -8   5         44.03         44.37         2.33 o                         
   6  -8   5        166.68        163.08         4.27 o                         
   7  -8   5        376.03        378.26         7.88 o                         
   8  -8   5         45.99         44.36         3.71 o                         
   9  -8   5         51.05         54.91         3.93 o                         
  10  -8   5          4.88          5.45         2.59 o                         
 -10  -7   5         15.86          8.97         2.74 o                         
  -9  -7   5         29.94         22.00         2.58 o                         
  -8  -7   5          1.07          2.14         1.45 o                         
  -7  -7   5          1.16          0.03         1.34 o                         
  -6  -7   5        108.02        111.80         3.45 o                         
  -5  -7   5          6.18          7.31         1.44 o                         
  -4  -7   5         26.74         25.31         1.83 o                         
  -3  -7   5        127.51        123.44         3.15 o                         
  -2  -7   5         63.59         54.21         2.26 o                         
  -1  -7   5         63.63         73.26         2.59 o                         
   0  -7   5        254.15        256.98         4.28 o                         
   1  -7   5        125.01        128.40         3.07 o                         
   2  -7   5        140.56        150.81         3.55 o                         
   3  -7   5         28.66         29.73         2.02 o                         
   4  -7   5         81.73         94.35         2.30 o                         
   5  -7   5          1.81          0.22         1.37 o                         
   6  -7   5        246.01        243.71         7.99 o                         
   7  -7   5         94.70         97.51         4.47 o                         
   8  -7   5         23.75         22.57         2.67 o                         
   9  -7   5          3.06         -0.63         1.90 o                         
  10  -7   5         20.98         20.99         3.94 o                         
 -10  -6   5          0.87          0.31         2.82 o                         
  -9  -6   5          2.30          4.06         1.78 o                         
  -8  -6   5          9.76         10.57         1.78 o                         
  -7  -6   5         22.04         25.27         2.34 o                         
  -6  -6   5          0.02         -1.28         1.28 o                         
  -5  -6   5          4.15          4.17         1.48 o                         
  -4  -6   5         30.77         32.48         1.73 o                         
  -3  -6   5          2.99          3.17         0.82 o                         
  -2  -6   5         71.41         66.60         2.04 o                         
  -1  -6   5        206.75        209.23         3.75 o                         
   0  -6   5          2.37          2.29         0.85 o                         
   1  -6   5         81.14         86.53         2.34 o                         
   2  -6   5        974.24       1040.72        11.97 o                         
   3  -6   5        133.41        141.82         2.33 o                         
   4  -6   5         59.64         61.36         2.70 o                         
   5  -6   5         85.53         84.33         3.75 o                         
   6  -6   5       1043.88       1033.37        15.51 o                         
   7  -6   5         12.58         10.71         2.14 o                         
   8  -6   5         23.27         22.00         3.04 o                         
   9  -6   5         45.49         47.71         3.61 o                         
  10  -6   5          6.27          7.76         2.36 o                         
 -11  -5   5        217.44        201.03         5.75 o                         
 -10  -5   5         93.60         86.52         3.78 o                         
  -9  -5   5         28.58         30.68         3.05 o                         
  -8  -5   5         32.42         33.77         2.33 o                         
  -7  -5   5          0.01          0.16         0.98 o                         
  -6  -5   5        161.61        162.94         3.84 o                         
  -5  -5   5        110.07        107.57         2.83 o                         
  -4  -5   5        181.30        181.72         3.94 o                         
  -3  -5   5          3.04          3.73         0.78 o                         
  -2  -5   5        144.88        150.07         3.09 o                         
  -1  -5   5         12.41          7.05         1.06 o                         
   0  -5   5         33.69         44.67         1.68 o                         
   1  -5   5        695.07        639.92         7.73 o                         
   2  -5   5        449.54        405.48         7.38 o                         
   3  -5   5        400.86        413.83         6.22 o                         
   4  -5   5         95.54         86.25         2.71 o                         
   5  -5   5        203.71        196.76         5.18 o                         
   6  -5   5        953.39        921.78        13.95 o                         
   7  -5   5       1602.66       1564.98        21.80 o                         
   8  -5   5         18.04         17.26         2.24 o                         
   9  -5   5         45.72         44.84         2.74 o                         
  10  -5   5         30.42         27.69         2.64 o                         
  11  -5   5         31.36         46.47         5.53 o                         
 -11  -4   5          0.24          4.19         2.36 o                         
 -10  -4   5         40.20         38.29         2.67 o                         
  -9  -4   5          5.27          3.67         1.38 o                         
  -8  -4   5         59.44         71.57         3.14 o                         
  -7  -4   5         42.58         50.31         2.24 o                         
  -6  -4   5        512.88        561.94         7.74 o                         
  -5  -4   5         81.19         82.41         2.41 o                         
  -4  -4   5        612.52        596.95         7.91 o                         
  -3  -4   5        535.26        587.89         7.94 o                         
  -2  -4   5        918.32        966.43        11.45 o                         
  -1  -4   5          7.07         10.10         1.09 o                         
   0  -4   5        159.69        204.74         2.90 o                         
   1  -4   5        251.22        264.64         4.21 o                         
   2  -4   5          7.91         10.37         1.06 o                         
   3  -4   5          0.08          1.16         0.78 o                         
   4  -4   5        230.62        212.71         3.84 o                         
   5  -4   5         71.45         73.37         2.75 o                         
   6  -4   5         99.81         95.97         2.98 o                         
   7  -4   5        313.86        298.03         6.23 o                         
   8  -4   5          8.87          7.35         1.81 o                         
   9  -4   5          4.67          2.79         1.91 o                         
  10  -4   5          0.13         -0.53         1.66 o                         
  11  -4   5         12.70         18.18         3.66 o                         
 -12  -3   5         62.81         61.52         4.34 o                         
 -11  -3   5         12.13         10.73         2.65 o                         
 -10  -3   5          1.83          3.08         1.42 o                         
  -9  -3   5         21.60         20.65         1.80 o                         
  -8  -3   5        393.48        402.36         6.37 o                         
  -7  -3   5        125.44        129.44         3.00 o                         
  -6  -3   5        111.44        110.44         2.75 o                         
  -5  -3   5        893.11        919.79        10.29 o                         
  -4  -3   5        144.52        131.28         2.73 o                         
  -3  -3   5         94.23         94.13         2.03 o                         
  -2  -3   5        347.99        328.08         4.91 o                         
  -1  -3   5        657.44        685.58         7.46 o                         
   0  -3   5        298.83        284.72         3.67 o                         
   1  -3   5        495.98        541.23         6.10 o                         
   2  -3   5        156.11        185.78         3.20 o                         
   3  -3   5        439.62        488.55         6.75 o                         
   4  -3   5         78.20         77.27         2.19 o                         
   5  -3   5        457.53        474.43         6.82 o                         
   6  -3   5         10.19          7.62         1.28 o                         
   7  -3   5         78.21         73.53         3.16 o                         
   8  -3   5          0.02         -0.79         1.41 o                         
   9  -3   5         16.30         19.26         2.22 o                         
  10  -3   5         69.96         80.97         3.49 o                         
 -12  -2   5          0.73          0.16         2.35 o                         
 -11  -2   5          3.97          3.17         1.37 o                         
 -10  -2   5         78.06         87.32         3.53 o                         
  -9  -2   5          3.03          1.73         1.34 o                         
  -8  -2   5         21.04         22.55         1.91 o                         
  -7  -2   5         28.50         27.21         1.68 o                         
  -6  -2   5          3.56          1.18         0.79 o                         
  -5  -2   5          0.70          1.54         0.83 o                         
  -4  -2   5         27.62         25.03         1.32 o                         
  -3  -2   5       1336.35       1349.36        13.20 o                         
  -2  -2   5         88.18         92.27         1.82 o                         
  -1  -2   5         29.06         34.80         1.14 o                         
   0  -2   5        585.49        592.81         6.21 o                         
   1  -2   5        378.24        384.60         4.81 o                         
   2  -2   5        317.98        315.61         4.05 o                         
   3  -2   5       3576.20       3683.19        35.55 o                         
   4  -2   5         69.58         66.09         2.05 o                         
   5  -2   5         39.65         46.98         1.83 o                         
   6  -2   5          3.24          2.03         0.95 o                         
   7  -2   5         35.92         25.32         1.93 o                         
   8  -2   5         41.27         42.14         2.43 o                         
   9  -2   5        185.54        172.16         5.40 o                         
  10  -2   5         16.20         18.91         2.21 o                         
 -12  -1   5          3.88          3.90         2.29 o                         
 -11  -1   5          0.00          1.97         1.76 o                         
 -10  -1   5         63.72         69.64         3.32 o                         
  -9  -1   5        783.21        789.14        11.25 o                         
  -8  -1   5          9.89         12.53         1.48 o                         
  -7  -1   5         64.88         66.95         2.44 o                         
  -6  -1   5          0.04          0.47         0.72 o                         
  -5  -1   5         70.40         69.83         2.21 o                         
  -4  -1   5        270.94        278.27         4.46 o                         
  -3  -1   5         63.36         53.48         1.35 o                         
  -2  -1   5        276.25        290.93         3.40 o                         
  -1  -1   5        136.16        124.58         2.56 o                         
   0  -1   5         13.17         16.98         0.85 o                         
   1  -1   5          1.74          5.03         0.66 o                         
   2  -1   5        466.38        497.83         6.04 o                         
   3  -1   5        240.05        236.24         3.87 o                         
   4  -1   5          1.02          2.67         0.69 o                         
   5  -1   5         27.52         31.94         1.42 o                         
   6  -1   5         18.16         15.16         1.26 o                         
   7  -1   5        567.63        496.08         6.86 o                         
   8  -1   5        473.74        412.53         6.99 o                         
   9  -1   5         90.14         84.93         2.98 o                         
  10  -1   5         55.47         57.15         7.10 o                         
 -12   0   5         57.16         55.24         3.54 o                         
 -11   0   5          3.99          2.92         1.53 o                         
 -10   0   5        113.05        113.99         3.88 o                         
  -9   0   5        273.98        258.07         5.31 o                         
  -8   0   5        225.96        223.40         4.83 o                         
  -7   0   5        182.79        163.61         3.39 o                         
  -6   0   5        371.80        369.07         5.21 o                         
  -5   0   5       1126.37       1175.42        13.41 o                         
  -4   0   5        549.80        561.73         7.47 o                         
  -3   0   5          6.13          9.72         0.80 o                         
  -2   0   5          3.82          3.97         0.70 o                         
  -1   0   5       1534.53       1505.15        13.85 o                         
   0   0   5        457.16        449.27         5.09 o                         
   1   0   5         42.39         37.49         1.14 o                         
   2   0   5        209.69        197.53         3.54 o                         
   3   0   5        110.71         90.78         2.44 o                         
   4   0   5        165.05        166.04         3.50 o                         
   5   0   5          8.30         12.25         1.67 o                         
   6   0   5        344.41        320.62         6.51 o                         
   7   0   5         25.70         31.37         2.58 o                         
   8   0   5         23.49         26.44         2.83 o                         
   9   0   5         17.86         18.49         2.44 o                         
  10   0   5          0.89         -1.30         4.53 o                         
 -12   1   5          1.65          2.21         1.43 o                         
 -11   1   5         65.02         67.54         3.40 o                         
 -10   1   5         17.72         19.38         2.53 o                         
  -9   1   5        223.14        225.01         5.12 o                         
  -8   1   5          0.08          1.48         1.07 o                         
  -7   1   5        314.19        326.09         5.09 o                         
  -6   1   5          0.02          0.02         0.56 o                         
  -5   1   5        436.09        460.71         6.55 o                         
  -4   1   5         86.42         88.01         2.00 o                         
  -3   1   5        227.56        223.20         3.01 o                         
  -2   1   5         13.61         11.36         0.99 o                         
  -1   1   5        336.38        339.78         4.07 o                         
   0   1   5         15.52         17.79         0.94 o                         
   1   1   5        123.39        120.52         2.23 o                         
   2   1   5         12.64         11.53         1.14 o                         
   3   1   5         29.30         31.71         1.94 o                         
   4   1   5         55.69         53.67         2.50 o                         
   5   1   5        130.85        111.98         3.41 o                         
   6   1   5          2.38          2.20         1.30 o                         
   7   1   5         45.83         41.02         2.96 o                         
   8   1   5          3.01          3.35         2.11 o                         
   9   1   5          7.15          6.40         2.74 o                         
 -12   2   5         96.48         88.16         4.14 o                         
 -11   2   5        447.76        454.52         8.18 o                         
 -10   2   5          2.24          3.03         1.70 o                         
  -9   2   5          1.44         -0.26         1.12 o                         
  -8   2   5          2.77          1.69         1.06 o                         
  -7   2   5         24.78         21.78         1.38 o                         
  -6   2   5         13.20         12.70         1.20 o                         
  -5   2   5         21.77         20.11         1.27 o                         
  -4   2   5        585.61        584.66         7.11 o                         
  -3   2   5          0.56          0.02         0.51 o                         
  -2   2   5        626.56        649.76         7.88 o                         
  -1   2   5        579.10        598.59         7.32 o                         
   0   2   5         42.64         41.38         1.42 o                         
   1   2   5          0.06         -0.08         0.64 o                         
   2   2   5          6.12          6.16         1.11 o                         
   3   2   5          0.48          0.94         0.85 o                         
   4   2   5        352.04        329.83         5.95 o                         
   5   2   5        180.04        177.66         5.13 o                         
   6   2   5         10.14          8.79         1.89 o                         
   7   2   5         22.17         24.66         2.55 o                         
   8   2   5          1.60          3.08         2.13 o                         
   9   2   5         10.89         10.19         2.85 o                         
 -12   3   5         79.33         66.25         3.65 o                         
 -11   3   5          1.58          1.14         2.19 o                         
 -10   3   5          6.29          8.44         1.70 o                         
  -9   3   5          0.03         -1.24         1.24 o                         
  -8   3   5         51.69         42.02         2.28 o                         
  -7   3   5         13.38         14.77         1.56 o                         
  -6   3   5         72.56         76.53         2.63 o                         
  -5   3   5         36.78         46.20         1.96 o                         
  -4   3   5        827.68        855.43         9.80 o                         
  -3   3   5        202.03        231.92         4.36 o                         
  -2   3   5        329.46        357.75         8.19 o                         
  -1   3   5       1042.99       1168.83        18.66 o                         
   0   3   5         38.56         46.84         1.58 o                         
   1   3   5          2.94          4.65         0.89 o                         
   2   3   5         29.65         29.86         1.54 o                         
   3   3   5       1759.96       1695.97        20.76 o                         
   4   3   5          0.15          1.41         1.37 o                         
   5   3   5         61.28         65.06         3.50 o                         
   6   3   5          1.75          3.34         2.15 o                         
   7   3   5         34.33         32.79         3.19 o                         
   8   3   5          3.74          1.86         3.15 o                         
 -12   4   5         15.87         23.09         2.42 o                         
 -11   4   5         24.40         21.19         1.94 o                         
 -10   4   5          7.67          5.85         1.54 o                         
  -9   4   5         13.86          9.90         1.74 o                         
  -8   4   5        129.48        127.23         3.92 o                         
  -7   4   5        126.82        114.54         3.50 o                         
  -6   4   5        330.22        328.32         5.55 o                         
  -5   4   5         89.56         92.94         2.47 o                         
  -4   4   5       1151.46       1138.06        14.73 o                         
  -3   4   5         21.48         24.19         1.76 o                         
  -2   4   5         94.31         85.33         2.63 o                         
  -1   4   5         14.47         16.53         1.28 o                         
   0   4   5         91.70         87.25         2.27 o                         
   1   4   5         31.03         32.37         1.62 o                         
   2   4   5         22.64         18.55         1.50 o                         
   3   4   5         77.93         65.15         2.30 o                         
   4   4   5         19.84         17.76         2.06 o                         
   5   4   5        101.77         94.55         4.19 o                         
   6   4   5         22.80         28.60         3.06 o                         
   7   4   5         66.20         62.59         3.97 o                         
   8   4   5          0.04         -1.40         2.29 o                         
 -12   5   5          4.23          2.39         1.74 o                         
 -11   5   5         11.27         15.03         1.86 o                         
 -10   5   5          0.49          0.89         1.62 o                         
  -9   5   5          1.37          0.09         1.26 o                         
  -8   5   5         10.03          8.14         1.61 o                         
  -7   5   5         18.45         12.37         1.63 o                         
  -6   5   5        226.78        218.89         4.30 o                         
  -5   5   5        235.77        239.81         4.30 o                         
  -4   5   5         49.17         46.00         2.74 o                         
  -3   5   5        179.69        181.28         4.37 o                         
  -2   5   5         44.18         39.17         2.49 o                         
  -1   5   5         74.51         68.42         3.04 o                         
   0   5   5          0.65         -0.73         0.86 o                         
   1   5   5          1.53          0.83         0.97 o                         
   2   5   5         33.92         22.14         1.93 o                         
   3   5   5         65.70         59.08         2.43 o                         
   4   5   5         89.76         87.79         4.03 o                         
   5   5   5          5.43         11.66         1.99 o                         
   6   5   5          2.94          4.00         1.82 o                         
   7   5   5         13.03          8.68         3.33 o                         
 -11   6   5         24.13         28.26         3.66 o                         
 -10   6   5          0.48          5.27         1.59 o                         
  -9   6   5          6.44          6.51         1.97 o                         
  -8   6   5         11.15         10.60         2.17 o                         
  -7   6   5          0.28         -0.32         1.29 o                         
  -6   6   5        157.27        162.69         4.93 o                         
  -5   6   5        137.40        131.51         5.06 o                         
  -4   6   5        303.06        282.35         6.36 o                         
  -3   6   5          8.76         10.33         1.84 o                         
  -2   6   5         11.09          8.16         1.61 o                         
  -1   6   5        238.22        179.65         4.62 o                         
   0   6   5        185.63        147.35         4.25 o                         
   1   6   5         15.49         19.77         1.53 o                         
   2   6   5         29.86         23.82         1.79 o                         
   3   6   5          2.39          4.95         1.12 o                         
   4   6   5         15.58         14.31         2.46 o                         
   5   6   5          0.50          4.42         1.86 o                         
   6   6   5         24.93         22.35         3.35 o                         
 -11   7   5         71.88         89.14         5.75 o                         
 -10   7   5          0.30         -1.68         3.13 o                         
  -9   7   5          6.63          8.97         1.96 o                         
  -8   7   5         16.42         13.52         2.07 o                         
  -7   7   5          0.20         -0.63         1.17 o                         
  -6   7   5         33.89         40.22         3.15 o                         
  -5   7   5          7.45          8.56         1.93 o                         
  -4   7   5         14.16         12.66         2.01 o                         
  -3   7   5         52.89         56.93         3.23 o                         
  -2   7   5          3.41          2.63         1.41 o                         
  -1   7   5          1.73          2.17         1.56 o                         
   0   7   5        167.42        140.96         3.12 o                         
   1   7   5          0.38         -0.94         1.51 o                         
   2   7   5          0.57          1.12         1.16 o                         
   3   7   5          0.23          1.53         1.22 o                         
   4   7   5        108.85        121.93         7.33 o                         
   5   7   5         14.85         12.60         3.41 o                         
 -10   8   5         32.03         26.24         3.28 o                         
  -9   8   5         28.39         22.43         2.18 o                         
  -8   8   5        123.99        143.94         5.23 o                         
  -7   8   5        166.02        172.86         5.24 o                         
  -6   8   5          1.70          1.48         1.53 o                         
  -5   8   5          1.90          1.20         1.76 o                         
  -4   8   5          2.71          0.71         1.73 o                         
  -3   8   5         32.60         36.20         2.96 o                         
  -2   8   5         45.74         42.03         3.22 o                         
  -1   8   5          2.59          7.66         1.98 o                         
   0   8   5         37.54         31.08         2.34 o                         
   1   8   5          1.97          5.20         1.74 o                         
   2   8   5         80.83         95.14         2.95 o                         
   3   8   5         15.60         24.65         2.52 o                         
   4   8   5         16.16         19.80         3.09 o                         
  -9   9   5        136.13        159.54        16.86 o                         
  -8   9   5        137.43        143.60         7.07 o                         
  -7   9   5          7.46          5.15         1.94 o                         
  -6   9   5          3.29          6.18         1.84 o                         
  -5   9   5          8.68          8.08         2.18 o                         
  -4   9   5         20.93         22.32         2.47 o                         
  -3   9   5          0.17         -0.42         1.64 o                         
  -2   9   5        108.52        112.63         5.20 o                         
  -1   9   5         47.29         52.36         3.46 o                         
   0   9   5          0.06          3.92         1.57 o                         
   1   9   5         27.77         35.12         2.63 o                         
   2   9   5          6.13          8.27         1.89 o                         
  -7  10   5          3.43         -1.56         6.25 o                         
  -6  10   5          0.77          3.23         1.97 o                         
  -5  10   5        169.44        178.27         7.15 o                         
  -4  10   5         20.69         25.28         3.93 o                         
  -3  10   5        137.36        152.65         6.17 o                         
  -2  10   5          7.68         15.00         3.04 o                         
  -1  10   5         23.25         27.08         3.61 o                         
   0  10   5        220.04        292.17         9.69 o                         
  -1 -13   6          0.07          1.45         4.91 o                         
   0 -13   6          8.34         11.12         2.58 o                         
   1 -13   6          6.55          4.16         2.79 o                         
   2 -13   6         12.58         18.37         2.82 o                         
   3 -13   6          3.67         12.82         2.81 o                         
   4 -13   6          0.76          2.43         2.67 o                         
  -4 -12   6          5.14          0.48         2.61 o                         
  -3 -12   6        147.02        157.28         6.33 o                         
  -2 -12   6          0.87          0.36         1.56 o                         
  -1 -12   6          5.82          0.45         2.89 o                         
   0 -12   6         15.57         12.03         1.82 o                         
   1 -12   6         83.22         76.35         3.80 o                         
   2 -12   6        166.47        160.06         4.78 o                         
   3 -12   6         89.14         97.07         4.62 o                         
   4 -12   6         39.26         38.15         3.00 o                         
   5 -12   6         23.82         20.38         2.74 o                         
   6 -12   6          0.50          5.98         4.15 o                         
  -6 -11   6          0.56          2.37         2.24 o                         
  -5 -11   6          0.02         -1.57         1.57 o                         
  -4 -11   6          2.57          4.98         2.11 o                         
  -3 -11   6         55.66         59.67         3.59 o                         
  -2 -11   6          3.62          1.68         1.43 o                         
  -1 -11   6         66.05         63.59         3.31 o                         
   0 -11   6        115.60        131.25         4.08 o                         
   1 -11   6        154.76        148.17         4.17 o                         
   2 -11   6        194.16        204.50         5.57 o                         
   3 -11   6         22.77         27.60         2.47 o                         
   4 -11   6         98.84         98.84         4.49 o                         
   5 -11   6         23.10         24.59         2.32 o                         
   6 -11   6          0.50         -0.30         2.15 o                         
   7 -11   6          7.96          3.93         4.75 o                         
   8 -11   6        111.34        127.38        10.65 o                         
  -7 -10   6         35.98         26.27         3.44 o                         
  -6 -10   6          9.76         11.86         2.53 o                         
  -5 -10   6        134.46        129.96         4.52 o                         
  -4 -10   6          3.69         -1.28         1.72 o                         
  -3 -10   6         20.42         15.74         1.84 o                         
  -2 -10   6         62.55         46.31         2.63 o                         
  -1 -10   6        112.73        109.29         4.04 o                         
   0 -10   6        162.01        132.35         3.69 o                         
   1 -10   6         49.13         51.93         2.54 o                         
   2 -10   6        137.89        130.08         4.05 o                         
   3 -10   6         38.98         36.12         2.25 o                         
   4 -10   6          5.16          2.86         1.44 o                         
   5 -10   6         46.60         49.31         2.71 o                         
   6 -10   6          3.06          1.98         1.83 o                         
   7 -10   6          2.37         -1.53         2.58 o                         
   8 -10   6          0.48          0.90         2.39 o                         
  -8  -9   6         80.12         69.43         4.24 o                         
  -7  -9   6        236.61        243.19         6.71 o                         
  -6  -9   6         42.15         43.33         2.91 o                         
  -5  -9   6         20.08         21.29         2.27 o                         
  -4  -9   6          2.49         -1.37         1.56 o                         
  -3  -9   6         62.56         54.00         2.67 o                         
  -2  -9   6        119.20        107.34         3.64 o                         
  -1  -9   6         54.76         72.45         2.98 o                         
   0  -9   6         27.04         40.18         2.56 o                         
   1  -9   6          5.54          4.55         1.16 o                         
   2  -9   6          2.33          3.25         1.25 o                         
   3  -9   6          0.01          0.98         1.49 o                         
   4  -9   6        157.01        153.14         4.99 o                         
   5  -9   6          7.28          9.69         1.98 o                         
   6  -9   6         93.92        100.59         5.27 o                         
   7  -9   6         75.54         81.33         5.13 o                         
   8  -9   6        289.16        282.13         7.69 o                         
   9  -9   6         29.21         23.55         3.72 o                         
  -9  -8   6         13.73         15.52         2.69 o                         
  -8  -8   6         28.47         26.84         2.45 o                         
  -7  -8   6          2.16          3.20         1.50 o                         
  -6  -8   6        131.26        138.11         4.85 o                         
  -5  -8   6        139.75        131.70         4.11 o                         
  -4  -8   6          0.16         -0.29         1.62 o                         
  -3  -8   6        275.92        245.05         5.19 o                         
  -2  -8   6        694.90        724.75        11.13 o                         
  -1  -8   6         27.65         22.75         2.08 o                         
   0  -8   6          0.40          1.53         1.05 o                         
   1  -8   6         86.92         92.91         2.84 o                         
   2  -8   6         72.27         76.27         3.04 o                         
   3  -8   6         86.59         80.89         2.63 o                         
   4  -8   6         22.17         24.49         2.36 o                         
   5  -8   6        430.64        441.74         8.18 o                         
   6  -8   6         74.19         87.81         4.26 o                         
   7  -8   6         77.77         84.36         4.46 o                         
   8  -8   6        254.92        254.64         6.88 o                         
   9  -8   6          0.22          1.64         2.51 o                         
 -10  -7   6         41.69         31.84         4.14 o                         
  -9  -7   6         63.65         66.67         4.16 o                         
  -8  -7   6          0.08         -1.42         1.42 o                         
  -7  -7   6          6.21          6.40         1.69 o                         
  -6  -7   6         22.65         22.93         1.97 o                         
  -5  -7   6         63.81         69.06         2.72 o                         
  -4  -7   6          3.77          3.71         1.04 o                         
  -3  -7   6          5.16          2.72         1.12 o                         
  -2  -7   6         54.71         58.12         2.71 o                         
  -1  -7   6        130.59        135.20         3.48 o                         
   0  -7   6        157.39        168.39         3.68 o                         
   1  -7   6        164.88        149.94         3.80 o                         
   2  -7   6        139.24        148.19         3.21 o                         
   3  -7   6         12.03          7.86         1.23 o                         
   4  -7   6         10.49          6.83         1.73 o                         
   5  -7   6        484.53        480.37         9.02 o                         
   6  -7   6        182.08        177.69         5.19 o                         
   7  -7   6         42.07         44.73         3.59 o                         
   8  -7   6          3.72          4.39         1.89 o                         
   9  -7   6         32.00         30.34         3.19 o                         
  10  -7   6          1.37         -0.87         3.56 o                         
 -10  -6   6         50.69         44.33         3.44 o                         
  -9  -6   6         32.18         29.88         2.31 o                         
  -8  -6   6         25.76         25.53         2.11 o                         
  -7  -6   6         52.33         57.90         2.95 o                         
  -6  -6   6         27.18         28.48         2.05 o                         
  -5  -6   6         51.87         53.90         2.36 o                         
  -4  -6   6         86.92         83.71         2.16 o                         
  -3  -6   6         22.21         33.01         1.82 o                         
  -2  -6   6        297.17        303.46         5.06 o                         
  -1  -6   6          0.73         -0.14         0.85 o                         
   0  -6   6          4.03          8.47         1.03 o                         
   1  -6   6        141.09        164.64         3.10 o                         
   2  -6   6          0.57          1.06         0.93 o                         
   3  -6   6         43.77         45.90         2.24 o                         
   4  -6   6          6.25          3.46         1.43 o                         
   5  -6   6          7.81          6.98         1.55 o                         
   6  -6   6         24.57         31.79         2.98 o                         
   7  -6   6         87.95         91.18         4.31 o                         
   8  -6   6        186.07        192.24         5.26 o                         
   9  -6   6          2.56          0.43         1.72 o                         
  10  -6   6         31.45         28.33         3.26 o                         
 -11  -5   6         63.88         61.09         4.00 o                         
 -10  -5   6         21.12         21.79         2.14 o                         
  -9  -5   6         27.67         28.63         2.23 o                         
  -8  -5   6          7.39          7.39         1.53 o                         
  -7  -5   6         17.40         18.66         1.70 o                         
  -6  -5   6         31.15         35.56         2.15 o                         
  -5  -5   6         85.73         91.45         2.82 o                         
  -4  -5   6          0.31          0.04         0.76 o                         
  -3  -5   6        112.56        118.95         2.82 o                         
  -2  -5   6         26.67         32.31         1.94 o                         
  -1  -5   6         44.48         50.24         1.91 o                         
   0  -5   6        245.80        228.76         3.32 o                         
   1  -5   6         45.61         50.59         2.21 o                         
   2  -5   6         40.34         45.71         1.90 o                         
   3  -5   6         11.19         13.71         1.45 o                         
   4  -5   6        231.77        236.30         4.83 o                         
   5  -5   6        516.02        506.18         8.73 o                         
   6  -5   6        661.35        657.49        10.52 o                         
   7  -5   6         68.13         76.31         3.00 o                         
   8  -5   6          4.95          5.84         1.56 o                         
   9  -5   6          2.69          2.15         1.68 o                         
  10  -5   6          2.31          2.55         3.04 o                         
 -11  -4   6          5.51          2.33         2.38 o                         
 -10  -4   6         99.56         97.37         4.01 o                         
  -9  -4   6         95.63         95.74         3.32 o                         
  -8  -4   6        150.23        142.98         3.52 o                         
  -7  -4   6          5.44          5.90         1.13 o                         
  -6  -4   6        274.96        298.28         5.53 o                         
  -5  -4   6        183.99        174.19         3.39 o                         
  -4  -4   6         48.78         52.10         1.77 o                         
  -3  -4   6         38.52         36.66         1.81 o                         
  -2  -4   6         21.82         35.75         1.66 o                         
  -1  -4   6       4205.46       4253.38        42.10 o                         
   0  -4   6         11.55         11.51         0.91 o                         
   1  -4   6          4.47          1.41         0.59 o                         
   2  -4   6          2.23          3.51         0.78 o                         
   3  -4   6         52.22         50.10         1.98 o                         
   4  -4   6         74.13         78.47         2.69 o                         
   5  -4   6         15.35         14.30         1.22 o                         
   6  -4   6         17.98         25.43         1.97 o                         
   7  -4   6          4.67          4.22         1.24 o                         
   8  -4   6          0.30          0.48         1.10 o                         
   9  -4   6          1.43         -0.71         1.93 o                         
  10  -4   6         14.51         11.80         1.86 o                         
 -12  -3   6          1.06          1.75         3.28 o                         
 -11  -3   6          4.03          2.17         1.99 o                         
 -10  -3   6          0.02         -1.43         1.43 o                         
  -9  -3   6        137.39        134.16         3.69 o                         
  -8  -3   6         98.33        100.14         2.92 o                         
  -7  -3   6          5.06          4.48         1.05 o                         
  -6  -3   6         69.42         80.49         2.57 o                         
  -5  -3   6         17.11         14.44         1.20 o                         
  -4  -3   6        524.37        540.36         8.10 o                         
  -3  -3   6        448.52        458.98         5.29 o                         
  -2  -3   6        124.61        125.34         2.35 o                         
  -1  -3   6          0.02          1.28         0.67 o                         
   0  -3   6        714.04        799.32         9.51 o                         
   1  -3   6          0.21          1.11         0.62 o                         
   2  -3   6        150.08        175.60         2.80 o                         
   3  -3   6        203.33        222.14         3.35 o                         
   4  -3   6          5.49          6.48         0.90 o                         
   5  -3   6         24.66         29.78         1.69 o                         
   6  -3   6          1.98          1.94         0.99 o                         
   7  -3   6        107.43        105.22         3.12 o                         
   8  -3   6          0.01          2.67         1.36 o                         
   9  -3   6         15.81         17.11         1.63 o                         
  10  -3   6          0.08          1.41         1.39 o                         
 -12  -2   6        120.73        125.01         6.14 o                         
 -11  -2   6         16.75         10.15         3.42 o                         
 -10  -2   6         33.91         35.84         2.32 o                         
  -9  -2   6         19.71         24.71         2.26 o                         
  -8  -2   6         20.12         21.68         1.75 o                         
  -7  -2   6         59.03         66.47         3.44 o                         
  -6  -2   6         36.78         33.55         1.63 o                         
  -5  -2   6         11.77          8.21         1.16 o                         
  -4  -2   6         27.95         26.17         1.12 o                         
  -3  -2   6        839.61        901.83         9.79 o                         
  -2  -2   6        515.38        542.99         5.97 o                         
  -1  -2   6       2051.83       2210.58        22.78 o                         
   0  -2   6         66.70         79.38         1.94 o                         
   1  -2   6       1621.67       1686.06        17.68 o                         
   2  -2   6        230.93        239.55         3.41 o                         
   3  -2   6        117.83        122.56         2.19 o                         
   4  -2   6         49.85         49.58         1.72 o                         
   5  -2   6          1.74          0.98         0.81 o                         
   6  -2   6         14.83         13.46         1.24 o                         
   7  -2   6        261.42        252.00         4.57 o                         
   8  -2   6        175.65        176.16         3.88 o                         
   9  -2   6          0.92          2.19         2.29 o                         
  10  -2   6        127.89        125.96         9.42 o                         
 -12  -1   6         21.98         23.21         3.70 o                         
 -11  -1   6         40.32         46.59         2.85 o                         
 -10  -1   6       1036.87       1041.61        14.25 o                         
  -9  -1   6          8.84          8.28         1.39 o                         
  -8  -1   6         30.21         30.02         1.74 o                         
  -7  -1   6         48.82         54.28         3.04 o                         
  -6  -1   6         59.99         72.32         2.57 o                         
  -5  -1   6        213.29        235.29         4.74 o                         
  -4  -1   6        207.84        221.98         3.66 o                         
  -3  -1   6       1094.24       1096.53        11.07 o                         
  -2  -1   6          0.02          0.08         0.51 o                         
  -1  -1   6          4.71          2.84         0.84 o                         
   0  -1   6         14.55         16.08         0.95 o                         
   1  -1   6        266.01        295.87         3.82 o                         
   2  -1   6          8.84         10.72         0.86 o                         
   3  -1   6         99.30        130.79         2.72 o                         
   4  -1   6         41.16         47.30         2.25 o                         
   5  -1   6        107.67        107.70         3.73 o                         
   6  -1   6         30.26         18.30         2.02 o                         
   7  -1   6          4.55         14.54         1.99 o                         
   8  -1   6         62.20         62.62         3.99 o                         
   9  -1   6        211.25        222.23         6.18 o                         
  10  -1   6        118.11        116.31         6.21 o                         
 -12   0   6        109.23        121.27         5.48 o                         
 -11   0   6         52.23         51.77         2.87 o                         
 -10   0   6        158.96        162.50         4.32 o                         
  -9   0   6        790.56        789.08        11.16 o                         
  -8   0   6         21.51         22.74         2.26 o                         
  -7   0   6          0.04         -0.74         1.14 o                         
  -6   0   6        566.14        638.86         8.49 o                         
  -5   0   6       1329.97       1382.97        16.31 o                         
  -4   0   6         65.58         71.35         2.16 o                         
  -3   0   6        173.90        161.79         2.67 o                         
  -2   0   6        187.18        195.15         3.05 o                         
  -1   0   6         37.54         41.89         1.10 o                         
   0   0   6         19.75         32.81         1.13 o                         
   1   0   6          7.88          7.95         0.72 o                         
   2   0   6         30.81         37.13         1.72 o                         
   3   0   6          9.23          7.31         0.98 o                         
   4   0   6        522.79        491.18         8.10 o                         
   5   0   6        352.36        331.13         6.89 o                         
   6   0   6         54.29         62.39         3.32 o                         
   7   0   6        310.86        301.68         6.99 o                         
   8   0   6         23.78         23.63         2.51 o                         
   9   0   6         80.79         94.26         5.91 o                         
 -12   1   6          3.83          8.51         1.76 o                         
 -11   1   6         16.18         15.15         2.15 o                         
 -10   1   6         38.43         30.99         2.87 o                         
  -9   1   6         82.90         82.81         4.50 o                         
  -8   1   6         10.41         12.52         1.72 o                         
  -7   1   6          2.07          2.40         1.24 o                         
  -6   1   6         36.06         38.91         2.28 o                         
  -5   1   6        300.65        324.68         5.78 o                         
  -4   1   6          1.29          0.10         0.57 o                         
  -3   1   6         15.77         18.23         1.09 o                         
  -2   1   6          6.35          5.93         0.72 o                         
  -1   1   6         59.58         53.85         1.41 o                         
   0   1   6         88.02         96.94         2.29 o                         
   1   1   6          4.29          3.97         0.65 o                         
   2   1   6         15.98         17.33         1.23 o                         
   3   1   6        437.95        414.38         6.62 o                         
   4   1   6          2.63          2.98         1.46 o                         
   5   1   6          6.94          6.05         1.59 o                         
   6   1   6         29.61         32.06         2.56 o                         
   7   1   6          8.91         11.36         2.01 o                         
   8   1   6          0.78          1.70         2.18 o                         
   9   1   6         42.33         68.25         4.80 o                         
 -12   2   6         30.87         23.62         2.77 o                         
 -11   2   6          0.32         -0.51         1.02 o                         
 -10   2   6          0.10          0.53         0.82 o                         
  -9   2   6         30.43         26.94         1.90 o                         
  -8   2   6          0.24          0.53         0.75 o                         
  -7   2   6         73.73         77.36         2.02 o                         
  -6   2   6        201.22        201.39         3.75 o                         
  -5   2   6         11.65         11.38         1.07 o                         
  -4   2   6         57.74         57.88         1.83 o                         
  -3   2   6         23.09         29.16         1.17 o                         
  -2   2   6        191.85        218.35         3.33 o                         
  -1   2   6        904.08        926.26        11.19 o                         
   0   2   6        297.34        281.21         4.58 o                         
   1   2   6         29.70         41.65         1.46 o                         
   2   2   6          6.70          7.18         1.00 o                         
   3   2   6       1571.28       1534.73        20.33 o                         
   4   2   6        251.80        257.37         5.24 o                         
   5   2   6        365.44        344.56         7.12 o                         
   6   2   6          3.66          4.04         1.73 o                         
   7   2   6         61.99         80.47         4.44 o                         
   8   2   6          0.17          5.33         3.02 o                         
 -12   3   6          5.61          5.69         1.54 o                         
 -11   3   6          2.09          1.50         1.64 o                         
 -10   3   6          0.01         -0.31         0.93 o                         
  -9   3   6         96.99        114.35         3.57 o                         
  -8   3   6         20.18         22.50         2.79 o                         
  -7   3   6         27.62         33.76         1.93 o                         
  -6   3   6          0.49          2.01         0.93 o                         
  -5   3   6        519.21        524.20         7.14 o                         
  -4   3   6         33.59         35.75         1.58 o                         
  -3   3   6         78.49         84.37         2.35 o                         
  -2   3   6         36.23         45.84         2.16 o                         
  -1   3   6         10.44         10.62         1.13 o                         
   0   3   6          1.18          7.90         0.81 o                         
   1   3   6         37.71         42.10         1.72 o                         
   2   3   6        835.21        797.17        10.26 o                         
   3   3   6         27.75         33.00         1.99 o                         
   4   3   6        752.23        722.02        11.56 o                         
   5   3   6         67.53         67.19         4.28 o                         
   6   3   6          1.10          2.82         2.14 o                         
   7   3   6         59.83         75.65         4.18 o                         
   8   3   6         85.12        107.48         6.51 o                         
 -12   4   6          3.63          0.20         1.67 o                         
 -11   4   6          2.36          3.36         1.51 o                         
 -10   4   6        241.41        217.39         5.19 o                         
  -9   4   6        591.58        557.06         9.28 o                         
  -8   4   6        334.38        304.34         6.20 o                         
  -7   4   6        183.87        183.37         4.79 o                         
  -6   4   6          0.02         -0.22         0.98 o                         
  -5   4   6        388.31        371.59         5.94 o                         
  -4   4   6       2043.02       2025.17        29.87 o                         
  -3   4   6         10.96          6.21         1.31 o                         
  -2   4   6          1.89          1.71         1.16 o                         
  -1   4   6         37.07         28.68         1.85 o                         
   0   4   6         21.26         28.40         1.86 o                         
   1   4   6          9.02         17.98         1.37 o                         
   2   4   6         71.36         72.30         2.35 o                         
   3   4   6         38.05         30.20         2.12 o                         
   4   4   6         13.54         16.78         2.10 o                         
   5   4   6          9.34          7.63         1.80 o                         
   6   4   6          2.96          5.60         2.00 o                         
   7   4   6         10.96         10.68         2.72 o                         
 -11   5   6          3.65          3.33         1.28 o                         
 -10   5   6         10.16          9.54         1.68 o                         
  -9   5   6         84.92         83.06         3.73 o                         
  -8   5   6          4.49          6.04         1.38 o                         
  -7   5   6         74.26         78.64         2.78 o                         
  -6   5   6         35.66         34.18         1.95 o                         
  -5   5   6          1.80          2.40         1.07 o                         
  -4   5   6        704.52        664.85        11.18 o                         
  -3   5   6         41.49         44.47         2.56 o                         
  -2   5   6         90.47         84.81         3.09 o                         
  -1   5   6         73.02         68.24         3.14 o                         
   0   5   6         21.60         16.04         1.49 o                         
   1   5   6        823.36        677.29         9.06 o                         
   2   5   6          6.39          4.26         1.13 o                         
   3   5   6         50.57         41.46         2.64 o                         
   4   5   6          0.00          0.92         2.21 o                         
   5   5   6         75.87         75.48         4.08 o                         
   6   5   6          1.00          2.02         1.92 o                         
 -11   6   6         17.31         13.77         3.91 o                         
 -10   6   6          2.10          4.17         1.65 o                         
  -9   6   6         27.88         27.05         2.36 o                         
  -8   6   6          0.04          1.15         1.18 o                         
  -7   6   6          0.55          3.12         1.17 o                         
  -6   6   6          1.84          1.66         1.04 o                         
  -5   6   6        109.95        100.38         4.65 o                         
  -4   6   6          2.56          1.12         1.48 o                         
  -3   6   6        236.33        231.28         5.86 o                         
  -2   6   6        223.30        199.12         4.95 o                         
  -1   6   6        359.16        275.34         5.95 o                         
   0   6   6          7.59          7.78         1.52 o                         
   1   6   6          8.46          7.79         1.29 o                         
   2   6   6          0.66          0.25         1.29 o                         
   3   6   6          1.25          6.17         1.21 o                         
   4   6   6         27.19         33.81         2.82 o                         
   5   6   6          2.09          1.67         2.63 o                         
 -10   7   6          0.05         -0.50         1.89 o                         
  -9   7   6          0.25         -0.39         1.40 o                         
  -8   7   6        184.14        205.31         4.96 o                         
  -7   7   6         27.99         31.21         3.13 o                         
  -6   7   6         11.69         13.09         2.33 o                         
  -5   7   6         14.78         14.11         2.22 o                         
  -4   7   6         28.10         28.66         2.71 o                         
  -3   7   6         60.57         59.37         3.79 o                         
  -2   7   6          3.77          6.66         2.30 o                         
  -1   7   6         72.72         55.62         3.37 o                         
   0   7   6         10.09         19.08         2.21 o                         
   1   7   6          3.60          6.16         1.34 o                         
   2   7   6         63.44         63.79         2.50 o                         
   3   7   6         43.01         57.03         2.67 o                         
   4   7   6         19.91         23.67         3.23 o                         
  -9   8   6        211.88        216.84         8.24 o                         
  -8   8   6          0.18          0.03         2.11 o                         
  -7   8   6          2.21          1.98         1.71 o                         
  -6   8   6         62.50         70.88         4.49 o                         
  -5   8   6         42.20         47.14         3.66 o                         
  -4   8   6         62.75         75.54         4.36 o                         
  -3   8   6         20.14         26.38         2.95 o                         
  -2   8   6         18.51         18.00         2.29 o                         
  -1   8   6          2.43          3.04         2.05 o                         
   0   8   6          1.64          2.69         1.71 o                         
   1   8   6          5.66          9.07         2.22 o                         
   2   8   6          2.41          4.84         1.64 o                         
   3   8   6          1.88          7.32         2.08 o                         
  -8   9   6         13.06         12.01         3.17 o                         
  -7   9   6         53.48         60.52         4.72 o                         
  -6   9   6         24.56         28.04         3.97 o                         
  -5   9   6          3.00          5.14         3.00 o                         
  -4   9   6         25.34         29.23         3.10 o                         
  -3   9   6         44.81         42.42         3.81 o                         
  -2   9   6          1.33          6.82         3.07 o                         
  -1   9   6         13.33          9.88         2.48 o                         
   0   9   6         56.08         50.65         4.12 o                         
   1   9   6         49.22         60.42         4.04 o                         
  -4  10   6         70.41        120.13        10.46 o                         
  -2 -13   7          9.27          3.83         2.77 o                         
  -1 -13   7         41.27         49.55         4.17 o                         
   0 -13   7          8.08         16.75         4.49 o                         
   1 -13   7          0.07          5.33         3.94 o                         
   2 -13   7          4.79         11.65         2.73 o                         
   3 -13   7          0.04          2.31         2.47 o                         
   4 -13   7         23.85         20.35         2.88 o                         
  -4 -12   7          0.17         -1.19         2.40 o                         
  -3 -12   7          0.88          1.42         1.87 o                         
  -2 -12   7         46.96         57.21         3.83 o                         
  -1 -12   7         89.12         90.08         4.44 o                         
   0 -12   7          0.35          1.32         2.17 o                         
   1 -12   7        261.15        269.85         6.63 o                         
   2 -12   7        398.41        375.29         7.36 o                         
   3 -12   7          1.19          2.93         1.72 o                         
   4 -12   7         13.04         11.67         1.73 o                         
   5 -12   7         29.32         26.79         2.47 o                         
   6 -12   7          0.00          3.26         2.82 o                         
  -6 -11   7          0.22         -1.06         3.13 o                         
  -5 -11   7         37.06         34.45         3.73 o                         
  -4 -11   7         12.81         14.26         2.25 o                         
  -3 -11   7         42.63         45.88         3.22 o                         
  -2 -11   7          0.03         -1.80         1.80 o                         
  -1 -11   7         51.65         61.01         3.26 o                         
   0 -11   7          0.99          1.55         1.55 o                         
   1 -11   7         27.08         25.16         2.09 o                         
   2 -11   7        157.82        167.51         4.69 o                         
   3 -11   7          3.47          1.08         1.14 o                         
   4 -11   7         11.02          8.06         1.41 o                         
   5 -11   7          0.82          2.88         2.37 o                         
   6 -11   7        215.68        205.29         7.70 o                         
   7 -11   7          2.83          0.12         2.69 o                         
  -7 -10   7         25.98         19.10         5.45 o                         
  -6 -10   7        323.22        325.43         7.61 o                         
  -5 -10   7         11.19          6.26         1.71 o                         
  -4 -10   7          0.02          3.17         1.62 o                         
  -3 -10   7          1.70         -0.12         1.53 o                         
  -2 -10   7         84.63         78.94         4.26 o                         
  -1 -10   7        159.02        151.93         4.26 o                         
   0 -10   7          0.33         -0.83         1.30 o                         
   1 -10   7         14.99         15.19         1.97 o                         
   2 -10   7         47.41         47.13         2.88 o                         
   3 -10   7         12.45         13.33         2.65 o                         
   4 -10   7         21.81         17.20         2.36 o                         
   5 -10   7         63.66         59.52         4.00 o                         
   6 -10   7          8.25         11.20         2.49 o                         
   7 -10   7          1.07          2.69         2.48 o                         
   8 -10   7          1.88          3.44         3.70 o                         
  -8  -9   7         98.04         98.28         7.53 o                         
  -7  -9   7         65.26         63.72         4.49 o                         
  -6  -9   7        237.05        218.90         7.19 o                         
  -5  -9   7         39.01         35.72         2.06 o                         
  -4  -9   7        174.52        156.84         5.19 o                         
  -3  -9   7         60.16         61.68         3.32 o                         
  -2  -9   7         36.37         30.05         2.35 o                         
  -1  -9   7         27.19         22.96         2.24 o                         
   0  -9   7         37.77         35.94         2.24 o                         
   1  -9   7         11.64         11.59         1.83 o                         
   2  -9   7         62.31         57.15         2.67 o                         
   3  -9   7         66.05         67.56         2.86 o                         
   4  -9   7          7.55          7.73         1.93 o                         
   5  -9   7          4.93          4.31         2.00 o                         
   6  -9   7          0.00          0.10         1.78 o                         
   7  -9   7         78.18         80.69         4.51 o                         
   8  -9   7          1.37          3.73         3.19 o                         
   9  -9   7         74.21         80.86         8.28 o                         
  -9  -8   7          4.47          3.68         2.03 o                         
  -8  -8   7         37.48         37.76         2.41 o                         
  -7  -8   7        226.76        218.99         5.01 o                         
  -6  -8   7         28.18         27.95         1.95 o                         
  -5  -8   7         18.86         18.52         1.63 o                         
  -4  -8   7         14.88         10.86         1.70 o                         
  -3  -8   7        444.16        444.74         8.48 o                         
  -2  -8   7        122.19        124.87         3.88 o                         
  -1  -8   7          0.34         -0.36         1.32 o                         
   0  -8   7          0.01          0.80         1.30 o                         
   1  -8   7         58.10         63.99         2.53 o                         
   2  -8   7        518.95        519.35         8.14 o                         
   3  -8   7         86.86         95.58         3.34 o                         
   4  -8   7        798.39        816.48        14.36 o                         
   5  -8   7         14.97         16.89         2.35 o                         
   6  -8   7        321.31        314.99         7.29 o                         
   7  -8   7         57.16         59.76         4.70 o                         
   8  -8   7         88.42         93.49         4.97 o                         
   9  -8   7          2.24          4.02         2.33 o                         
 -10  -7   7         51.35         42.05         3.79 o                         
  -9  -7   7          5.72          9.05         2.19 o                         
  -8  -7   7          0.87         -0.75         1.52 o                         
  -7  -7   7         15.94         20.07         2.07 o                         
  -6  -7   7         43.81         43.44         2.20 o                         
  -5  -7   7          4.79          4.01         0.69 o                         
  -4  -7   7          3.34          5.37         1.43 o                         
  -3  -7   7        136.38        138.12         5.30 o                         
  -2  -7   7         56.01         61.72         3.15 o                         
  -1  -7   7        127.13        119.15         3.53 o                         
   0  -7   7        805.59        801.00         9.92 o                         
   1  -7   7         34.35         30.50         1.70 o                         
   2  -7   7       1068.73       1072.03        16.01 o                         
   3  -7   7          9.02          6.18         1.28 o                         
   4  -7   7        460.84        443.03         8.16 o                         
   5  -7   7         63.88         77.64         3.61 o                         
   6  -7   7        120.42        124.65         4.35 o                         
   7  -7   7        206.94        208.27         5.79 o                         
   8  -7   7         14.40         15.56         2.30 o                         
   9  -7   7         16.15         15.02         3.19 o                         
 -10  -6   7         18.21         16.33         2.74 o                         
  -9  -6   7          1.21         -0.37         2.02 o                         
  -8  -6   7          9.69         11.82         1.88 o                         
  -7  -6   7         11.71         10.05         1.71 o                         
  -6  -6   7          9.85          9.59         1.47 o                         
  -5  -6   7        116.05        121.25         2.67 o                         
  -4  -6   7          0.42          0.14         1.03 o                         
  -3  -6   7         36.06         41.86         2.16 o                         
  -2  -6   7          9.61         10.23         1.29 o                         
  -1  -6   7         11.67          8.61         1.11 o                         
   0  -6   7         30.51         32.98         1.48 o                         
   1  -6   7          0.08          0.19         0.71 o                         
   2  -6   7          6.31          6.03         1.19 o                         
   3  -6   7         16.82         20.17         2.05 o                         
   4  -6   7         28.99         28.47         2.27 o                         
   5  -6   7        419.97        401.98         8.67 o                         
   6  -6   7        282.13        279.20         6.42 o                         
   7  -6   7         17.30         15.37         2.13 o                         
   8  -6   7         45.32         47.01         3.26 o                         
   9  -6   7         35.70         35.10         3.91 o                         
  10  -6   7          0.34         -3.34         3.34 o                         
 -11  -5   7         31.63         24.36         3.66 o                         
 -10  -5   7          4.23          6.15         1.76 o                         
  -9  -5   7          0.03          0.49         1.65 o                         
  -8  -5   7         14.70         12.74         1.75 o                         
  -7  -5   7        119.24        125.59         4.06 o                         
  -6  -5   7        117.82        118.63         3.21 o                         
  -5  -5   7        109.60        111.57         2.76 o                         
  -4  -5   7        182.15        176.13         3.92 o                         
  -3  -5   7        147.33        161.90         3.39 o                         
  -2  -5   7        124.92        137.40         3.33 o                         
  -1  -5   7         36.00         36.09         1.76 o                         
   0  -5   7          2.97          9.71         0.90 o                         
   1  -5   7         96.71         87.71         2.38 o                         
   2  -5   7         65.84         72.00         2.35 o                         
   3  -5   7         66.49         75.92         3.25 o                         
   4  -5   7         26.03         23.28         1.97 o                         
   5  -5   7        192.30        197.67         5.07 o                         
   6  -5   7        418.35        405.25         6.85 o                         
   7  -5   7          0.04         -0.72         1.30 o                         
   8  -5   7         11.58         11.40         1.83 o                         
   9  -5   7          6.94          9.13         1.88 o                         
  10  -5   7        257.38        297.16        13.16 o                         
 -11  -4   7          6.06          5.24         2.36 o                         
 -10  -4   7         33.95         27.81         2.57 o                         
  -9  -4   7          0.15         -0.14         1.29 o                         
  -8  -4   7         47.16         53.26         2.53 o                         
  -7  -4   7          9.41         10.32         1.40 o                         
  -6  -4   7        415.83        420.08         6.25 o                         
  -5  -4   7          4.32          4.46         1.03 o                         
  -4  -4   7         52.16         61.59         1.87 o                         
  -3  -4   7        280.20        293.34         5.15 o                         
  -2  -4   7      10256.64      10497.03       244.42 o                         
  -1  -4   7         41.63         52.91         1.51 o                         
   0  -4   7        264.43        263.31         3.92 o                         
   1  -4   7        144.77        143.62         2.56 o                         
   2  -4   7        277.21        306.24         4.33 o                         
   3  -4   7         12.98         16.75         1.29 o                         
   4  -4   7          1.58          3.15         1.05 o                         
   5  -4   7         66.00         59.67         2.76 o                         
   6  -4   7         38.79         37.74         2.02 o                         
   7  -4   7         32.12         24.58         1.79 o                         
   8  -4   7          9.23          8.83         1.40 o                         
   9  -4   7         40.46         46.85         2.35 o                         
  10  -4   7          3.52          1.90         1.64 o                         
 -12  -3   7         51.39         53.98         4.28 o                         
 -11  -3   7         63.05         59.84         3.98 o                         
 -10  -3   7          0.86          3.02         1.72 o                         
  -9  -3   7         89.70         90.43         3.99 o                         
  -8  -3   7         20.20         17.65         1.99 o                         
  -7  -3   7          3.52          3.84         1.06 o                         
  -6  -3   7          5.49          6.87         1.07 o                         
  -5  -3   7          1.68          2.05         0.76 o                         
  -4  -3   7        404.11        383.38         5.19 o                         
  -3  -3   7       1039.43       1019.65        11.05 o                         
  -2  -3   7       3750.46       3932.52        41.72 o                         
  -1  -3   7        961.91       1001.38        10.62 o                         
   0  -3   7        227.02        239.40         3.43 o                         
   1  -3   7        224.24        227.03         3.22 o                         
   2  -3   7        143.18        155.39         2.66 o                         
   3  -3   7       1015.30       1046.94        11.33 o                         
   4  -3   7          2.50          1.89         1.03 o                         
   5  -3   7         34.24         36.89         1.81 o                         
   6  -3   7         20.11         20.09         1.58 o                         
   7  -3   7          1.77         -0.33         1.03 o                         
   8  -3   7          3.70          0.90         1.08 o                         
   9  -3   7         10.55         14.78         1.48 o                         
  10  -3   7          9.78         -0.94         5.62 o                         
 -12  -2   7         30.09         29.92         4.43 o                         
 -11  -2   7        143.11        141.08         4.73 o                         
 -10  -2   7        675.37        675.33        10.68 o                         
  -9  -2   7        281.91        287.70         6.37 o                         
  -8  -2   7        128.09        128.72         4.07 o                         
  -7  -2   7         14.26         14.22         1.76 o                         
  -6  -2   7         11.07         11.45         1.59 o                         
  -5  -2   7         14.71         24.16         1.57 o                         
  -4  -2   7        389.28        392.95         6.36 o                         
  -3  -2   7        146.21        128.10         2.34 o                         
  -2  -2   7        218.24        235.52         3.41 o                         
  -1  -2   7        154.91        161.43         3.16 o                         
   0  -2   7         21.59         34.68         1.69 o                         
   1  -2   7        100.54        110.14         2.10 o                         
   2  -2   7        110.21        120.68         2.42 o                         
   3  -2   7        203.33        198.55         3.24 o                         
   4  -2   7          0.69          0.91         0.96 o                         
   5  -2   7          2.45          1.51         1.07 o                         
   6  -2   7        193.85        166.86         4.24 o                         
   7  -2   7          3.18          3.80         1.28 o                         
   8  -2   7        139.25        117.66         4.20 o                         
   9  -2   7          0.83          4.31         2.64 o                         
 -12  -1   7         79.29         86.42         8.45 o                         
 -11  -1   7          0.22          4.93         2.29 o                         
 -10  -1   7         87.47         90.27         4.29 o                         
  -9  -1   7         79.01         78.80         3.86 o                         
  -8  -1   7         57.49         66.55         3.31 o                         
  -7  -1   7         15.26         20.14         1.77 o                         
  -6  -1   7        114.98        118.07         3.24 o                         
  -5  -1   7        326.83        326.70         5.07 o                         
  -4  -1   7          0.23         -0.36         0.80 o                         
  -3  -1   7         61.74         72.73         1.81 o                         
  -2  -1   7          0.33         -0.50         0.50 o                         
  -1  -1   7        137.03        135.01         2.77 o                         
   0  -1   7         76.30         74.09         2.13 o                         
   1  -1   7         53.82         52.57         1.42 o                         
   2  -1   7        201.71        207.53         3.34 o                         
   3  -1   7         60.77         57.15         2.03 o                         
   4  -1   7        329.67        317.38         5.28 o                         
   5  -1   7          9.63         11.43         1.56 o                         
   6  -1   7       1259.47       1154.29        16.87 o                         
   7  -1   7        150.61        147.30         4.39 o                         
   8  -1   7        122.13        114.81         4.37 o                         
   9  -1   7          0.06          3.65         2.00 o                         
 -12   0   7         30.14         34.02         3.36 o                         
 -11   0   7         30.28         30.39         2.92 o                         
 -10   0   7         51.39         49.06         3.48 o                         
  -9   0   7         30.02         31.44         2.66 o                         
  -8   0   7         50.85         56.36         2.94 o                         
  -7   0   7        357.13        395.78         6.67 o                         
  -6   0   7         62.55         76.78         2.74 o                         
  -5   0   7        120.03        133.74         3.17 o                         
  -4   0   7         31.81         30.66         1.58 o                         
  -3   0   7        180.67        191.50         3.26 o                         
  -2   0   7        308.70        314.08         3.93 o                         
  -1   0   7        680.82        758.66         7.99 o                         
   0   0   7        138.36        131.58         2.42 o                         
   1   0   7        101.63         82.36         1.83 o                         
   2   0   7        206.12        187.28         3.16 o                         
   3   0   7        908.88        893.73        11.97 o                         
   4   0   7        537.71        516.41         8.06 o                         
   5   0   7         21.36         29.69         2.22 o                         
   6   0   7         38.04         44.47         3.96 o                         
   7   0   7         59.07         56.18         3.42 o                         
   8   0   7         90.61        114.80         4.76 o                         
   9   0   7         13.66         17.09         2.60 o                         
 -12   1   7          0.29         -1.98         2.06 o                         
 -11   1   7         14.36         14.45         2.43 o                         
 -10   1   7         68.37         67.85         3.94 o                         
  -9   1   7          2.59          1.02         1.48 o                         
  -8   1   7         11.29          9.82         1.85 o                         
  -7   1   7          0.01         -0.20         1.35 o                         
  -6   1   7         33.47         40.12         2.41 o                         
  -5   1   7         37.78         36.04         1.90 o                         
  -4   1   7         34.14         31.26         1.24 o                         
  -3   1   7        362.86        344.06         5.41 o                         
  -2   1   7        182.55        191.17         3.07 o                         
  -1   1   7        256.35        266.49         3.78 o                         
   0   1   7        111.72        117.30         2.56 o                         
   1   1   7         55.05         53.72         1.67 o                         
   2   1   7         11.59         13.77         1.22 o                         
   3   1   7        104.76         99.56         2.91 o                         
   4   1   7        768.33        721.21        10.78 o                         
   5   1   7        153.63        146.73         4.50 o                         
   6   1   7          2.83          2.12         1.64 o                         
   7   1   7         10.38          8.67         1.91 o                         
   8   1   7          0.30         -2.04         2.04 o                         
 -12   2   7          2.88          8.00         3.21 o                         
 -11   2   7         33.47         37.77         3.60 o                         
 -10   2   7         15.76         15.21         2.65 o                         
  -9   2   7        123.33        122.78         4.38 o                         
  -8   2   7          6.04          6.33         1.72 o                         
  -7   2   7          9.43         10.51         1.65 o                         
  -6   2   7          0.11         -0.53         1.06 o                         
  -5   2   7        290.68        282.14         4.27 o                         
  -4   2   7         51.97         51.62         1.82 o                         
  -3   2   7          2.63          2.14         0.83 o                         
  -2   2   7          9.93         12.77         1.04 o                         
  -1   2   7          5.61          8.33         1.11 o                         
   0   2   7          0.04         -0.04         0.68 o                         
   1   2   7         61.41         63.80         1.87 o                         
   2   2   7       1453.27       1386.83        15.05 o                         
   3   2   7         32.93         36.06         2.24 o                         
   4   2   7         20.80         23.11         2.00 o                         
   5   2   7          9.52          8.78         2.01 o                         
   6   2   7         32.97         39.95         2.90 o                         
   7   2   7         10.57         10.59         2.24 o                         
   8   2   7          0.96          1.19         2.38 o                         
 -12   3   7          1.53         -1.07         2.56 o                         
 -11   3   7          0.52         -1.72         1.72 o                         
 -10   3   7        126.50        119.04         5.11 o                         
  -9   3   7         59.13         55.01         3.51 o                         
  -8   3   7         53.79         53.87         3.03 o                         
  -7   3   7         43.70         51.01         2.39 o                         
  -6   3   7         14.21         13.46         1.32 o                         
  -5   3   7         12.86         14.38         1.54 o                         
  -4   3   7          0.15          0.14         0.88 o                         
  -3   3   7         60.12         59.81         2.26 o                         
  -2   3   7         85.93         87.69         2.67 o                         
  -1   3   7         34.43         34.40         1.79 o                         
   0   3   7         29.99         25.61         1.65 o                         
   1   3   7        255.32        248.07         4.05 o                         
   2   3   7         26.28         25.28         1.56 o                         
   3   3   7        382.39        375.51         6.41 o                         
   4   3   7          0.05         -0.16         2.05 o                         
   5   3   7         72.76         77.90         3.88 o                         
   6   3   7        188.27        201.67         5.55 o                         
   7   3   7        105.60        139.33         6.58 o                         
 -12   4   7         43.72         45.50         4.93 o                         
 -11   4   7         24.07         22.98         2.70 o                         
 -10   4   7          4.37          7.54         1.75 o                         
  -9   4   7         65.75         61.48         3.17 o                         
  -8   4   7         35.44         30.38         2.08 o                         
  -7   4   7        174.10        174.03         3.91 o                         
  -6   4   7       1338.61       1310.87        15.70 o                         
  -5   4   7        781.10        783.60        10.84 o                         
  -4   4   7         20.92         19.09         2.04 o                         
  -3   4   7          1.80          2.99         1.10 o                         
  -2   4   7          2.35          1.11         1.10 o                         
  -1   4   7         17.45         20.83         1.85 o                         
   0   4   7         26.48         28.15         1.96 o                         
   1   4   7          0.10          1.23         1.00 o                         
   2   4   7         85.98         70.42         2.54 o                         
   3   4   7         58.23         52.40         2.85 o                         
   4   4   7          7.86          9.43         2.08 o                         
   5   4   7         71.56         79.92         4.01 o                         
   6   4   7         23.28         28.13         3.26 o                         
 -11   5   7         67.13         49.71         2.89 o                         
 -10   5   7          0.17          0.48         1.40 o                         
  -9   5   7         52.28         53.79         2.96 o                         
  -8   5   7         91.36         96.95         3.27 o                         
  -7   5   7          1.04          1.77         1.28 o                         
  -6   5   7          5.55          9.49         1.38 o                         
  -5   5   7        438.65        425.54         7.07 o                         
  -4   5   7         52.10         48.57         3.23 o                         
  -3   5   7        211.43        184.40         4.66 o                         
  -2   5   7         16.82          9.04         1.79 o                         
  -1   5   7        343.22        289.45         5.91 o                         
   0   5   7         10.27          6.13         1.42 o                         
   1   5   7          0.21          0.33         0.95 o                         
   2   5   7         93.39         75.68         2.59 o                         
   3   5   7         14.73         13.13         1.71 o                         
   4   5   7        130.74        124.00         5.03 o                         
   5   5   7          0.45          2.56         2.10 o                         
 -10   6   7          2.19          1.20         1.74 o                         
  -9   6   7          8.15          5.45         1.94 o                         
  -8   6   7          0.04          0.97         1.36 o                         
  -7   6   7          6.70          7.77         1.42 o                         
  -6   6   7         27.61         24.60         2.47 o                         
  -5   6   7         98.12         96.06         4.60 o                         
  -4   6   7         86.55         88.08         4.72 o                         
  -3   6   7         31.00         24.33         2.22 o                         
  -2   6   7          1.63          1.09         1.49 o                         
  -1   6   7         45.58         35.32         2.84 o                         
   0   6   7          9.49          7.35         1.25 o                         
   1   6   7          1.32          2.12         1.13 o                         
   2   6   7         20.28         20.56         1.72 o                         
   3   6   7        134.33        147.11         4.17 o                         
   4   6   7         69.25         80.75         5.05 o                         
 -10   7   7         35.17         40.27         3.54 o                         
  -9   7   7         73.77         82.37         3.73 o                         
  -8   7   7          6.01          5.61         2.15 o                         
  -7   7   7         31.48         32.75         2.85 o                         
  -6   7   7          1.14          1.12         1.65 o                         
  -5   7   7         23.11         24.91         2.90 o                         
  -4   7   7         40.53         34.74         3.00 o                         
  -3   7   7         16.05          6.85         2.01 o                         
  -2   7   7          9.15         12.26         2.00 o                         
  -1   7   7         27.88         21.98         2.39 o                         
   0   7   7          6.16          6.74         1.62 o                         
   1   7   7         42.72         40.24         2.34 o                         
   2   7   7        141.62        164.76         5.07 o                         
   3   7   7         55.60         76.35         4.41 o                         
  -8   8   7         18.27         22.28         3.05 o                         
  -7   8   7          2.15          1.73         2.08 o                         
  -6   8   7         13.48         12.40         2.95 o                         
  -5   8   7         97.03        113.85         5.33 o                         
  -4   8   7         30.02         36.98         3.07 o                         
  -3   8   7         54.20         63.31         3.91 o                         
  -2   8   7         13.45         16.41         2.14 o                         
  -1   8   7         11.08         18.53         2.36 o                         
   0   8   7          4.27          5.84         1.90 o                         
   1   8   7         45.31         55.55         4.12 o                         
  -6   9   7          3.15          5.81         2.44 o                         
  -5   9   7          7.79         11.00         2.93 o                         
  -4   9   7         24.73         28.30         3.30 o                         
  -3   9   7        110.11        115.41         6.95 o                         
  -2   9   7          0.01          0.07         2.15 o                         
  -1   9   7         33.92         34.87         4.14 o                         
  -2 -13   8        240.62        238.86        20.30 o                         
  -1 -13   8         68.42         74.83         4.60 o                         
   0 -13   8         43.92         63.49         4.40 o                         
   1 -13   8          0.06          8.60         2.59 o                         
   2 -13   8         66.42         55.15         3.93 o                         
   3 -13   8         20.03         16.40         1.97 o                         
  -4 -12   8         35.58         41.38         4.89 o                         
  -3 -12   8          0.09          6.20         2.43 o                         
  -2 -12   8         44.93         46.53         4.09 o                         
  -1 -12   8         34.16         35.33         2.72 o                         
   0 -12   8        480.31        458.87         8.49 o                         
   1 -12   8        427.82        419.17         8.44 o                         
   2 -12   8         14.27         16.72         2.06 o                         
   3 -12   8          7.46          9.53         1.43 o                         
   4 -12   8          0.19          0.89         2.48 o                         
   5 -12   8          6.85          7.51         2.70 o                         
  -6 -11   8        128.25        132.21         6.83 o                         
  -5 -11   8          0.39          4.86         2.98 o                         
  -4 -11   8         20.30         26.47         2.78 o                         
  -3 -11   8          2.98          2.35         1.70 o                         
  -2 -11   8          5.70          7.56         2.42 o                         
  -1 -11   8          0.53          1.97         1.69 o                         
   0 -11   8          0.11          3.24         1.62 o                         
   1 -11   8        198.68        204.59         5.87 o                         
   2 -11   8         61.46         64.62         3.05 o                         
   3 -11   8          6.95          9.01         1.42 o                         
   4 -11   8         20.63         20.16         2.65 o                         
   5 -11   8        212.66        203.35         6.58 o                         
   6 -11   8         53.56         54.55         6.52 o                         
   7 -11   8          5.67          5.74         3.07 o                         
  -7 -10   8        609.87        595.77        15.46 o                         
  -6 -10   8          2.52          7.73         2.02 o                         
  -5 -10   8         33.83         27.42         3.40 o                         
  -4 -10   8          0.12          2.12         1.68 o                         
  -3 -10   8          1.38          2.38         1.55 o                         
  -2 -10   8          2.53          3.77         1.86 o                         
  -1 -10   8         86.90         95.68         3.93 o                         
   0 -10   8          0.88          0.63         1.33 o                         
   1 -10   8          2.55          1.63         1.26 o                         
   2 -10   8          2.01          1.83         1.18 o                         
   3 -10   8          2.73          2.94         1.82 o                         
   4 -10   8          1.15          0.32         1.74 o                         
   5 -10   8        192.53        201.97         6.28 o                         
   6 -10   8         15.90         16.97         2.69 o                         
   7 -10   8         11.33         13.66         3.09 o                         
   8 -10   8          4.33          6.93         5.00 o                         
  -8  -9   8         10.15          8.99         2.18 o                         
  -7  -9   8         60.87         66.11         4.26 o                         
  -6  -9   8         23.10         23.05         2.88 o                         
  -5  -9   8        105.66         90.43         4.65 o                         
  -4  -9   8         84.74         84.60         4.00 o                         
  -3  -9   8         87.12         86.79         3.79 o                         
  -2  -9   8         38.61         42.83         2.74 o                         
  -1  -9   8          3.03          1.43         1.31 o                         
   0  -9   8          7.90         11.47         1.81 o                         
   1  -9   8         28.10         29.90         1.95 o                         
   2  -9   8          0.77          0.97         1.25 o                         
   3  -9   8          0.74          2.56         1.56 o                         
   4  -9   8         13.83         15.57         4.24 o                         
   5  -9   8         31.89         30.79         2.79 o                         
   6  -9   8          0.17          2.79         2.15 o                         
   7  -9   8          0.58          1.72         1.85 o                         
   8  -9   8         11.31         11.97         2.89 o                         
  -9  -8   8         15.63         16.03         2.94 o                         
  -8  -8   8         76.28         74.62         3.39 o                         
  -7  -8   8        113.58         99.05         3.59 o                         
  -6  -8   8        101.13        105.14         4.45 o                         
  -5  -8   8        104.98         96.30         4.11 o                         
  -4  -8   8          1.96          1.42         1.34 o                         
  -3  -8   8        125.25        133.84         3.93 o                         
  -2  -8   8          0.94          1.00         1.45 o                         
  -1  -8   8         49.83         59.77         2.87 o                         
   0  -8   8        127.90        124.42         3.10 o                         
   1  -8   8         15.29         14.23         1.44 o                         
   2  -8   8        143.97        145.62         5.05 o                         
   3  -8   8        183.90        188.88         5.76 o                         
   4  -8   8          8.35          9.53         1.89 o                         
   5  -8   8        710.30        721.84        13.80 o                         
   6  -8   8          9.37         10.13         2.03 o                         
   7  -8   8         32.72         30.77         2.91 o                         
   8  -8   8         12.85          5.35         3.30 o                         
   9  -8   8          8.27          7.41         3.36 o                         
 -10  -7   8         90.83         88.86         5.47 o                         
  -9  -7   8         11.52         13.36         2.42 o                         
  -8  -7   8          2.91          3.36         2.47 o                         
  -7  -7   8         35.31         31.42         1.94 o                         
  -6  -7   8         19.42         21.12         2.19 o                         
  -5  -7   8          2.85          1.50         1.37 o                         
  -4  -7   8          0.66         -1.23         1.23 o                         
  -3  -7   8          0.20          0.25         1.10 o                         
  -2  -7   8        333.52        324.60         5.86 o                         
  -1  -7   8         24.57         22.04         1.77 o                         
   0  -7   8        579.37        549.96         7.38 o                         
   1  -7   8        117.68        108.16         2.84 o                         
   2  -7   8       1512.20       1477.64        19.69 o                         
   3  -7   8        329.22        308.57         6.31 o                         
   4  -7   8          0.01         -0.91         1.29 o                         
   5  -7   8         42.47         46.49         3.09 o                         
   6  -7   8       1174.44       1165.17        17.42 o                         
   7  -7   8         65.47         67.98         3.62 o                         
   8  -7   8          0.44          1.92         1.93 o                         
   9  -7   8         34.50         35.71         3.67 o                         
 -10  -6   8         37.10         38.45         3.38 o                         
  -9  -6   8         23.87         23.10         2.22 o                         
  -8  -6   8          5.07          4.91         1.52 o                         
  -7  -6   8         58.49         61.43         2.83 o                         
  -6  -6   8        229.54        234.58         4.67 o                         
  -5  -6   8          0.01         -0.26         1.17 o                         
  -4  -6   8         47.23         42.81         2.52 o                         
  -3  -6   8        326.27        346.24         6.81 o                         
  -2  -6   8        153.48        144.20         3.59 o                         
  -1  -6   8          0.75          3.00         0.92 o                         
   0  -6   8        277.10        244.13         3.88 o                         
   1  -6   8         64.98         69.40         2.71 o                         
   2  -6   8        104.18        107.55         3.25 o                         
   3  -6   8          7.39         11.41         1.73 o                         
   4  -6   8         98.89        102.37         3.36 o                         
   5  -6   8          1.05          0.60         1.36 o                         
   6  -6   8        152.77        164.79         5.64 o                         
   7  -6   8         26.41         29.94         2.61 o                         
   8  -6   8         18.66         19.77         2.47 o                         
   9  -6   8         19.58         13.21         2.78 o                         
 -11  -5   8          0.01         -1.44         2.63 o                         
 -10  -5   8         13.31         11.20         2.02 o                         
  -9  -5   8         18.70         14.85         2.11 o                         
  -8  -5   8          4.41          3.00         1.42 o                         
  -7  -5   8          1.25          0.69         1.27 o                         
  -6  -5   8        182.05        171.96         3.90 o                         
  -5  -5   8         19.48         18.09         1.47 o                         
  -4  -5   8        130.71        129.39         3.30 o                         
  -3  -5   8          5.10          7.88         1.14 o                         
  -2  -5   8        109.42        114.99         2.62 o                         
  -1  -5   8        307.55        300.88         4.26 o                         
   0  -5   8         17.04         24.35         1.40 o                         
   1  -5   8          3.93          4.06         0.94 o                         
   2  -5   8         15.31         18.58         1.54 o                         
   3  -5   8          0.40          0.22         1.07 o                         
   4  -5   8         23.54         22.78         1.71 o                         
   5  -5   8         61.56         65.55         3.32 o                         
   6  -5   8        451.91        434.73         7.53 o                         
   7  -5   8          0.01          1.17         1.40 o                         
   8  -5   8         52.38         51.17         2.84 o                         
   9  -5   8         63.05         79.07         3.98 o                         
 -11  -4   8         24.80         24.04         3.29 o                         
 -10  -4   8          0.33          0.90         1.85 o                         
  -9  -4   8          5.80          7.32         1.75 o                         
  -8  -4   8          1.19          3.32         1.18 o                         
  -7  -4   8         58.87         66.54         2.97 o                         
  -6  -4   8         20.11         23.18         1.79 o                         
  -5  -4   8          4.16          5.57         1.24 o                         
  -4  -4   8         70.93         77.81         2.40 o                         
  -3  -4   8        961.96        967.04        12.66 o                         
  -2  -4   8        651.21        686.82         8.28 o                         
  -1  -4   8         46.04         47.67         1.41 o                         
   0  -4   8         72.75         74.33         1.77 o                         
   1  -4   8        196.50        190.26         3.01 o                         
   2  -4   8        284.08        292.38         4.20 o                         
   3  -4   8         81.74         85.63         2.47 o                         
   4  -4   8        111.38        115.71         2.80 o                         
   5  -4   8         10.08          9.10         0.93 o                         
   6  -4   8         16.80         15.58         1.37 o                         
   7  -4   8         15.82         15.14         1.67 o                         
   8  -4   8          0.04          0.70         1.49 o                         
   9  -4   8         16.45         14.58         1.82 o                         
 -12  -3   8         57.60         64.35         5.28 o                         
 -11  -3   8         53.70         50.27         3.61 o                         
 -10  -3   8        131.32        131.73         5.09 o                         
  -9  -3   8        123.44        126.89         4.46 o                         
  -8  -3   8         62.96         69.52         3.22 o                         
  -7  -3   8          5.56          4.93         1.49 o                         
  -6  -3   8         18.47         15.05         1.23 o                         
  -5  -3   8          0.20         -0.14         0.67 o                         
  -4  -3   8         49.57         48.41         1.74 o                         
  -3  -3   8          1.20          2.01         0.76 o                         
  -2  -3   8        957.28        997.97        10.26 o                         
  -1  -3   8         10.92         15.89         1.48 o                         
   0  -3   8        190.98        195.50         4.17 o                         
   1  -3   8        584.23        569.20         6.61 o                         
   2  -3   8         72.31         80.74         1.95 o                         
   3  -3   8          0.92          0.73         0.82 o                         
   4  -3   8          0.16         -0.62         0.76 o                         
   5  -3   8         26.60         31.21         1.94 o                         
   6  -3   8        205.10        189.46         4.20 o                         
   7  -3   8         88.67         78.31         3.21 o                         
   8  -3   8          1.44         -0.32         1.41 o                         
   9  -3   8          1.53          2.61         1.86 o                         
 -12  -2   8          6.05          3.92         2.94 o                         
 -11  -2   8         23.91         18.28         2.38 o                         
 -10  -2   8         88.10         99.38         4.56 o                         
  -9  -2   8        240.49        256.85         6.06 o                         
  -8  -2   8         21.49         19.92         2.09 o                         
  -7  -2   8         46.20         55.80         2.91 o                         
  -6  -2   8         39.16         44.88         2.38 o                         
  -5  -2   8        644.42        666.55         8.52 o                         
  -4  -2   8        227.15        237.83         4.06 o                         
  -3  -2   8        166.33        177.20         2.93 o                         
  -2  -2   8         34.04         31.77         1.83 o                         
  -1  -2   8         81.45         91.23         2.38 o                         
   0  -2   8          0.44          0.19         0.77 o                         
   1  -2   8        148.97        138.89         2.61 o                         
   2  -2   8          0.57         -0.66         0.69 o                         
   3  -2   8        131.33        132.31         2.98 o                         
   4  -2   8          1.15          0.59         1.04 o                         
   5  -2   8          0.26          0.53         1.09 o                         
   6  -2   8         73.67         69.46         3.40 o                         
   7  -2   8         10.16         11.39         1.80 o                         
   8  -2   8          2.58          3.67         1.77 o                         
   9  -2   8          5.11          5.92         2.19 o                         
 -12  -1   8          0.51          1.28         2.93 o                         
 -11  -1   8         21.06         14.72         2.55 o                         
 -10  -1   8         80.14         88.60         4.23 o                         
  -9  -1   8          2.60          2.34         1.77 o                         
  -8  -1   8          0.68          2.33         1.46 o                         
  -7  -1   8         53.54         59.97         3.00 o                         
  -6  -1   8        514.65        533.31         7.83 o                         
  -5  -1   8         50.32         50.32         2.25 o                         
  -4  -1   8        142.04        140.41         3.70 o                         
  -3  -1   8         61.63         50.24         1.41 o                         
  -2  -1   8        807.30        853.51        10.96 o                         
  -1  -1   8         22.14         24.07         1.73 o                         
   0  -1   8         21.22         17.05         1.06 o                         
   1  -1   8         36.04         32.69         1.30 o                         
   2  -1   8        128.45        114.34         2.36 o                         
   3  -1   8          7.64          7.71         1.26 o                         
   4  -1   8        448.61        426.91         6.84 o                         
   5  -1   8         88.88         96.41         3.09 o                         
   6  -1   8        161.96        158.27         4.37 o                         
   7  -1   8          8.96         17.16         2.48 o                         
   8  -1   8         11.73          9.18         1.95 o                         
 -12   0   8         22.28         21.36         3.33 o                         
 -11   0   8         15.71         15.57         2.40 o                         
 -10   0   8         46.90         48.10         3.27 o                         
  -9   0   8         26.94         29.24         2.63 o                         
  -8   0   8        127.76        134.67         3.99 o                         
  -7   0   8          1.16          1.65         1.33 o                         
  -6   0   8          7.02          8.13         1.44 o                         
  -5   0   8         56.36         56.39         2.22 o                         
  -4   0   8         18.66         18.16         1.14 o                         
  -3   0   8          3.73          3.56         0.77 o                         
  -2   0   8       1750.74       1732.28        17.62 o                         
  -1   0   8        217.64        234.31         3.72 o                         
   0   0   8        934.19        890.41        10.99 o                         
   1   0   8         16.82         17.06         1.04 o                         
   2   0   8        420.51        388.91         5.79 o                         
   3   0   8        161.22        149.72         4.17 o                         
   4   0   8        324.56        311.35         5.87 o                         
   5   0   8         93.13         95.99         3.51 o                         
   6   0   8         61.85         61.14         3.26 o                         
   7   0   8         34.34         23.81         2.61 o                         
   8   0   8         22.63         30.68         2.88 o                         
 -12   1   8          0.37         -2.00         2.11 o                         
 -11   1   8          0.25         -2.03         2.03 o                         
 -10   1   8         30.65         29.03         3.07 o                         
  -9   1   8          1.37          0.84         1.73 o                         
  -8   1   8          0.99         -0.20         1.53 o                         
  -7   1   8          2.12          3.38         1.42 o                         
  -6   1   8          1.21          0.84         1.16 o                         
  -5   1   8        291.19        306.08         4.99 o                         
  -4   1   8         58.58         55.05         1.80 o                         
  -3   1   8         23.41         29.69         1.38 o                         
  -2   1   8         48.97         40.18         1.47 o                         
  -1   1   8        523.94        568.95         7.05 o                         
   0   1   8        219.87        218.04         3.82 o                         
   1   1   8        183.94        172.73         2.84 o                         
   2   1   8       1791.59       1721.21        19.94 o                         
   3   1   8        718.38        686.34        10.62 o                         
   4   1   8          3.33          4.57         1.38 o                         
   5   1   8          4.31          3.99         1.51 o                         
   6   1   8          0.57          2.17         1.57 o                         
   7   1   8          1.47          2.45         2.13 o                         
   8   1   8         13.34         17.24         3.40 o                         
 -12   2   8          4.36          4.85         2.70 o                         
 -11   2   8          0.88          3.20         2.21 o                         
 -10   2   8         17.24         11.05         2.17 o                         
  -9   2   8         72.57         74.07         4.08 o                         
  -8   2   8          9.79         11.00         1.86 o                         
  -7   2   8        168.12        164.22         4.57 o                         
  -6   2   8          4.53          4.24         1.30 o                         
  -5   2   8         28.55         31.68         1.91 o                         
  -4   2   8          1.84          1.41         0.73 o                         
  -3   2   8         50.94         54.78         2.28 o                         
  -2   2   8         25.80         29.05         1.67 o                         
  -1   2   8         51.00         53.11         2.12 o                         
   0   2   8        265.52        239.66         4.14 o                         
   1   2   8         99.75         95.75         2.49 o                         
   2   2   8          7.70          6.03         1.17 o                         
   3   2   8          0.16          0.16         1.06 o                         
   4   2   8        100.78        104.41         4.12 o                         
   5   2   8          1.43          2.60         1.74 o                         
   6   2   8         44.82         56.62         3.96 o                         
   7   2   8          4.45          5.74         2.35 o                         
 -12   3   8         29.15         34.36         4.26 o                         
 -11   3   8          0.00          4.02         2.30 o                         
 -10   3   8         68.90         74.79         4.06 o                         
  -9   3   8         35.23         39.32         3.12 o                         
  -8   3   8        103.91        101.30         3.78 o                         
  -7   3   8         23.50         21.63         1.49 o                         
  -6   3   8         77.72         79.79         2.52 o                         
  -5   3   8        123.05        122.36         2.75 o                         
  -4   3   8        637.51        627.23         8.47 o                         
  -3   3   8         53.01         51.57         2.69 o                         
  -2   3   8          5.05          4.92         1.19 o                         
  -1   3   8         12.28         11.24         1.27 o                         
   0   3   8          0.77          2.87         1.19 o                         
   1   3   8          6.02          6.86         1.12 o                         
   2   3   8         10.42         12.25         1.48 o                         
   3   3   8         16.24         17.47         1.72 o                         
   4   3   8          1.37          1.94         1.62 o                         
   5   3   8          0.97          2.83         1.98 o                         
   6   3   8        154.30        167.99         9.03 o                         
 -11   4   8         24.75         21.20         3.54 o                         
 -10   4   8         68.02         64.74         4.65 o                         
  -9   4   8         15.75         11.99         2.10 o                         
  -8   4   8         14.00         12.33         1.59 o                         
  -7   4   8         78.36         80.78         2.67 o                         
  -6   4   8        439.85        429.39         6.58 o                         
  -5   4   8        925.60        911.67        12.37 o                         
  -4   4   8          7.58          9.71         1.54 o                         
  -3   4   8         91.07         90.84         3.19 o                         
  -2   4   8          0.26         -1.08         1.22 o                         
  -1   4   8        361.67        311.41         5.28 o                         
   0   4   8         34.43         30.31         1.93 o                         
   1   4   8        106.92         99.40         2.87 o                         
   2   4   8          5.55          7.93         1.11 o                         
   3   4   8          6.89         10.06         1.57 o                         
   4   4   8         18.74         22.60         2.73 o                         
   5   4   8          4.86          5.06         2.14 o                         
 -11   5   8         22.52         32.01         3.47 o                         
 -10   5   8         10.21          8.17         1.56 o                         
  -9   5   8         10.07          4.72         1.25 o                         
  -8   5   8          1.03         -0.18         1.35 o                         
  -7   5   8          0.78          0.69         0.96 o                         
  -6   5   8        286.91        268.01         5.87 o                         
  -5   5   8          1.63          2.94         1.43 o                         
  -4   5   8        171.31        170.72         5.09 o                         
  -3   5   8        182.43        167.88         4.65 o                         
  -2   5   8          8.27          9.69         1.64 o                         
  -1   5   8          0.58          2.12         1.35 o                         
   0   5   8          1.57          0.27         1.10 o                         
   1   5   8          2.46          6.12         1.30 o                         
   2   5   8          6.87          9.38         1.39 o                         
   3   5   8        104.67        114.93         3.85 o                         
   4   5   8         35.21         42.06         3.59 o                         
 -10   6   8          1.17         -2.41         2.41 o                         
  -9   6   8         35.39         36.54         3.05 o                         
  -8   6   8         62.57         69.78         3.07 o                         
  -7   6   8          0.21         -1.32         1.32 o                         
  -6   6   8         64.94         66.78         3.49 o                         
  -5   6   8          1.12          0.99         1.50 o                         
  -4   6   8         16.52         12.83         2.10 o                         
  -3   6   8          6.33          5.80         1.75 o                         
  -2   6   8         92.39         90.29         3.84 o                         
  -1   6   8         29.93         29.77         2.50 o                         
   0   6   8         59.09         52.07         2.57 o                         
   1   6   8         31.09         34.91         2.29 o                         
   2   6   8         44.41         54.43         2.66 o                         
   3   6   8          7.20          6.54         1.68 o                         
  -9   7   8          0.36          1.64         2.04 o                         
  -8   7   8         17.80         20.97         2.89 o                         
  -7   7   8         39.15         39.88         3.32 o                         
  -6   7   8         30.30         28.25         2.98 o                         
  -5   7   8          3.86          6.19         2.03 o                         
  -4   7   8          9.70          7.14         1.82 o                         
  -3   7   8         70.47         78.12         3.74 o                         
  -2   7   8         10.31         10.30         2.78 o                         
  -1   7   8          8.04          4.57         1.63 o                         
   0   7   8         40.96         55.69         3.65 o                         
   1   7   8          0.69          1.09         1.59 o                         
   2   7   8         86.38         86.83         3.85 o                         
  -7   8   8          0.00         -2.01         2.01 o                         
  -6   8   8         18.16         20.22         2.86 o                         
  -5   8   8        128.35        156.02         6.46 o                         
  -4   8   8         59.99         66.30         4.21 o                         
  -3   8   8          4.25          4.14         2.23 o                         
  -2   8   8          2.18          3.36         2.27 o                         
  -1   8   8          0.14          0.27         1.86 o                         
   0   8   8        183.66        208.45        10.24 o                         
  -1 -13   9         70.67         83.62         5.05 o                         
   0 -13   9         18.33         19.59         3.08 o                         
   1 -13   9        277.32        268.45        15.91 o                         
   2 -13   9          7.81          8.25         2.47 o                         
   3 -13   9         25.12         23.73         3.75 o                         
  -4 -12   9          5.40          1.85         2.99 o                         
  -3 -12   9          0.06          2.92         2.26 o                         
  -2 -12   9          2.14          6.92         2.39 o                         
  -1 -12   9          9.75         13.62         2.46 o                         
   0 -12   9         59.94         59.96         3.61 o                         
   1 -12   9        183.89        190.48         5.41 o                         
   2 -12   9          0.02         -1.03         1.72 o                         
   3 -12   9          8.62         13.38         3.38 o                         
   4 -12   9          0.19          0.55         2.08 o                         
   5 -12   9        114.64        105.89         6.50 o                         
  -6 -11   9          0.29          5.38         2.53 o                         
  -5 -11   9          2.89          2.20         2.27 o                         
  -4 -11   9         21.40         24.19         2.67 o                         
  -3 -11   9         21.74         22.60         2.63 o                         
  -2 -11   9         25.26         26.07         2.41 o                         
  -1 -11   9          7.40          6.96         1.82 o                         
   0 -11   9         21.43         24.53         2.76 o                         
   1 -11   9         34.31         32.06         2.06 o                         
   2 -11   9          7.69         11.03         1.56 o                         
   3 -11   9          0.00         -0.19         1.38 o                         
   4 -11   9         29.66         36.42         3.19 o                         
   5 -11   9         28.83         29.24         3.52 o                         
   6 -11   9         10.88          9.23         2.86 o                         
  -7 -10   9          0.08         10.22         2.97 o                         
  -6 -10   9        144.43        144.96         6.16 o                         
  -5 -10   9         20.32         26.35         3.18 o                         
  -4 -10   9         13.69         15.02         2.96 o                         
  -3 -10   9        242.72        243.19         5.91 o                         
  -2 -10   9         38.15         41.83         2.82 o                         
  -1 -10   9          0.05          1.48         1.34 o                         
   0 -10   9         22.65         25.39         2.15 o                         
   1 -10   9         11.58         12.30         1.52 o                         
   2 -10   9         13.62         13.79         1.72 o                         
   3 -10   9          9.94          8.86         1.61 o                         
   4 -10   9         74.19         74.04         4.39 o                         
   5 -10   9         13.99         12.97         2.17 o                         
   6 -10   9          0.80         -0.46         2.43 o                         
   7 -10   9         25.61         24.32         3.64 o                         
  -8  -9   9          4.78          3.45         2.39 o                         
  -7  -9   9         82.13         78.17         4.27 o                         
  -6  -9   9         14.28         13.13         2.12 o                         
  -5  -9   9         11.75         13.12         2.07 o                         
  -4  -9   9         33.93         32.02         2.60 o                         
  -3  -9   9          1.58          4.98         1.89 o                         
  -2  -9   9         36.34         35.14         2.73 o                         
  -1  -9   9         41.49         49.92         3.23 o                         
   0  -9   9         33.07         32.40         2.40 o                         
   1  -9   9         81.07         82.12         2.95 o                         
   2  -9   9         13.49         13.21         1.89 o                         
   3  -9   9         23.65         30.34         3.56 o                         
   4  -9   9          5.38          1.74         1.80 o                         
   5  -9   9         32.96         37.22         2.99 o                         
   6  -9   9          5.70          7.52         2.46 o                         
   7  -9   9          0.12          0.56         4.05 o                         
   8  -9   9          0.63          2.25         2.77 o                         
  -9  -8   9         45.52         33.79         3.73 o                         
  -8  -8   9         13.76         12.46         2.35 o                         
  -7  -8   9         96.45         94.45         4.41 o                         
  -6  -8   9         21.41         22.38         3.04 o                         
  -5  -8   9          5.41          6.54         1.75 o                         
  -4  -8   9          7.68          7.24         1.95 o                         
  -3  -8   9         57.13         60.12         3.33 o                         
  -2  -8   9         18.81         21.72         2.15 o                         
  -1  -8   9        207.12        190.03         4.78 o                         
   0  -8   9        388.54        370.03         6.52 o                         
   1  -8   9        488.24        501.76         9.76 o                         
   2  -8   9         42.52         43.32         2.59 o                         
   3  -8   9         14.17         12.52         1.92 o                         
   4  -8   9         60.45         55.41         3.39 o                         
   5  -8   9        181.66        186.70         5.29 o                         
   6  -8   9        102.59        105.62         4.97 o                         
   7  -8   9         19.22         19.73         3.75 o                         
   8  -8   9         35.58         35.10         3.63 o                         
 -10  -7   9          0.88          1.66         1.82 o                         
  -9  -7   9          2.13          1.16         1.91 o                         
  -8  -7   9         16.17         16.37         1.83 o                         
  -7  -7   9         44.80         47.45         3.12 o                         
  -6  -7   9         16.03         19.35         2.07 o                         
  -5  -7   9         85.49         87.53         3.69 o                         
  -4  -7   9          4.47          6.01         1.61 o                         
  -3  -7   9        135.33        124.76         3.38 o                         
  -2  -7   9         11.20         13.53         1.67 o                         
  -1  -7   9        664.97        634.32         8.39 o                         
   0  -7   9         89.26         90.68         2.59 o                         
   1  -7   9         39.98         38.63         2.39 o                         
   2  -7   9        143.31        148.30         3.99 o                         
   3  -7   9         52.19         53.48         2.91 o                         
   4  -7   9          3.54          5.54         1.57 o                         
   5  -7   9       1174.59       1178.44        17.37 o                         
   6  -7   9        198.24        193.26         6.08 o                         
   7  -7   9          4.13          2.98         1.84 o                         
   8  -7   9          0.11         -2.21         2.21 o                         
 -10  -6   9         81.09         82.84         4.47 o                         
  -9  -6   9         33.56         32.75         2.74 o                         
  -8  -6   9          0.25          1.82         1.41 o                         
  -7  -6   9        162.65        163.38         4.83 o                         
  -6  -6   9         39.60         40.63         2.70 o                         
  -5  -6   9         18.27         15.41         2.18 o                         
  -4  -6   9        513.28        514.11         8.54 o                         
  -3  -6   9       1225.89       1320.76        17.69 o                         
  -2  -6   9         66.99         78.43         2.74 o                         
  -1  -6   9        968.85        963.81        10.61 o                         
   0  -6   9         58.49         76.98         2.45 o                         
   1  -6   9        165.62        165.15         4.04 o                         
   2  -6   9         31.52         31.46         2.08 o                         
   3  -6   9         11.42         20.65         2.00 o                         
   4  -6   9         15.75         17.53         1.80 o                         
   5  -6   9         89.99         90.40         3.46 o                         
   6  -6   9        149.41        145.71         4.35 o                         
   7  -6   9        142.64        137.17         5.80 o                         
   8  -6   9         45.60         43.14         3.86 o                         
 -11  -5   9          4.84          3.07         2.89 o                         
 -10  -5   9          0.10         -1.33         1.95 o                         
  -9  -5   9         41.46         38.74         2.72 o                         
  -8  -5   9         48.36         52.74         2.63 o                         
  -7  -5   9          5.87          4.80         1.23 o                         
  -6  -5   9        455.45        449.03         7.12 o                         
  -5  -5   9          4.45          5.18         1.31 o                         
  -4  -5   9        131.05        130.77         3.54 o                         
  -3  -5   9         13.90         13.99         2.04 o                         
  -2  -5   9         90.73        101.45         2.25 o                         
  -1  -5   9          0.16          0.64         0.69 o                         
   0  -5   9          3.16          3.58         1.02 o                         
   1  -5   9         46.70         53.69         1.91 o                         
   2  -5   9          1.16          2.00         1.11 o                         
   3  -5   9          2.39         -0.11         0.98 o                         
   4  -5   9          1.09          0.56         1.12 o                         
   5  -5   9        124.28        113.88         3.58 o                         
   6  -5   9          7.44          7.52         1.44 o                         
   7  -5   9         13.20         10.98         1.65 o                         
   8  -5   9          7.55          4.78         2.60 o                         
 -11  -4   9          5.72          5.06         2.21 o                         
 -10  -4   9          0.10          2.33         1.89 o                         
  -9  -4   9          0.04          0.46         1.43 o                         
  -8  -4   9         47.04         54.74         2.78 o                         
  -7  -4   9          5.13          5.01         1.37 o                         
  -6  -4   9          5.75          6.70         1.23 o                         
  -5  -4   9          0.29         -0.78         0.78 o                         
  -4  -4   9        241.99        248.62         4.25 o                         
  -3  -4   9         99.35         97.76         2.44 o                         
  -2  -4   9         83.20         91.85         2.05 o                         
  -1  -4   9          5.02          6.83         0.74 o                         
   0  -4   9        110.33        107.33         2.61 o                         
   1  -4   9        204.39        219.76         5.69 o                         
   2  -4   9        180.01        191.58         3.22 o                         
   3  -4   9         59.19         65.13         1.98 o                         
   4  -4   9         29.78         25.67         0.94 o                         
   5  -4   9          7.19          6.41         1.18 o                         
   6  -4   9         84.73         82.27         2.48 o                         
   7  -4   9          1.54          3.75         2.11 o                         
   8  -4   9          1.97          0.67         2.03 o                         
 -11  -3   9        298.15        292.26         8.42 o                         
 -10  -3   9        228.65        231.46         5.75 o                         
  -9  -3   9         50.72         62.88         3.27 o                         
  -8  -3   9          1.06         -1.14         1.14 o                         
  -7  -3   9          6.95          4.32         1.47 o                         
  -6  -3   9         25.05         28.21         1.98 o                         
  -5  -3   9         64.18         63.21         2.62 o                         
  -4  -3   9          1.70          1.69         0.92 o                         
  -3  -3   9          0.00          0.85         0.75 o                         
  -2  -3   9         34.74         36.39         2.00 o                         
  -1  -3   9          2.15          2.43         0.90 o                         
   0  -3   9         39.69         52.12         2.46 o                         
   1  -3   9         90.71         97.59         2.40 o                         
   2  -3   9        388.76        398.09         5.44 o                         
   3  -3   9          6.98          4.10         1.00 o                         
   4  -3   9         13.37         12.83         1.58 o                         
   5  -3   9          3.36          3.50         1.28 o                         
   6  -3   9        205.07        179.30         4.42 o                         
   7  -3   9         35.92         30.66         2.28 o                         
   8  -3   9         12.95         19.87         2.28 o                         
 -12  -2   9         21.12         16.50         3.22 o                         
 -11  -2   9          1.41          2.87         2.07 o                         
 -10  -2   9        685.55        691.38        11.64 o                         
  -9  -2   9         57.34         59.31         3.30 o                         
  -8  -2   9          7.58          9.72         1.73 o                         
  -7  -2   9         61.28         70.78         3.30 o                         
  -6  -2   9        889.51        913.75        11.87 o                         
  -5  -2   9         63.84         75.71         2.66 o                         
  -4  -2   9         26.10         25.66         1.36 o                         
  -3  -2   9         32.39         33.89         1.99 o                         
  -2  -2   9        120.43        119.81         2.86 o                         
  -1  -2   9         37.54         31.75         1.69 o                         
   0  -2   9         19.31         18.06         1.72 o                         
   1  -2   9          2.47          2.48         0.89 o                         
   2  -2   9         56.84         54.83         2.01 o                         
   3  -2   9        115.03        120.48         2.94 o                         
   4  -2   9          1.35          1.22         1.14 o                         
   5  -2   9          2.32          2.13         1.23 o                         
   6  -2   9          3.73          3.99         1.47 o                         
   7  -2   9         80.18         73.98         3.12 o                         
   8  -2   9          2.15          3.43         1.79 o                         
 -12  -1   9          0.65          3.47         2.93 o                         
 -11  -1   9          0.02         -1.69         1.69 o                         
 -10  -1   9        128.24        136.74         5.17 o                         
  -9  -1   9         45.42         48.17         3.15 o                         
  -8  -1   9        161.86        170.91         4.63 o                         
  -7  -1   9        237.93        235.99         5.14 o                         
  -6  -1   9        308.50        310.88         5.77 o                         
  -5  -1   9        151.36        165.28         4.00 o                         
  -4  -1   9          4.74          3.99         0.83 o                         
  -3  -1   9         11.36         11.59         0.80 o                         
  -2  -1   9         41.69         43.81         1.97 o                         
  -1  -1   9         30.95         25.34         1.58 o                         
   0  -1   9         63.31         68.62         3.50 o                         
   1  -1   9         36.26         36.10         1.36 o                         
   2  -1   9          3.86          4.14         0.86 o                         
   3  -1   9        248.56        255.99         4.85 o                         
   4  -1   9         52.52         46.96         2.31 o                         
   5  -1   9         10.34         11.03         1.86 o                         
   6  -1   9          0.02          0.56         1.84 o                         
   7  -1   9          0.41          3.21         1.71 o                         
   8  -1   9          2.01          5.82         2.17 o                         
 -12   0   9         53.70         53.26         4.17 o                         
 -11   0   9         28.08         30.54         2.86 o                         
 -10   0   9         15.98         10.82         2.31 o                         
  -9   0   9         20.68         21.81         2.30 o                         
  -8   0   9         44.91         47.52         3.07 o                         
  -7   0   9         51.87         54.94         2.94 o                         
  -6   0   9         82.81         88.71         2.89 o                         
  -5   0   9         99.89         96.55         3.20 o                         
  -4   0   9          2.28          2.40         0.85 o                         
  -3   0   9         46.62         52.73         2.41 o                         
  -2   0   9        197.59        194.70         3.59 o                         
  -1   0   9        276.00        259.24         5.18 o                         
   0   0   9        403.25        415.83         5.41 o                         
   1   0   9       1026.02        994.51        12.64 o                         
   2   0   9        238.47        243.95         4.46 o                         
   3   0   9       1238.98       1227.27        16.79 o                         
   4   0   9        245.49        252.07         6.54 o                         
   5   0   9         21.24         21.87         2.29 o                         
   6   0   9         12.07         14.69         2.04 o                         
   7   0   9          4.48          3.00         2.28 o                         
 -12   1   9          0.03          2.82         2.46 o                         
 -11   1   9          0.75         -0.99         2.14 o                         
 -10   1   9          1.30          1.68         1.88 o                         
  -9   1   9         26.74         27.29         2.29 o                         
  -8   1   9          0.00          1.40         1.50 o                         
  -7   1   9         11.46         12.68         1.70 o                         
  -6   1   9          9.38          9.47         1.43 o                         
  -5   1   9         48.33         46.50         2.23 o                         
  -4   1   9        247.89        246.36         4.68 o                         
  -3   1   9        314.26        323.78         5.05 o                         
  -2   1   9        835.01        839.01         9.90 o                         
  -1   1   9        410.62        396.69         6.00 o                         
   0   1   9         21.40         18.51         1.41 o                         
   1   1   9          3.02          2.36         0.84 o                         
   2   1   9        340.86        337.33         6.67 o                         
   3   1   9        328.52        329.03         6.81 o                         
   4   1   9         75.34         78.65         3.37 o                         
   5   1   9          2.73          7.09         1.57 o                         
   6   1   9          2.93          8.90         2.81 o                         
   7   1   9          2.10          8.49         2.63 o                         
 -11   2   9         54.98         55.71         4.21 o                         
 -10   2   9          8.34          6.59         2.01 o                         
  -9   2   9        185.04        180.67         4.91 o                         
  -8   2   9          0.38          1.10         1.58 o                         
  -7   2   9         15.97         14.87         1.73 o                         
  -6   2   9        205.42        208.99         4.29 o                         
  -5   2   9        872.47        878.20        11.66 o                         
  -4   2   9         37.59         36.06         1.40 o                         
  -3   2   9          9.78          9.18         1.22 o                         
  -2   2   9         33.22         31.89         1.83 o                         
  -1   2   9         14.35         18.18         1.52 o                         
   0   2   9         51.68         56.96         2.21 o                         
   1   2   9          0.00          0.01         0.75 o                         
   2   2   9        166.13        157.99         4.09 o                         
   3   2   9         45.25         47.91         3.69 o                         
   4   2   9         11.89         12.82         2.09 o                         
   5   2   9         21.39         23.36         2.28 o                         
   6   2   9         49.70         52.44         3.71 o                         
 -11   3   9          2.45          4.63         2.23 o                         
 -10   3   9         15.91         13.85         2.15 o                         
  -9   3   9         10.14          8.61         1.80 o                         
  -8   3   9         14.13         12.25         1.91 o                         
  -7   3   9        164.69        156.06         4.12 o                         
  -6   3   9          0.00          1.52         1.11 o                         
  -5   3   9        235.62        237.88         5.50 o                         
  -4   3   9         26.75         23.34         1.79 o                         
  -3   3   9          0.74          0.01         1.51 o                         
  -2   3   9         13.27         12.49         1.63 o                         
  -1   3   9         20.58         23.59         1.70 o                         
   0   3   9        203.85        189.58         4.13 o                         
   1   3   9          6.57          4.60         1.31 o                         
   2   3   9          7.93          7.51         1.41 o                         
   3   3   9          4.68          1.96         1.40 o                         
   4   3   9        177.24        189.47         5.03 o                         
   5   3   9          4.58          7.78         2.25 o                         
 -11   4   9          4.37          3.22         2.41 o                         
 -10   4   9         10.24          7.45         2.52 o                         
  -9   4   9          0.35         -1.42         1.42 o                         
  -8   4   9          3.53          5.86         1.16 o                         
  -7   4   9         13.07         16.19         1.70 o                         
  -6   4   9        135.06        131.25         4.28 o                         
  -5   4   9         31.02         27.67         2.07 o                         
  -4   4   9         33.72         33.57         2.19 o                         
  -3   4   9         62.67         55.17         3.45 o                         
  -2   4   9        481.01        442.68         7.70 o                         
  -1   4   9          1.80         -0.14         1.15 o                         
   0   4   9          1.13          0.54         1.21 o                         
   1   4   9          4.23          4.18         1.17 o                         
   2   4   9          1.01          3.01         1.21 o                         
   3   4   9         10.44         10.28         1.56 o                         
   4   4   9          1.56          7.16         1.96 o                         
 -10   5   9          5.02          6.55         2.43 o                         
  -9   5   9         70.73         82.26         5.06 o                         
  -8   5   9          0.03         -1.14         1.67 o                         
  -7   5   9          1.38          2.61         1.32 o                         
  -6   5   9         25.44         23.68         1.91 o                         
  -5   5   9         19.97         21.34         2.03 o                         
  -4   5   9         47.45         55.44         2.90 o                         
  -3   5   9         89.53         77.45         3.32 o                         
  -2   5   9        100.69         85.27         3.59 o                         
  -1   5   9        123.63        104.83         3.51 o                         
   0   5   9          6.26          6.83         1.43 o                         
   1   5   9         11.41          8.75         1.37 o                         
   2   5   9          5.08          8.11         2.21 o                         
   3   5   9         53.62         71.79         3.97 o                         
  -9   6   9        120.41        130.91         5.38 o                         
  -8   6   9         14.02         14.06         1.84 o                         
  -7   6   9          8.17          4.82         1.63 o                         
  -6   6   9          7.35          6.97         1.85 o                         
  -5   6   9          0.47          1.25         1.47 o                         
  -4   6   9          7.18          3.67         1.82 o                         
  -3   6   9          0.63          4.15         1.54 o                         
  -2   6   9         32.74         30.44         2.40 o                         
  -1   6   9          8.32         15.41         1.84 o                         
   0   6   9          0.42          1.08         1.52 o                         
   1   6   9         26.90         26.71         2.07 o                         
   2   6   9         18.41         21.17         3.75 o                         
  -8   7   9         62.20         56.49         5.31 o                         
  -7   7   9         24.59         27.05         3.50 o                         
  -6   7   9         24.71         18.64         2.50 o                         
  -5   7   9         43.29         39.45         3.34 o                         
  -4   7   9         47.31         42.76         4.00 o                         
  -3   7   9         10.51          7.26         1.98 o                         
  -2   7   9         30.87         35.90         3.14 o                         
  -1   7   9         62.67         72.71         3.75 o                         
   0   7   9        171.14        189.42         6.16 o                         
  -4   8   9         36.43         43.12         6.67 o                         
   0 -13  10        140.17        144.28         9.68 o                         
   1 -13  10          0.00          2.40         3.83 o                         
  -4 -12  10          0.01          2.91         3.37 o                         
  -3 -12  10          0.08          8.07         2.66 o                         
  -2 -12  10         22.88         20.63         2.59 o                         
  -1 -12  10          0.01          1.80         1.78 o                         
   0 -12  10          2.63          5.67         2.11 o                         
   1 -12  10          7.33         13.03         2.50 o                         
   2 -12  10          5.03         19.78         3.79 o                         
   3 -12  10        120.00        134.13         6.50 o                         
   4 -12  10          1.47         -0.25         3.15 o                         
  -5 -11  10         13.97         13.62         3.05 o                         
  -4 -11  10          3.17          1.07         2.54 o                         
  -3 -11  10         20.70         25.11         3.06 o                         
  -2 -11  10         14.04         14.93         2.05 o                         
  -1 -11  10        140.48        150.20         4.43 o                         
   0 -11  10          0.07          0.35         1.44 o                         
   1 -11  10          6.41          9.10         1.62 o                         
   2 -11  10         10.59         13.11         3.10 o                         
   3 -11  10         44.22         43.12         2.99 o                         
   4 -11  10          8.50          6.21         2.11 o                         
   5 -11  10         13.17         10.10         2.81 o                         
  -7 -10  10         86.82         80.18         5.57 o                         
  -6 -10  10         10.30         10.37         2.49 o                         
  -5 -10  10          5.18          7.86         2.01 o                         
  -4 -10  10        113.18        110.68         4.53 o                         
  -3 -10  10        255.18        256.56         6.58 o                         
  -2 -10  10          7.18          5.38         1.60 o                         
  -1 -10  10          0.99          1.18         1.45 o                         
   0 -10  10         44.85         44.57         3.45 o                         
   1 -10  10          2.87          2.17         1.19 o                         
   2 -10  10         58.44         58.86         3.23 o                         
   3 -10  10         99.03        100.77         3.76 o                         
   4 -10  10         10.04         11.15         2.03 o                         
   5 -10  10         33.34         34.84         4.69 o                         
   6 -10  10          4.92          3.45         3.75 o                         
  -8  -9  10         20.30         13.77         3.24 o                         
  -7  -9  10          5.18         12.13         2.41 o                         
  -6  -9  10         26.32         15.87         2.45 o                         
  -5  -9  10          5.26          7.12         2.10 o                         
  -4  -9  10         22.96         25.31         2.83 o                         
  -3  -9  10         88.94         90.39         3.92 o                         
  -2  -9  10         52.63         58.34         3.14 o                         
  -1  -9  10        112.11        113.65         3.71 o                         
   0  -9  10          8.20          9.97         1.59 o                         
   1  -9  10        296.07        293.69         6.38 o                         
   2  -9  10         17.15         17.89         1.95 o                         
   3  -9  10         36.10         40.45         3.01 o                         
   4  -9  10         20.55         21.51         2.76 o                         
   5  -9  10         12.94         16.77         2.43 o                         
   6  -9  10         24.63         24.87         3.61 o                         
   7  -9  10         14.75          9.47         2.82 o                         
  -9  -8  10          4.34          5.70         3.79 o                         
  -8  -8  10          3.14          0.20         2.65 o                         
  -7  -8  10         12.18         11.14         2.26 o                         
  -6  -8  10         37.73         38.10         3.44 o                         
  -5  -8  10         11.42         11.64         1.99 o                         
  -4  -8  10          3.04          4.62         1.52 o                         
  -3  -8  10         27.24         31.08         2.20 o                         
  -2  -8  10         99.90        105.16         3.20 o                         
  -1  -8  10          0.26          1.59         1.32 o                         
   0  -8  10         21.35         20.51         1.70 o                         
   1  -8  10          0.19          0.54         1.28 o                         
   2  -8  10         50.79         52.37         3.45 o                         
   3  -8  10          1.71          1.62         1.41 o                         
   4  -8  10        185.66        201.59         5.48 o                         
   5  -8  10         69.97         73.86         3.87 o                         
   6  -8  10          1.12          4.24         1.96 o                         
   7  -8  10         46.93         41.68         3.63 o                         
  -9  -7  10         14.48         13.08         2.22 o                         
  -8  -7  10         13.91          8.68         1.94 o                         
  -7  -7  10         52.08         54.76         3.31 o                         
  -6  -7  10         51.32         50.02         3.08 o                         
  -5  -7  10         40.36         42.09         2.73 o                         
  -4  -7  10        120.18        124.71         5.02 o                         
  -3  -7  10         35.77         41.40         2.78 o                         
  -2  -7  10        262.70        255.83         5.35 o                         
  -1  -7  10          0.87          0.79         1.06 o                         
   0  -7  10         60.12         61.58         2.36 o                         
   1  -7  10          7.91          7.44         1.42 o                         
   2  -7  10          0.64          0.28         1.32 o                         
   3  -7  10          1.70          1.42         1.42 o                         
   4  -7  10        437.10        436.73         9.34 o                         
   5  -7  10          9.17         11.29         1.99 o                         
   6  -7  10        162.57        157.35         5.02 o                         
   7  -7  10         17.73         15.16         3.43 o                         
   8  -7  10          2.44          5.67         3.07 o                         
 -10  -6  10          2.03         -0.23         1.89 o                         
  -9  -6  10         32.79         29.54         2.07 o                         
  -8  -6  10         17.85         17.66         1.67 o                         
  -7  -6  10         19.25         23.29         2.26 o                         
  -6  -6  10        201.04        198.66         5.03 o                         
  -5  -6  10        444.37        450.82         8.03 o                         
  -4  -6  10        254.24        252.08         6.73 o                         
  -3  -6  10       2522.14       2497.64        33.39 o                         
  -2  -6  10        346.19        359.94         6.82 o                         
  -1  -6  10        456.38        439.36         5.50 o                         
   0  -6  10        124.90        119.69         2.86 o                         
   1  -6  10         44.44         50.38         2.57 o                         
   2  -6  10         37.34         42.04         2.44 o                         
   3  -6  10          0.77         -0.05         1.23 o                         
   4  -6  10          1.20          0.98         1.27 o                         
   5  -6  10         10.54          9.03         1.62 o                         
   6  -6  10          3.00          3.46         1.86 o                         
   7  -6  10          8.11          6.37         2.05 o                         
   8  -6  10         39.74         33.42         3.04 o                         
 -10  -5  10          2.74          0.43         2.61 o                         
  -9  -5  10        123.11        133.56         4.17 o                         
  -8  -5  10         13.18         14.55         1.62 o                         
  -7  -5  10         80.18         84.06         2.82 o                         
  -6  -5  10          1.06          0.15         1.39 o                         
  -5  -5  10        873.86        878.02        11.76 o                         
  -4  -5  10         68.85         71.14         2.89 o                         
  -3  -5  10          2.96         -0.06         1.26 o                         
  -2  -5  10       1120.35       1082.93        14.20 o                         
  -1  -5  10          0.74          0.28         0.69 o                         
   0  -5  10         11.80         15.02         1.05 o                         
   1  -5  10         20.00         10.88         1.09 o                         
   2  -5  10        434.76        438.88         7.47 o                         
   3  -5  10        259.79        238.14         4.68 o                         
   4  -5  10         40.48         38.72         2.10 o                         
   5  -5  10         23.07         21.18         1.89 o                         
   6  -5  10        126.73        125.54         3.74 o                         
   7  -5  10          2.61          2.05         2.26 o                         
   8  -5  10          0.00          1.68         1.90 o                         
 -11  -4  10         67.98         64.53         4.45 o                         
 -10  -4  10        170.84        172.17         4.74 o                         
  -9  -4  10          2.19          1.92         1.58 o                         
  -8  -4  10          0.01         -0.16         1.33 o                         
  -7  -4  10         34.59         35.47         2.84 o                         
  -6  -4  10         10.69         10.49         1.69 o                         
  -5  -4  10         50.06         48.86         2.22 o                         
  -4  -4  10         47.64         46.13         2.19 o                         
  -3  -4  10         17.47         18.30         1.22 o                         
  -2  -4  10        126.19        137.26         3.13 o                         
  -1  -4  10          9.15          8.95         1.59 o                         
   0  -4  10        177.25        194.01         6.53 o                         
   1  -4  10        180.91        161.13         5.53 o                         
   2  -4  10        149.45        162.73         4.22 o                         
   3  -4  10         85.53         75.36         2.18 o                         
   4  -4  10         19.71         16.18         1.19 o                         
   5  -4  10          2.10          2.38         1.11 o                         
   6  -4  10          0.69          4.05         1.84 o                         
   7  -4  10          3.46          6.66         1.61 o                         
   8  -4  10         24.77         16.87         4.15 o                         
 -11  -3  10        120.59        120.43         5.29 o                         
 -10  -3  10         10.83         11.30         2.02 o                         
  -9  -3  10         23.31         29.59         2.67 o                         
  -8  -3  10         17.31         19.11         2.13 o                         
  -7  -3  10          0.73          0.49         1.18 o                         
  -6  -3  10         43.04         47.68         2.94 o                         
  -5  -3  10         53.21         51.41         1.75 o                         
  -4  -3  10          0.23         -0.06         1.04 o                         
  -3  -3  10          7.67          9.81         0.95 o                         
  -2  -3  10        137.71        138.27         3.87 o                         
  -1  -3  10          3.77          2.60         1.18 o                         
   0  -3  10          0.76          1.08         1.17 o                         
   1  -3  10          0.61         -0.04         1.06 o                         
   2  -3  10        203.34        198.38         4.77 o                         
   3  -3  10          2.32          2.13         0.96 o                         
   4  -3  10         15.60         19.00         1.70 o                         
   5  -3  10        237.28        218.56         5.72 o                         
   6  -3  10         17.07         14.95         1.68 o                         
   7  -3  10         29.22         29.19         2.82 o                         
   8  -3  10         12.78          6.72         3.54 o                         
 -11  -2  10        212.93        222.43         7.64 o                         
 -10  -2  10        144.58        156.09         4.42 o                         
  -9  -2  10          5.82          5.88         2.26 o                         
  -8  -2  10          6.50          5.60         1.66 o                         
  -7  -2  10        236.94        247.71         5.61 o                         
  -6  -2  10        115.28        114.28         3.16 o                         
  -5  -2  10         14.71         22.40         1.68 o                         
  -4  -2  10         75.59         75.42         2.10 o                         
  -3  -2  10         84.11         86.16         3.62 o                         
  -2  -2  10         12.92         14.53         1.62 o                         
  -1  -2  10         32.02         33.28         2.18 o                         
   0  -2  10          6.60          3.03         1.30 o                         
   1  -2  10          0.14         -0.17         0.81 o                         
   2  -2  10        107.69        111.44         2.95 o                         
   3  -2  10        204.96        195.58         4.89 o                         
   4  -2  10         16.00         16.22         1.90 o                         
   5  -2  10          0.14          0.19         1.22 o                         
   6  -2  10         10.88         13.49         1.67 o                         
   7  -2  10          1.63          2.85         1.69 o                         
 -11  -1  10         51.63         47.66         3.87 o                         
 -10  -1  10         74.02         80.90         3.86 o                         
  -9  -1  10         71.47         69.89         3.68 o                         
  -8  -1  10         47.01         55.59         2.87 o                         
  -7  -1  10        130.10        136.90         3.91 o                         
  -6  -1  10          3.36          4.02         1.35 o                         
  -5  -1  10          5.46          5.04         1.19 o                         
  -4  -1  10          9.42          7.26         0.97 o                         
  -3  -1  10         10.42          7.35         1.50 o                         
  -2  -1  10         20.99         19.34         1.66 o                         
  -1  -1  10          9.50          7.58         1.45 o                         
   0  -1  10         62.73         58.52         3.72 o                         
   1  -1  10          9.37         11.80         1.49 o                         
   2  -1  10        385.98        371.94         5.67 o                         
   3  -1  10         37.88         37.34         2.34 o                         
   4  -1  10         65.01         60.11         3.42 o                         
   5  -1  10         11.62         11.64         1.76 o                         
   6  -1  10          8.68          6.51         1.69 o                         
   7  -1  10          1.11          2.60         1.76 o                         
 -11   0  10         20.78         20.25         3.11 o                         
 -10   0  10         59.45         66.47         4.05 o                         
  -9   0  10         52.14         53.81         3.50 o                         
  -8   0  10         18.83         20.72         2.51 o                         
  -7   0  10          9.56          8.57         1.56 o                         
  -6   0  10        114.30        110.23         3.55 o                         
  -5   0  10          0.60          1.97         1.18 o                         
  -4   0  10         95.08         95.82         2.51 o                         
  -3   0  10        152.33        146.28         3.36 o                         
  -2   0  10        509.28        509.72         8.17 o                         
  -1   0  10         34.54         32.93         1.02 o                         
   0   0  10        233.37        243.04         4.62 o                         
   1   0  10        802.70        794.52        10.53 o                         
   2   0  10        296.19        309.39         6.16 o                         
   3   0  10          0.97          1.27         1.33 o                         
   4   0  10         18.19         19.71         1.98 o                         
   5   0  10          0.02         -2.00         2.02 o                         
   6   0  10          1.68          1.80         2.03 o                         
 -11   1  10         68.00         61.34         4.42 o                         
 -10   1  10        135.74        146.11         4.62 o                         
  -9   1  10          6.45          4.35         1.87 o                         
  -8   1  10          0.04         -1.25         1.25 o                         
  -7   1  10         12.76         14.85         1.75 o                         
  -6   1  10        124.31        131.05         3.46 o                         
  -5   1  10        567.79        587.90         9.34 o                         
  -4   1  10          3.66          2.89         0.90 o                         
  -3   1  10        534.40        519.31         7.24 o                         
  -2   1  10          5.56          5.71         0.95 o                         
  -1   1  10        779.51        751.98        10.16 o                         
   0   1  10        250.84        246.77         4.23 o                         
   1   1  10        402.83        386.57         5.67 o                         
   2   1  10        556.12        548.00         8.43 o                         
   3   1  10        177.51        165.67         4.85 o                         
   4   1  10          0.01          1.73         1.54 o                         
   5   1  10          9.43         13.33         2.20 o                         
   6   1  10        395.59        443.21        11.23 o                         
 -11   2  10         26.32         26.87         3.25 o                         
 -10   2  10        316.63        321.69         7.17 o                         
  -9   2  10         25.46         22.62         2.38 o                         
  -8   2  10          8.48          8.01         1.66 o                         
  -7   2  10          0.07          0.37         1.43 o                         
  -6   2  10        786.21        791.40        10.57 o                         
  -5   2  10        827.65        817.36        10.29 o                         
  -4   2  10         19.21         16.57         1.48 o                         
  -3   2  10        168.94        166.58         4.08 o                         
  -2   2  10         18.35         18.40         1.65 o                         
  -1   2  10        106.00        104.58         3.05 o                         
   0   2  10          0.00         -0.82         0.95 o                         
   1   2  10        122.78        124.01         3.97 o                         
   2   2  10         26.28         21.30         1.79 o                         
   3   2  10        113.37        113.07         4.43 o                         
   4   2  10          0.15          0.30         1.84 o                         
   5   2  10         49.33         56.54         3.78 o                         
 -11   3  10         14.49          6.96         2.66 o                         
 -10   3  10          1.61          1.97         1.79 o                         
  -9   3  10          3.30          2.50         2.14 o                         
  -8   3  10         24.29         25.63         2.22 o                         
  -7   3  10          1.69          1.89         1.32 o                         
  -6   3  10        180.71        185.68         4.87 o                         
  -5   3  10        508.60        501.68         7.96 o                         
  -4   3  10          1.99          0.00         1.10 o                         
  -3   3  10         15.99         19.61         1.95 o                         
  -2   3  10         38.25         34.11         2.18 o                         
  -1   3  10         78.88         73.66         2.73 o                         
   0   3  10         49.55         48.74         2.39 o                         
   1   3  10          3.55          4.17         1.09 o                         
   2   3  10         23.99         22.52         2.41 o                         
   3   3  10        151.92        173.43         5.43 o                         
   4   3  10          5.07          6.70         2.29 o                         
 -10   4  10         27.16         22.40         2.69 o                         
  -9   4  10          0.82          2.66         1.77 o                         
  -8   4  10          0.29          0.17         1.66 o                         
  -7   4  10          0.02         -0.66         1.08 o                         
  -6   4  10         30.30         32.51         2.23 o                         
  -5   4  10          0.54          1.78         1.38 o                         
  -4   4  10          8.82          8.64         1.57 o                         
  -3   4  10         90.10         85.58         3.41 o                         
  -2   4  10          7.06          5.55         1.45 o                         
  -1   4  10          1.32          0.63         1.15 o                         
   0   4  10         28.51         21.16         1.83 o                         
   1   4  10          0.10          0.79         1.54 o                         
   2   4  10         31.03         28.99         2.76 o                         
   3   4  10         46.87         53.88         3.44 o                         
  -9   5  10         24.58         27.22         2.65 o                         
  -8   5  10         74.35         77.46         4.10 o                         
  -7   5  10          7.11          4.16         1.33 o                         
  -6   5  10         13.31         13.12         1.90 o                         
  -5   5  10         21.27         20.01         2.03 o                         
  -4   5  10          4.78          7.22         1.72 o                         
  -3   5  10          4.21          8.12         1.76 o                         
  -2   5  10          7.51          4.35         1.42 o                         
  -1   5  10          0.84          2.31         1.60 o                         
   0   5  10         29.00         29.68         2.25 o                         
   1   5  10         96.90        106.69         3.69 o                         
   2   5  10         16.12         15.82         3.24 o                         
  -8   6  10         15.57         16.51         2.42 o                         
  -7   6  10        109.89        103.06         4.43 o                         
  -6   6  10         70.82         80.72         4.00 o                         
  -5   6  10        164.23        175.66         6.03 o                         
  -4   6  10          5.81         10.70         3.45 o                         
  -3   6  10         21.23         22.45         2.77 o                         
  -2   6  10          6.93          7.17         1.85 o                         
  -1   6  10          0.00          2.78         1.95 o                         
   0   6  10          0.00          1.12         2.21 o                         
  -6   7  10          3.33         15.50         3.33 o                         
  -5   7  10          0.89          3.24         2.00 o                         
  -4   7  10        109.64        117.57         6.27 o                         
  -3   7  10          5.58          7.74         2.34 o                         
  -3 -12  11          2.34          0.88         2.23 o                         
  -2 -12  11          8.60         -1.96         1.99 o                         
  -1 -12  11          1.97          3.40         2.03 o                         
   0 -12  11          7.55         17.48         2.45 o                         
   1 -12  11         33.93         30.05         3.02 o                         
   2 -12  11          6.99          5.35         2.81 o                         
   3 -12  11         28.69         27.69         4.04 o                         
  -5 -11  11          9.49         12.02         2.50 o                         
  -4 -11  11          0.84          0.72         1.90 o                         
  -3 -11  11         82.85         84.19         5.25 o                         
  -2 -11  11         43.14         51.98         3.35 o                         
  -1 -11  11          2.74          3.95         1.74 o                         
   0 -11  11         50.08         58.74         3.08 o                         
   1 -11  11          1.28          3.11         2.11 o                         
   2 -11  11         41.86         40.65         2.90 o                         
   3 -11  11         53.27         51.51         3.93 o                         
   4 -11  11          4.82          8.34         2.34 o                         
   5 -11  11         12.12         10.37         3.39 o                         
  -7 -10  11         72.12         91.19        13.12 o                         
  -6 -10  11          4.26         10.50         4.36 o                         
  -5 -10  11         43.44         48.16         4.80 o                         
  -4 -10  11         65.38         57.19         3.76 o                         
  -3 -10  11          2.28          1.12         1.53 o                         
  -2 -10  11          0.43         -1.48         1.48 o                         
  -1 -10  11         10.52         13.23         2.43 o                         
   0 -10  11          0.38          1.42         1.47 o                         
   1 -10  11         39.22         38.46         3.32 o                         
   2 -10  11         45.08         40.20         2.77 o                         
   3 -10  11         40.71         47.74         4.04 o                         
   4 -10  11          5.11          4.05         3.37 o                         
   5 -10  11          0.81         -0.33         2.31 o                         
   6 -10  11          8.11         -0.04         3.73 o                         
  -8  -9  11          0.82         -0.34         2.16 o                         
  -7  -9  11          5.30         10.54         2.25 o                         
  -6  -9  11         18.54         22.51         2.38 o                         
  -5  -9  11          9.04          8.04         1.85 o                         
  -4  -9  11         43.68         50.12         3.86 o                         
  -3  -9  11          6.08          9.05         1.73 o                         
  -2  -9  11          0.62         -1.27         1.27 o                         
  -1  -9  11          0.04          0.65         1.36 o                         
   0  -9  11         13.24         15.20         1.85 o                         
   1  -9  11         90.68         90.06         3.20 o                         
   2  -9  11         10.09         10.02         1.87 o                         
   3  -9  11          0.14         -1.45         1.45 o                         
   4  -9  11         30.31         35.69         3.16 o                         
   5  -9  11        252.95        240.12        17.85 o                         
   6  -9  11        132.06        117.98         6.06 o                         
  -8  -8  11          5.41          3.80         2.41 o                         
  -7  -8  11         26.30         21.60         2.40 o                         
  -6  -8  11         40.43         39.28         2.98 o                         
  -5  -8  11         11.68          7.66         1.84 o                         
  -4  -8  11         24.54         27.99         2.54 o                         
  -3  -8  11          1.79          1.73         1.43 o                         
  -2  -8  11          5.81          7.13         1.42 o                         
  -1  -8  11         28.32         32.37         2.06 o                         
   0  -8  11          0.89          2.19         0.97 o                         
   1  -8  11         22.81         28.95         2.09 o                         
   2  -8  11          5.47          7.79         1.81 o                         
   3  -8  11         27.33         30.07         2.60 o                         
   4  -8  11        124.10        126.94         5.04 o                         
   5  -8  11         46.65         46.47         3.05 o                         
   6  -8  11         12.66         15.43         2.57 o                         
   7  -8  11          1.16         -1.02         3.09 o                         
  -9  -7  11          5.57          4.73         4.17 o                         
  -8  -7  11          0.71          0.76         1.47 o                         
  -7  -7  11         65.77         60.14         3.88 o                         
  -6  -7  11        120.69        122.51         3.99 o                         
  -5  -7  11          4.27          4.24         1.64 o                         
  -4  -7  11        286.35        284.60         6.02 o                         
  -3  -7  11         11.39         12.80         1.57 o                         
  -2  -7  11          0.37          0.62         1.14 o                         
  -1  -7  11         68.07         71.48         3.45 o                         
   0  -7  11          4.19          1.89         0.99 o                         
   1  -7  11          1.39          2.86         1.23 o                         
   2  -7  11         16.05         17.15         1.80 o                         
   3  -7  11          0.01         -1.16         1.16 o                         
   4  -7  11         36.05         37.13         2.59 o                         
   5  -7  11        258.57        253.70         5.79 o                         
   6  -7  11          9.81          8.94         2.20 o                         
   7  -7  11          2.59          2.30         1.94 o                         
 -10  -6  11         33.58         33.33         3.57 o                         
  -9  -6  11          7.96          8.36         1.62 o                         
  -8  -6  11        374.33        378.70         8.20 o                         
  -7  -6  11        176.78        175.06         4.80 o                         
  -6  -6  11        450.66        468.06         9.24 o                         
  -5  -6  11         31.31         37.37         2.58 o                         
  -4  -6  11         66.47         67.87         3.07 o                         
  -3  -6  11       1661.48       1660.46        23.09 o                         
  -2  -6  11          0.47          0.15         1.07 o                         
  -1  -6  11          0.84          0.54         0.85 o                         
   0  -6  11         25.97         26.64         1.47 o                         
   1  -6  11         72.24         71.26         2.26 o                         
   2  -6  11         32.77         40.68         2.21 o                         
   3  -6  11          0.01          1.70         1.24 o                         
   4  -6  11        101.43         99.89         4.30 o                         
   5  -6  11         56.28         44.48         2.91 o                         
   6  -6  11         16.21         17.09         2.97 o                         
   7  -6  11          0.00         -1.77         1.77 o                         
 -10  -5  11          8.35         11.80         2.12 o                         
  -9  -5  11         91.64         91.35         3.86 o                         
  -8  -5  11        127.69        125.37         4.14 o                         
  -7  -5  11         72.05         72.74         2.97 o                         
  -6  -5  11        117.08        116.63         3.31 o                         
  -5  -5  11          5.01          3.10         1.29 o                         
  -4  -5  11          5.31          1.19         1.34 o                         
  -3  -5  11       1337.96       1310.36        17.06 o                         
  -2  -5  11        209.87        195.48         5.05 o                         
  -1  -5  11         13.83         11.55         1.07 o                         
   0  -5  11         83.95         62.68         2.63 o                         
   1  -5  11        349.79        361.99         7.20 o                         
   2  -5  11          7.67          2.10         0.65 o                         
   3  -5  11          0.38         -0.55         1.09 o                         
   4  -5  11         99.90         82.48         3.54 o                         
   5  -5  11         65.16         59.92         3.18 o                         
   6  -5  11         24.00         17.98         2.39 o                         
   7  -5  11          0.07         -1.46         1.90 o                         
 -11  -4  11        542.26        552.36        12.71 o                         
 -10  -4  11          6.83          8.11         2.12 o                         
  -9  -4  11        209.36        219.12         5.87 o                         
  -8  -4  11         12.42         12.63         1.79 o                         
  -7  -4  11          5.95          4.66         2.04 o                         
  -6  -4  11         33.87         29.32         1.51 o                         
  -5  -4  11          1.89          0.55         0.82 o                         
  -4  -4  11         34.95         33.79         1.72 o                         
  -3  -4  11         95.96         94.99         2.46 o                         
  -2  -4  11         17.21         12.82         1.75 o                         
  -1  -4  11         52.40         44.36         4.12 o                         
   0  -4  11          6.03          1.87         1.33 o                         
   1  -4  11          0.07         -1.62         1.62 o                         
   2  -4  11        159.31        144.35         4.02 o                         
   3  -4  11          7.55          7.58         1.02 o                         
   4  -4  11          4.01          4.09         1.25 o                         
   5  -4  11         94.12         88.68         4.70 o                         
   6  -4  11          0.87          0.95         1.61 o                         
   7  -4  11         10.67          7.42         2.82 o                         
 -11  -3  11         51.34         41.21         3.48 o                         
 -10  -3  11         59.07         59.68         4.31 o                         
  -9  -3  11          6.67          4.75         1.64 o                         
  -8  -3  11         40.07         43.09         2.54 o                         
  -7  -3  11         73.91         72.54         2.91 o                         
  -6  -3  11         32.36         33.08         2.10 o                         
  -5  -3  11         36.01         28.53         1.34 o                         
  -4  -3  11          2.30          0.35         0.88 o                         
  -3  -3  11        202.05        197.27         5.80 o                         
  -2  -3  11          2.38          2.20         1.39 o                         
  -1  -3  11         21.27         21.03         2.54 o                         
   0  -3  11         11.46          9.31         1.66 o                         
   1  -3  11          3.98          3.47         1.49 o                         
   2  -3  11         30.93         32.00         1.99 o                         
   3  -3  11          3.97          3.41         0.86 o                         
   4  -3  11         52.60         55.53         2.78 o                         
   5  -3  11          0.05          1.27         1.93 o                         
   6  -3  11        145.12        141.82         6.46 o                         
   7  -3  11          4.27          5.02         1.94 o                         
 -11  -2  11          3.10          0.45         1.86 o                         
 -10  -2  11          3.00          6.42         1.79 o                         
  -9  -2  11         15.58         15.56         1.95 o                         
  -8  -2  11         62.11         64.90         2.97 o                         
  -7  -2  11         11.61         12.17         1.70 o                         
  -6  -2  11          2.22          1.47         1.30 o                         
  -5  -2  11          2.70          1.49         0.52 o                         
  -4  -2  11         48.97         49.80         1.83 o                         
  -3  -2  11        322.19        324.02         8.16 o                         
  -2  -2  11        396.55        408.34         7.37 o                         
  -1  -2  11         53.15         65.59         3.12 o                         
   0  -2  11         20.30         19.62         2.06 o                         
   1  -2  11         32.92         28.65         2.63 o                         
   2  -2  11        131.71        128.75         4.87 o                         
   3  -2  11          0.34          0.45         1.16 o                         
   4  -2  11          1.23          2.73         1.18 o                         
   5  -2  11         61.59         58.02         2.69 o                         
   6  -2  11         17.90         11.56         3.19 o                         
 -11  -1  11         31.29         37.55         3.61 o                         
 -10  -1  11         52.19         48.04         3.65 o                         
  -9  -1  11         31.24         34.64         2.71 o                         
  -8  -1  11          2.50          3.37         1.50 o                         
  -7  -1  11          8.24          6.44         1.43 o                         
  -6  -1  11         46.66         40.16         2.45 o                         
  -5  -1  11         24.48         24.15         1.13 o                         
  -4  -1  11          1.07          2.08         0.84 o                         
  -3  -1  11         52.60         52.91         2.67 o                         
  -2  -1  11        568.83        591.34         9.63 o                         
  -1  -1  11         96.93         94.45         3.47 o                         
   0  -1  11          0.10         -0.55         1.16 o                         
   1  -1  11         68.01         67.16         2.62 o                         
   2  -1  11        891.46        885.06        13.27 o                         
   3  -1  11        157.93        157.19         4.42 o                         
   4  -1  11          0.76          3.55         1.38 o                         
   5  -1  11          0.47          6.85         2.13 o                         
   6  -1  11          0.47          6.52         1.89 o                         
 -11   0  11         40.10         42.85         3.46 o                         
 -10   0  11         13.98         16.12         3.57 o                         
  -9   0  11          0.01         -0.90         1.43 o                         
  -8   0  11         69.33         66.97         3.45 o                         
  -7   0  11          0.92         -0.59         1.22 o                         
  -6   0  11          1.66          2.12         1.26 o                         
  -5   0  11          7.68          7.53         1.18 o                         
  -4   0  11        270.47        279.24         5.84 o                         
  -3   0  11        108.20        106.75         2.57 o                         
  -2   0  11         61.53         63.51         3.66 o                         
  -1   0  11          0.40          1.26         1.28 o                         
   0   0  11         62.27         66.80         2.23 o                         
   1   0  11        207.25        190.24         3.98 o                         
   2   0  11          1.25          3.21         1.17 o                         
   3   0  11        260.32        272.64         5.80 o                         
   4   0  11         11.31         11.44         1.64 o                         
   5   0  11          9.46          8.04         2.46 o                         
 -11   1  11          5.18          5.76         2.27 o                         
 -10   1  11          0.74          3.18         1.86 o                         
  -9   1  11         14.17         18.93         2.10 o                         
  -8   1  11        114.73        116.62         4.28 o                         
  -7   1  11         89.31         86.74         3.19 o                         
  -6   1  11         93.81         91.97         3.19 o                         
  -5   1  11        346.94        341.83         5.07 o                         
  -4   1  11        188.25        185.61         3.61 o                         
  -3   1  11         84.37         75.76         1.97 o                         
  -2   1  11        180.67        184.98         4.15 o                         
  -1   1  11          0.83         -0.82         0.82 o                         
   0   1  11          2.45          1.97         0.85 o                         
   1   1  11        171.57        168.65         2.96 o                         
   2   1  11         56.06         60.65         2.90 o                         
   3   1  11          0.08          2.45         1.42 o                         
   4   1  11          4.85          6.56         1.58 o                         
   5   1  11        156.55        188.91         5.53 o                         
 -10   2  11         21.88         17.39         2.34 o                         
  -9   2  11        141.46        139.02         4.34 o                         
  -8   2  11         17.08         18.23         2.05 o                         
  -7   2  11       1859.50       1922.45        24.56 o                         
  -6   2  11        301.09        309.67         6.53 o                         
  -5   2  11        339.68        347.97         6.56 o                         
  -4   2  11        417.33        423.00         7.18 o                         
  -3   2  11         26.10         23.90         1.65 o                         
  -2   2  11          3.28          4.15         1.25 o                         
  -1   2  11         76.98         84.78         2.62 o                         
   0   2  11         49.51         55.73         2.19 o                         
   1   2  11          4.35          5.31         1.42 o                         
   2   2  11         34.86         41.71         3.20 o                         
   3   2  11         67.77         79.02         3.69 o                         
   4   2  11        217.25        233.31         6.89 o                         
 -10   3  11          2.40         -2.45         2.45 o                         
  -9   3  11        141.05        134.54         5.83 o                         
  -8   3  11         55.18         51.91         2.99 o                         
  -7   3  11         27.98         28.67         1.77 o                         
  -6   3  11        220.84        219.61         5.43 o                         
  -5   3  11          0.00         -0.57         1.20 o                         
  -4   3  11        113.04        109.64         4.53 o                         
  -3   3  11          7.33          6.77         1.40 o                         
  -2   3  11        129.38        125.97         3.62 o                         
  -1   3  11          0.37         -0.74         1.10 o                         
   0   3  11          0.29          1.94         1.16 o                         
   1   3  11         35.31         40.88         2.60 o                         
   2   3  11          0.96          2.02         1.64 o                         
   3   3  11         23.48         25.35         3.18 o                         
  -9   4  11         20.96         20.40         2.84 o                         
  -8   4  11         10.13         13.69         2.60 o                         
  -7   4  11          5.01          7.58         1.74 o                         
  -6   4  11         17.68         16.46         1.83 o                         
  -5   4  11         46.42         42.39         2.70 o                         
  -4   4  11         18.27         23.40         2.21 o                         
  -3   4  11         13.35         17.69         2.30 o                         
  -2   4  11          3.26          3.29         1.63 o                         
  -1   4  11         89.08        101.66         3.27 o                         
   0   4  11          2.14          5.49         1.48 o                         
   1   4  11         17.05         13.70         2.49 o                         
   2   4  11        130.27        156.89         9.85 o                         
  -8   5  11          0.10         -2.49         2.49 o                         
  -7   5  11          4.11          0.34         1.81 o                         
  -6   5  11          2.16          1.90         2.57 o                         
  -5   5  11         23.88         23.41         3.47 o                         
  -4   5  11          0.93          3.25         1.69 o                         
  -3   5  11          2.16          1.97         1.59 o                         
  -2   5  11          1.43          0.41         1.71 o                         
  -1   5  11         14.15         14.48         2.76 o                         
   0   5  11         28.19         29.93         2.63 o                         
  -6   6  11         43.63         62.58         5.47 o                         
  -5   6  11          1.31         -1.75         1.75 o                         
  -4   6  11          3.62          2.26         2.04 o                         
  -3   6  11          2.46          4.62         2.14 o                         
  -2   6  11          0.01         -1.72         1.72 o                         
  -2 -12  12         15.35         16.47         3.14 o                         
  -1 -12  12          8.33         10.94         2.33 o                         
   0 -12  12          1.10          0.23         2.10 o                         
   1 -12  12         21.72         21.92         3.94 o                         
   2 -12  12          1.79          4.58         4.60 o                         
  -5 -11  12         45.38         55.25         7.12 o                         
  -4 -11  12          4.48          8.70         2.99 o                         
  -3 -11  12         29.59         39.44         3.18 o                         
  -2 -11  12          7.80          8.91         2.81 o                         
  -1 -11  12         68.40         75.46         4.04 o                         
   0 -11  12         37.85         39.71         3.68 o                         
   1 -11  12          6.96          4.55         3.51 o                         
   2 -11  12         15.01         14.27         2.04 o                         
   3 -11  12          0.19         -1.02         1.88 o                         
   4 -11  12          1.85         13.00         3.60 o                         
  -6 -10  12          3.44          5.34         2.32 o                         
  -5 -10  12          0.06          2.82         1.85 o                         
  -4 -10  12         31.67         38.06         3.49 o                         
  -3 -10  12         35.64         41.13         2.95 o                         
  -2 -10  12          0.60         -0.60         1.48 o                         
  -1 -10  12         10.88          8.10         1.71 o                         
   0 -10  12        143.24        144.10         5.50 o                         
   1 -10  12         24.53         22.24         2.02 o                         
   2 -10  12          4.79          4.02         1.57 o                         
   3 -10  12          0.96          3.20         2.19 o                         
   4 -10  12        228.93        236.69         7.33 o                         
   5 -10  12         37.40         32.02         5.11 o                         
  -7  -9  12          2.35          1.07         1.85 o                         
  -6  -9  12          0.00          2.54         2.48 o                         
  -5  -9  12          4.18          4.11         1.65 o                         
  -4  -9  12          8.90         11.52         1.86 o                         
  -3  -9  12         16.23         24.43         2.32 o                         
  -2  -9  12         33.09         35.21         2.32 o                         
  -1  -9  12         13.93         15.68         1.89 o                         
   0  -9  12          8.22         11.90         2.13 o                         
   1  -9  12        225.95        221.28         7.22 o                         
   2  -9  12         30.60         31.88         2.82 o                         
   3  -9  12         89.44        107.19         4.19 o                         
   4  -9  12        326.13        312.05        15.03 o                         
   5  -9  12        675.62        659.91        13.40 o                         
  -8  -8  12         90.24         71.97         4.61 o                         
  -7  -8  12         29.24         29.94         3.40 o                         
  -6  -8  12         26.12         20.51         2.69 o                         
  -5  -8  12         23.63         23.32         2.55 o                         
  -4  -8  12        185.43        182.41         4.65 o                         
  -3  -8  12         14.18         17.03         1.81 o                         
  -2  -8  12        148.57        151.88         4.42 o                         
  -1  -8  12         12.21         10.50         1.71 o                         
   0  -8  12          0.21          4.02         0.98 o                         
   1  -8  12          5.35          3.20         1.49 o                         
   2  -8  12         52.35         55.45         3.01 o                         
   3  -8  12          0.62          0.14         1.84 o                         
   4  -8  12          9.73         10.12         2.33 o                         
   5  -8  12        285.26        261.27         7.00 o                         
   6  -8  12          1.89          4.24         2.06 o                         
  -9  -7  12          3.83          6.79         3.12 o                         
  -8  -7  12          0.92          4.27         2.25 o                         
  -7  -7  12         86.07         84.32         5.72 o                         
  -6  -7  12          1.36          1.90         1.75 o                         
  -5  -7  12        196.66        182.16         4.79 o                         
  -4  -7  12          0.02          2.70         1.34 o                         
  -3  -7  12        172.74        164.43         4.06 o                         
  -2  -7  12         49.77         51.53         2.64 o                         
  -1  -7  12          1.46          2.14         0.76 o                         
   0  -7  12          0.00         -0.77         0.83 o                         
   1  -7  12         10.86         11.69         1.61 o                         
   2  -7  12          1.38          3.94         1.23 o                         
   3  -7  12          0.00          1.06         1.54 o                         
   4  -7  12         44.76         44.09         2.63 o                         
   5  -7  12         44.56         45.90         6.21 o                         
   6  -7  12          0.02         -1.70         1.70 o                         
  -9  -6  12        101.82         99.91         6.37 o                         
  -8  -6  12         32.67         30.51         2.34 o                         
  -7  -6  12        305.04        289.10        10.38 o                         
  -6  -6  12          5.79         13.79         1.68 o                         
  -5  -6  12        272.47        279.75         6.05 o                         
  -4  -6  12         45.44         44.31         2.28 o                         
  -2  -6  12          6.65          7.56         1.40 o                         
  -1  -6  12          1.46          1.41         0.85 o                         
   0  -6  12         37.32         42.15         1.95 o                         
   1  -6  12        263.05        239.75         7.10 o                         
   2  -6  12          4.26          5.07         1.00 o                         
   3  -6  12         35.31         34.54         2.42 o                         
   4  -6  12         19.68         18.81         1.87 o                         
   5  -6  12          5.25          5.20         1.72 o                         
   6  -6  12          0.00          1.50         2.29 o                         
 -10  -5  12        105.65        111.13         5.47 o                         
  -9  -5  12        103.43        102.16         5.62 o                         
  -8  -5  12         76.50         78.23         4.21 o                         
  -7  -5  12         83.24         83.16         4.08 o                         
  -6  -5  12         43.21         39.96         2.35 o                         
  -5  -5  12          6.63          6.44         1.28 o                         
  -4  -5  12         32.81         31.36         2.14 o                         
  -3  -5  12         11.16         10.51         1.20 o                         
  -2  -5  12         15.52         14.32         2.18 o                         
  -1  -5  12        117.18        103.56         3.90 o                         
   0  -5  12        105.57        116.40         4.20 o                         
   1  -5  12          0.85          1.07         1.81 o                         
   2  -5  12          0.13          2.40         1.52 o                         
   3  -5  12         11.28          7.04         1.22 o                         
   4  -5  12          0.43          1.17         1.15 o                         
   5  -5  12        144.58        158.57         4.45 o                         
   6  -5  12         50.09         45.35         3.35 o                         
 -10  -4  12         16.93         16.65         2.27 o                         
  -9  -4  12          4.67          7.58         1.76 o                         
  -8  -4  12         32.72         39.89         3.46 o                         
  -7  -4  12        147.11        146.21         3.99 o                         
  -6  -4  12         68.14         65.17         2.70 o                         
  -5  -4  12          6.03          4.55         0.93 o                         
  -4  -4  12         76.07         75.50         2.42 o                         
  -3  -4  12         15.43         14.82         1.87 o                         
  -2  -4  12         59.67         50.98         2.97 o                         
  -1  -4  12          8.55          2.76         1.47 o                         
   0  -4  12        271.35        261.61         6.98 o                         
   1  -4  12        161.57        149.39         4.98 o                         
   2  -4  12         80.58         87.85         5.01 o                         
   3  -4  12          0.50          1.70         1.12 o                         
   4  -4  12          0.47          0.85         1.48 o                         
   5  -4  12         22.06         23.82         1.43 o                         
   6  -4  12         42.54         40.02         3.10 o                         
 -10  -3  12          8.15         10.08         1.98 o                         
  -9  -3  12         95.25         92.49         3.75 o                         
  -8  -3  12          3.56          2.86         1.47 o                         
  -7  -3  12         23.98         20.89         1.91 o                         
  -6  -3  12         91.36         94.06         3.43 o                         
  -5  -3  12          4.62          4.16         0.85 o                         
  -4  -3  12        109.04        103.91         5.46 o                         
  -3  -3  12        147.01        178.37         4.84 o                         
  -2  -3  12         67.66         67.16         3.41 o                         
  -1  -3  12          1.41         -0.13         1.26 o                         
   0  -3  12          1.77          1.11         1.38 o                         
   1  -3  12          0.06         -0.78         1.33 o                         
   2  -3  12         45.52         46.30         3.46 o                         
   3  -3  12         20.36         17.43         1.71 o                         
   4  -3  12         22.34         28.86         1.76 o                         
   5  -3  12          2.51          6.05         1.74 o                         
   6  -3  12         18.80         24.25         3.69 o                         
 -10  -2  12          5.73          8.18         1.93 o                         
  -9  -2  12          8.14         12.58         2.02 o                         
  -8  -2  12          0.57          0.96         1.45 o                         
  -7  -2  12         75.42         77.16         3.66 o                         
  -6  -2  12         25.18         30.02         1.95 o                         
  -5  -2  12          0.01          0.04         0.99 o                         
  -4  -2  12         16.36         16.26         2.24 o                         
  -3  -2  12        124.21        116.86         3.81 o                         
  -2  -2  12          0.68         -0.28         1.20 o                         
  -1  -2  12         40.43         42.86         2.85 o                         
   0  -2  12         33.67         35.02         2.58 o                         
   1  -2  12          2.52          2.01         1.86 o                         
   2  -2  12         46.98         40.76         2.52 o                         
   3  -2  12          4.78          7.38         1.81 o                         
   4  -2  12          1.76          7.19         1.61 o                         
   5  -2  12          1.51          6.01         1.67 o                         
 -10  -1  12          0.10          1.51         2.37 o                         
  -9  -1  12          0.07          0.17         1.61 o                         
  -8  -1  12          0.15          0.92         1.37 o                         
  -7  -1  12          0.02         -0.66         1.22 o                         
  -6  -1  12        118.80        118.57         4.66 o                         
  -5  -1  12          3.75          3.45         1.12 o                         
  -4  -1  12          2.03         -0.46         1.28 o                         
  -3  -1  12        321.39        322.02         6.64 o                         
  -2  -1  12         24.87         26.83         2.29 o                         
  -1  -1  12          0.91         -1.21         1.21 o                         
   0  -1  12         16.01         17.22         2.70 o                         
   1  -1  12        615.66        619.48        12.77 o                         
   2  -1  12          5.30          1.65         1.80 o                         
   3  -1  12          2.04          2.17         2.11 o                         
   4  -1  12         10.79         11.99         1.55 o                         
   5  -1  12          0.87          4.26         1.57 o                         
 -10   0  12          7.18          3.62         1.87 o                         
  -9   0  12          8.70          5.31         2.36 o                         
  -8   0  12         15.67         14.72         1.99 o                         
  -7   0  12          0.07          0.33         1.29 o                         
  -6   0  12         38.50         41.62         2.63 o                         
  -5   0  12         64.02         63.41         2.04 o                         
  -4   0  12         24.95         21.45         1.82 o                         
  -3   0  12          4.13          2.59         1.75 o                         
  -2   0  12          2.27          5.03         1.60 o                         
  -1   0  12         64.32         63.98         3.11 o                         
   0   0  12         22.02         21.63         2.36 o                         
   1   0  12        160.62        154.59         4.36 o                         
   2   0  12          1.44          0.17         1.39 o                         
   3   0  12          6.73          6.85         2.17 o                         
   4   0  12         26.56         27.44         2.36 o                         
 -10   1  12        130.78        139.22         5.35 o                         
  -9   1  12          0.43         -1.75         1.75 o                         
  -8   1  12         18.36         21.38         2.17 o                         
  -7   1  12        176.93        180.94         4.95 o                         
  -6   1  12        265.93        269.80         5.47 o                         
  -5   1  12        194.53        193.49         3.88 o                         
  -4   1  12          4.69          4.30         0.98 o                         
  -3   1  12         23.86         22.82         1.53 o                         
  -2   1  12          7.18          7.67         1.60 o                         
  -1   1  12          0.00          0.40         0.91 o                         
   0   1  12          4.42          5.52         1.11 o                         
   1   1  12          3.05          1.06         1.01 o                         
   2   1  12         15.98         12.82         1.68 o                         
   3   1  12          4.72         11.14         1.82 o                         
   4   1  12          2.93          1.88         1.88 o                         
 -10   2  12        137.05        127.21         7.22 o                         
  -9   2  12          0.01         -1.83         2.23 o                         
  -8   2  12        151.56        153.79         4.29 o                         
  -7   2  12          0.31          1.37         2.49 o                         
  -6   2  12         28.92         31.77         2.44 o                         
  -5   2  12          2.01          1.96         1.60 o                         
  -4   2  12          4.38          3.94         1.39 o                         
  -3   2  12        202.51        194.00         4.11 o                         
  -2   2  12         56.09         52.42         3.77 o                         
  -1   2  12          6.19         11.27         1.83 o                         
   0   2  12         14.55         17.02         1.56 o                         
   1   2  12          4.73          3.01         2.58 o                         
   2   2  12         28.39         30.13         2.58 o                         
   3   2  12         59.91         66.16         8.99 o                         
  -9   3  12          7.23          5.83         1.94 o                         
  -8   3  12        102.09         81.45         5.33 o                         
  -7   3  12         72.04         56.62         3.79 o
[truncated: 42,366 more chars]
