# Supplementary material for: A three-step pathway from (2-amino­phenyl)chal­cones to novel styryl­quinoline–chalcone hybrids: synthesis and spectroscopic and structural characterization of three examples
Source: Acta Crystallogr C Struct Chem. 2023 Jan 1;79(Pt 1):3–11. doi: 10.1107/S2053229622011263 (PMC9813925; doi:10.1107/S2053229622011263)
Supplement: Supplementary file 4 [file c-79-00003-IVcsup4.hkl]

data_IVc                                                                        
_shelx_title ' 25cg'                                                            
_shelx_refln_list_code          4                                               
_shelx_F_calc_maximum      218.63                                               
_exptl_crystal_F_000       928.00                                               
_reflns_d_resolution_high  0.7467                                               
                                                                                
loop_                                                                           
 _space_group_symop_operation_xyz                                               
 'x, y, z'                                                                      
 '-x, y+1/2, -z+1/2'                                                            
 '-x, -y, -z'                                                                   
 'x, -y-1/2, z-1/2'                                                             
                                                                                
_cell_length_a     3.9184                                                       
_cell_length_b    24.6546                                                       
_cell_length_c    21.8833                                                       
_cell_angle_alpha  90.000                                                       
_cell_angle_beta   91.271                                                       
_cell_angle_gamma  90.000                                                       
                                                                                
_shelx_F_squared_multiplier     1.000                                           
                                                                                
loop_                                                                           
 _refln_index_h                                                                 
 _refln_index_k                                                                 
 _refln_index_l                                                                 
 _refln_F_squared_calc                                                          
 _refln_F_squared_meas                                                          
 _refln_F_squared_sigma                                                         
 _refln_observed_status                                                         
   1   0   0       6767.50       7069.75       182.16 o                         
   2   0   0       1419.55       1424.02        24.12 o                         
   3   0   0         20.73         48.39         2.89 o                         
   4   0   0        399.09        378.67        10.92 o                         
   5   0   0          4.48         18.20         5.01 o                         
   1   1   0        854.45        826.74         8.40 o                         
   2   1   0        329.48        357.13         4.55 o                         
   3   1   0         55.62         51.51         3.14 o                         
   4   1   0        133.05        142.65         5.08 o                         
   5   1   0         10.06         10.21         3.69 o                         
   1   2   0       1305.86       1301.30        12.31 o                         
   2   2   0          6.31          6.44         1.25 o                         
   3   2   0          0.60         -1.01         1.01 o                         
   4   2   0        554.52        533.75         9.40 o                         
   5   2   0         21.29         17.15         2.77 o                         
   1   3   0       9016.42      10126.25       176.21 o                         
   2   3   0       2724.09       2668.09        23.52 o                         
   3   3   0         28.01         26.24         2.38 o                         
   4   3   0        527.43        520.11         9.64 o                         
   5   3   0         31.17         39.80         4.37 o                         
   0   4   0       6982.31       7228.60       250.89 o                         
   1   4   0      22444.35      25052.88       442.62 o                         
   2   4   0       4827.18       4818.44        43.21 o                         
   3   4   0         32.39         32.60         2.15 o                         
   4   4   0         33.57         37.32         3.30 o                         
   5   4   0        206.92        173.97         6.28 o                         
   1   5   0       4200.90       4336.88        35.42 o                         
   2   5   0       1452.04       1473.07        14.58 o                         
   3   5   0       1286.37       1245.18        12.36 o                         
   4   5   0        207.64        216.35         8.08 o                         
   5   5   0          4.04         -2.71         3.18 o                         
   0   6   0        128.49        143.40         3.28 o                         
   1   6   0          0.74         13.41         1.32 o                         
   2   6   0        148.24        176.14         3.64 o                         
   3   6   0        935.04        924.54         9.43 o                         
   4   6   0         74.83         72.62         2.14 o                         
   5   6   0          2.25          0.66         3.64 o                         
   1   7   0          0.57          1.32         0.91 o                         
   2   7   0       9635.62       9840.70       116.85 o                         
   3   7   0        436.57        483.86         6.95 o                         
   4   7   0        413.84        415.94         7.25 o                         
   5   7   0         11.85         11.64         3.43 o                         
   0   8   0        684.60        793.63         9.59 o                         
   1   8   0         17.85         10.89         1.20 o                         
   2   8   0       4329.59       4575.82        45.80 o                         
   3   8   0          2.94          4.74         1.69 o                         
   4   8   0          6.93          8.45         2.27 o                         
   5   8   0         36.97         27.57         5.37 o                         
   1   9   0        455.09        474.71         5.29 o                         
   2   9   0       3825.96       4090.63        39.24 o                         
   3   9   0        236.50        265.14         5.36 o                         
   4   9   0         10.28          8.62         2.19 o                         
   5   9   0         17.90         22.30         3.83 o                         
   0  10   0       2831.82       3021.55        29.77 o                         
   1  10   0       1798.31       1859.25        13.82 o                         
   2  10   0        200.31        191.51         3.69 o                         
   3  10   0         72.81         67.41         3.50 o                         
   4  10   0          0.07          1.38         2.03 o                         
   1  11   0        261.91        287.23         3.95 o                         
   2  11   0        716.56        683.57         7.98 o                         
   3  11   0        567.02        573.50         9.12 o                         
   4  11   0        533.85        520.69         9.42 o                         
   0  12   0        728.01        825.15        11.06 o                         
   1  12   0       2941.94       2883.69        19.55 o                         
   2  12   0        626.27        598.71         7.27 o                         
   3  12   0         14.05         64.09         3.47 o                         
   4  12   0        107.52        114.61         3.47 o                         
   1  13   0        282.20        268.88         4.31 o                         
   2  13   0       1135.79       1185.45        11.70 o                         
   3  13   0         20.19         19.58         1.97 o                         
   4  13   0         37.01         44.62         3.06 o                         
   0  14   0        528.75        541.49         8.93 o                         
   1  14   0         14.70         14.21         1.57 o                         
   2  14   0       1490.38       1371.21        13.34 o                         
   3  14   0        362.90        369.19         6.69 o                         
   4  14   0          8.09         13.19         2.34 o                         
   1  15   0        619.46        603.61         6.59 o                         
   2  15   0       6556.52       6370.35        48.99 o                         
   3  15   0        155.38        182.23         5.04 o                         
   4  15   0        784.37        774.34        10.98 o                         
   0  16   0          0.31          7.49         2.35 o                         
   1  16   0         20.42         18.62         1.85 o                         
   2  16   0        340.05        372.87         6.15 o                         
   3  16   0        638.32        615.04         8.95 o                         
   4  16   0          7.31         22.64         3.72 o                         
   1  17   0         25.35         34.72         2.39 o                         
   2  17   0          0.05          4.12         1.97 o                         
   3  17   0         59.74         71.25         3.66 o                         
   4  17   0         12.41         19.26         2.79 o                         
   0  18   0       3119.74       3048.06        32.73 o                         
   1  18   0        924.25        848.00         9.02 o                         
   2  18   0       2974.53       2850.28        21.72 o                         
   3  18   0         79.37         91.10         4.38 o                         
   4  18   0          0.94          5.17         2.90 o                         
   1  19   0       1032.38       1022.40        11.12 o                         
   2  19   0        725.11        690.24         8.90 o                         
   3  19   0          8.34          9.61         2.37 o                         
   4  19   0         94.50        102.83         5.16 o                         
   0  20   0       1451.98       1431.00        19.34 o                         
   1  20   0        561.01        525.95         7.66 o                         
   2  20   0        134.47        138.31         4.38 o                         
   3  20   0        102.58        109.68         4.46 o                         
   4  20   0         95.13         82.86         4.73 o                         
   1  21   0         63.47         67.65         3.53 o                         
   2  21   0         98.84         99.57         3.96 o                         
   3  21   0         79.72         88.11         4.60 o                         
   4  21   0         82.74        112.38         7.39 o                         
   0  22   0      21162.16      20377.83       172.91 o                         
   1  22   0       1933.12       1852.83        16.79 o                         
   2  22   0         12.66         15.18         2.35 o                         
   3  22   0          0.09          6.92         2.55 o                         
   1  23   0        450.78        472.91         7.59 o                         
   2  23   0        232.18        234.70         6.01 o                         
   3  23   0         88.73         90.04         4.70 o                         
   0  24   0        273.44        282.79         8.55 o                         
   1  24   0         67.45         72.76         3.86 o                         
   2  24   0        119.11        118.97         4.74 o                         
   3  24   0         80.94         93.37         5.89 o                         
   1  25   0        166.86        165.55         5.92 o                         
   2  25   0        222.18        250.41         6.60 o                         
   3  25   0         20.21         32.52         4.33 o                         
   0  26   0       1377.07       1357.80        23.26 o                         
   1  26   0        178.64        214.50         6.31 o                         
   2  26   0        526.44        539.03        10.53 o                         
   3  26   0         69.00         64.36         5.87 o                         
   1  27   0        119.04        138.88         5.69 o                         
   2  27   0          0.84          8.79         4.21 o                         
   3  27   0         80.90         86.42         8.59 o                         
   0  28   0          3.93         25.22         4.73 o                         
   1  28   0         41.13         55.23         4.07 o                         
   2  28   0         12.62         24.06         3.62 o                         
   1  29   0          0.18          8.30         3.27 o                         
   2  29   0        801.19        802.60        16.18 o                         
   0  30   0        198.99        216.22        14.47 o                         
   1  30   0        112.60        130.98         6.71 o                         
   2  30   0        362.09        366.84        10.29 o                         
   1  31   0        373.11        352.39        10.57 o                         
   0  32   0          8.36         12.77         8.04 o                         
   1  32   0         15.95         14.05         5.73 o                         
  -5   1   1         25.81         33.71         3.84 o                         
  -4   1   1         32.67         28.56         3.16 o                         
  -3   1   1        181.38        161.97         4.32 o                         
  -2   1   1        200.89        213.21         3.14 o                         
  -1   1   1       1649.77       1740.32        17.12 o                         
   1   1   1       1080.80        996.72        16.42 o                         
   2   1   1        114.63         91.10         2.45 o                         
   3   1   1        913.34        864.64        10.41 o                         
   4   1   1         66.49         78.27         4.19 o                         
   5   1   1         65.76         74.64         5.48 o                         
  -5   2   1         20.28         27.16         5.55 o                         
  -4   2   1        719.04        719.22        11.63 o                         
  -3   2   1        163.62        147.87         3.68 o                         
  -2   2   1       1612.72       1503.27        14.21 o                         
  -1   2   1       6459.16       6710.90       208.64 o                         
   1   2   1        577.16        550.35         5.90 o                         
   2   2   1         37.12         42.37         1.78 o                         
   3   2   1         33.47         29.73         1.76 o                         
   4   2   1        509.20        497.10         9.38 o                         
   5   2   1          8.34         14.80         3.60 o                         
  -5   3   1        579.13        531.06        11.13 o                         
  -4   3   1         38.94         41.76         3.17 o                         
  -3   3   1        679.02        634.94         7.54 o                         
  -2   3   1         22.99         24.53         1.74 o                         
  -1   3   1        672.69        699.32         5.72 o                         
   0   3   1       1838.65       1979.89        13.51 o                         
   1   3   1      26598.98      27915.42       705.50 o                         
   2   3   1        490.38        543.46         6.85 o                         
   3   3   1          5.62          3.48         1.26 o                         
   4   3   1         36.03         44.78         2.89 o                         
   5   3   1          0.01          3.58         3.85 o                         
  -5   4   1         15.28         20.06         3.83 o                         
  -4   4   1         61.30         67.06         4.95 o                         
  -3   4   1          2.38          7.32         1.66 o                         
  -2   4   1       2648.70       2805.39        28.81 o                         
  -1   4   1      47801.03      49786.16       570.75 o                         
   0   4   1       1983.30       2016.83        13.22 o                         
   1   4   1       1171.15       1290.46        10.30 o                         
   2   4   1         32.92         31.78         1.77 o                         
   3   4   1        419.51        414.50         5.55 o                         
   4   4   1          1.26          1.47         1.93 o                         
   5   4   1          1.99         -1.96         2.59 o                         
  -5   5   1          6.29          5.19         3.57 o                         
  -4   5   1        399.23        400.57         9.28 o                         
  -3   5   1       1724.16       1747.74        16.71 o                         
  -2   5   1       2823.34       2879.45        34.03 o                         
  -1   5   1       5727.99       5976.96        53.17 o                         
   0   5   1        932.74        926.64         7.12 o                         
   1   5   1       1480.70       1415.58        11.36 o                         
   2   5   1        415.21        422.26         6.31 o                         
   3   5   1       1149.99       1108.15        11.42 o                         
   4   5   1          4.66          3.94         1.99 o                         
   5   5   1         12.81          3.45         3.42 o                         
  -5   6   1        153.86        151.67         8.29 o                         
  -4   6   1        101.68         93.03         4.40 o                         
  -3   6   1        230.99        226.14         4.63 o                         
  -2   6   1        822.48        813.41         9.78 o                         
  -1   6   1         37.56         30.92         1.26 o                         
   0   6   1       4783.92       4875.56        43.44 o                         
   1   6   1       1139.51       1162.52         9.24 o                         
   2   6   1          1.67          2.73         1.11 o                         
   3   6   1         28.44         37.98         1.91 o                         
   4   6   1        106.88        106.27         4.04 o                         
   5   6   1         11.28          4.47         4.70 o                         
  -5   7   1        100.91         94.17         5.97 o                         
  -4   7   1        123.05        116.28         3.98 o                         
  -3   7   1          0.19         -0.46         1.41 o                         
  -2   7   1       1219.79       1354.15        13.35 o                         
  -1   7   1         22.63         27.86         1.47 o                         
   0   7   1         91.64        100.79         2.12 o                         
   1   7   1        625.11        649.24         6.10 o                         
   2   7   1        674.01        652.75         7.77 o                         
   3   7   1         73.68         87.95         3.17 o                         
   4   7   1        138.71        145.27         4.98 o                         
   5   7   1         44.00         32.41         6.35 o                         
  -5   8   1        194.07        180.21         7.43 o                         
  -4   8   1         14.22         13.12         2.56 o                         
  -3   8   1        135.42        134.36         5.25 o                         
  -2   8   1       3345.48       3696.55        45.02 o                         
  -1   8   1       1090.38       1156.50         9.98 o                         
   0   8   1        745.31        787.92         6.76 o                         
   1   8   1       1954.10       2020.74        15.77 o                         
   2   8   1         47.93         49.96         2.47 o                         
   3   8   1         13.93          9.55         1.97 o                         
   4   8   1        470.35        439.90         8.36 o                         
   5   8   1         27.42         25.32         4.02 o                         
  -5   9   1         64.80         70.10         5.47 o                         
  -4   9   1        113.07        120.66         4.88 o                         
  -3   9   1         85.08         91.67         3.37 o                         
  -2   9   1       1417.97       1439.13        13.42 o                         
  -1   9   1        382.45        381.26         4.73 o                         
   0   9   1       2348.20       2380.28        16.25 o                         
   1   9   1        527.58        467.79         5.31 o                         
   2   9   1        822.21        820.82        11.29 o                         
   3   9   1        192.24        166.57         4.49 o                         
   4   9   1        174.55        178.92         5.19 o                         
   5   9   1          7.50          7.60         3.37 o                         
  -4  10   1        265.25        268.07         6.29 o                         
  -3  10   1       2610.43       2619.39        24.70 o                         
  -2  10   1        393.90        394.67         5.77 o                         
  -1  10   1       1107.15       1114.97         9.64 o                         
   0  10   1        409.35        492.34         5.44 o                         
   1  10   1        119.18        121.62         2.80 o                         
   2  10   1          8.20          8.15         1.50 o                         
   3  10   1        297.88        279.76         5.90 o                         
   4  10   1          0.40          0.94         2.40 o                         
  -4  11   1         70.28         78.19         4.09 o                         
  -3  11   1        157.07        186.68         4.76 o                         
  -2  11   1         97.25        106.49         3.51 o                         
  -1  11   1        237.42        274.99         4.07 o                         
   0  11   1         35.08         40.63         2.03 o                         
   1  11   1        763.82        837.94         8.02 o                         
   2  11   1         58.36         67.35         2.80 o                         
   3  11   1         64.46         68.51         3.57 o                         
   4  11   1         15.99         17.85         2.09 o                         
  -4  12   1         72.79         73.27         4.55 o                         
  -3  12   1       2249.20       2270.17        21.77 o                         
  -2  12   1        303.88        274.92         4.92 o                         
  -1  12   1       3195.14       3238.09        23.38 o                         
   0  12   1         13.04         12.89         1.70 o                         
   1  12   1        341.37        361.81         4.78 o                         
   2  12   1        226.62        227.55         4.39 o                         
   3  12   1        603.37        568.00         8.81 o                         
   4  12   1         16.77         14.90         2.28 o                         
  -4  13   1         50.11         48.88         2.42 o                         
  -3  13   1        644.21        663.16         9.47 o                         
  -2  13   1        374.92        383.89         6.05 o                         
  -1  13   1          7.48          1.35         1.36 o                         
   0  13   1        770.80        922.21         8.70 o                         
   1  13   1        824.78        781.60         9.22 o                         
   2  13   1        385.16        399.02         6.13 o                         
   3  13   1         30.41         20.35         2.45 o                         
   4  13   1        211.94        223.71         5.19 o                         
  -4  14   1          8.57         13.32         2.84 o                         
  -3  14   1        434.96        420.95         7.25 o                         
  -2  14   1        338.91        342.88         5.94 o                         
  -1  14   1       1170.50       1229.04        11.41 o                         
   0  14   1        849.33        885.02         8.65 o                         
   1  14   1        368.34        418.09         5.49 o                         
   2  14   1         51.66         46.83         2.71 o                         
   3  14   1         45.84         44.15         3.87 o                         
   4  14   1        132.76        130.55         4.48 o                         
  -4  15   1        187.23        168.06         5.36 o                         
  -3  15   1          0.56          3.12         1.98 o                         
  -2  15   1         10.38         14.52         2.44 o                         
  -1  15   1         16.26         18.38         1.82 o                         
   0  15   1        329.38        347.47         4.97 o                         
   1  15   1          0.02          4.05         1.51 o                         
   2  15   1        118.34        123.17         4.19 o                         
   3  15   1         93.28        115.19         4.57 o                         
   4  15   1          0.59         11.38         2.45 o                         
  -4  16   1        199.28        185.40         5.47 o                         
  -3  16   1        147.82        153.65         5.22 o                         
  -2  16   1       1264.47       1200.46        12.56 o                         
  -1  16   1        350.50        312.76         4.65 o                         
   0  16   1        570.02        532.13         6.42 o                         
   1  16   1        788.93        733.94         7.83 o                         
   2  16   1         10.59         10.65         2.14 o                         
   3  16   1        120.79        121.50         4.60 o                         
   4  16   1        281.12        277.61         7.99 o                         
  -4  17   1        586.19        543.95         9.80 o                         
  -3  17   1        983.35        982.95        11.83 o                         
  -2  17   1          1.53          3.37         2.16 o                         
  -1  17   1        380.21        378.05         5.40 o                         
   0  17   1        420.92        407.63         5.74 o                         
   1  17   1       1575.22       1497.35        12.94 o                         
   2  17   1       1657.48       1601.06        14.36 o                         
   3  17   1        684.78        682.57        10.39 o                         
   4  17   1          1.64         11.01         2.70 o                         
  -4  18   1        107.85        108.59         4.96 o                         
  -3  18   1         72.53         85.15         3.91 o                         
  -2  18   1        238.05        241.55         4.21 o                         
  -1  18   1       4474.97       4343.94        29.47 o                         
   0  18   1         19.76         27.94         2.31 o                         
   1  18   1        446.49        437.40         6.23 o                         
   2  18   1        142.82        141.12         4.55 o                         
   3  18   1        287.22        279.93         7.18 o                         
   4  18   1         18.13         23.56         3.30 o                         
  -4  19   1        181.64        178.01         8.39 o                         
  -3  19   1        110.35        111.21         4.34 o                         
  -2  19   1          0.01         -1.17         1.53 o                         
  -1  19   1         92.55         91.29         3.67 o                         
   0  19   1        264.08        247.85         5.02 o                         
   1  19   1       2450.96       2341.85        20.33 o                         
   2  19   1        715.24        682.24         8.78 o                         
   3  19   1          1.34          8.47         2.60 o                         
   4  19   1         37.43         41.35         3.81 o                         
  -4  20   1        557.43        551.52        12.33 o                         
  -3  20   1         80.05         86.46         4.05 o                         
  -2  20   1         70.25         74.24         2.99 o                         
  -1  20   1         15.99         21.34         2.43 o                         
   0  20   1        636.11        616.79         8.50 o                         
   1  20   1         11.61         15.31         2.36 o                         
   2  20   1        228.37        228.16         4.97 o                         
   3  20   1         64.91         71.41         4.04 o                         
   4  20   1         72.91         62.44         4.44 o                         
  -4  21   1         27.23         27.23         5.40 o                         
  -3  21   1          0.09          2.42         2.31 o                         
  -2  21   1         62.89         69.83         3.44 o                         
  -1  21   1          0.29          1.92         2.04 o                         
   0  21   1         36.12         42.33         2.97 o                         
   1  21   1         41.90         45.27         3.17 o                         
   2  21   1         74.83         73.46         3.52 o                         
   3  21   1         34.02         44.75         3.68 o                         
   4  21   1         34.37         44.30         5.19 o                         
  -3  22   1          2.12          4.26         3.33 o                         
  -2  22   1        112.30        114.50         4.07 o                         
  -1  22   1          1.65          2.04         2.11 o                         
   0  22   1        933.20        895.16        10.58 o                         
   1  22   1         13.98         19.09         2.65 o                         
   2  22   1         62.76         66.76         3.52 o                         
   3  22   1         44.16         51.47         4.66 o                         
  -3  23   1        167.74        176.38         6.29 o                         
  -2  23   1         54.57         70.46         3.88 o                         
  -1  23   1        296.75        279.17         5.97 o                         
   0  23   1         18.60         45.65         3.16 o                         
   1  23   1        269.87        262.45         6.09 o                         
   2  23   1          5.02          9.81         2.36 o                         
   3  23   1        216.11        246.40         6.84 o                         
  -3  24   1          0.07          3.74         3.02 o                         
  -2  24   1        419.54        416.45         7.55 o                         
  -1  24   1        842.17        856.18        10.64 o                         
   0  24   1        704.92        707.45         9.25 o                         
   1  24   1        110.43        122.24         4.89 o                         
   2  24   1         96.38        109.46         4.51 o                         
   3  24   1          3.50          2.25         2.86 o                         
  -3  25   1         11.24         25.93         4.72 o                         
  -2  25   1         39.92         48.61         3.72 o                         
  -1  25   1        271.53        303.14         6.74 o                         
   0  25   1          2.56          5.95         2.42 o                         
   1  25   1        411.31        399.51         7.77 o                         
   2  25   1         44.13         43.40         3.84 o                         
   3  25   1          5.13         12.24         3.74 o                         
  -3  26   1         19.75         34.38         4.76 o                         
  -2  26   1        228.45        231.15         7.53 o                         
  -1  26   1       3592.87       3509.74        28.57 o                         
   0  26   1         14.56         17.11         2.99 o                         
   1  26   1         79.53         83.80         4.44 o                         
   2  26   1        147.48        168.15         6.41 o                         
   3  26   1        115.16        127.19         7.01 o                         
  -3  27   1        500.88        535.81        22.58 o                         
  -2  27   1        751.59        743.72        11.93 o                         
  -1  27   1        307.09        301.50         7.32 o                         
   0  27   1        125.78        128.36         5.17 o                         
   1  27   1        106.95        120.88         5.40 o                         
   2  27   1         64.30         60.97         4.92 o                         
   3  27   1        146.37        155.80        17.88 o                         
  -2  28   1         92.96         93.57         5.98 o                         
  -1  28   1         39.13         50.98         3.85 o                         
   0  28   1        857.98        854.37        11.94 o                         
   1  28   1          0.22          4.31         2.64 o                         
   2  28   1        158.31        164.88         6.54 o                         
  -2  29   1        437.02        420.62         9.95 o                         
  -1  29   1          2.29          4.38         3.06 o                         
   0  29   1         51.89         67.39         4.21 o                         
   1  29   1        229.01        216.64         6.86 o                         
   2  29   1        566.07        629.44        12.80 o                         
  -2  30   1        200.99        153.95         8.19 o                         
  -1  30   1         63.76         79.98         6.12 o                         
   0  30   1        280.85        297.88         8.42 o                         
   1  30   1         80.33        106.50         6.27 o                         
   2  30   1          0.27          8.99         7.26 o                         
  -1  31   1         60.48         68.61         7.29 o                         
   0  31   1        249.07        257.38        15.13 o                         
   1  31   1         11.21         14.44         4.81 o                         
  -1  32   1         44.51         52.99         6.44 o                         
   0  32   1          7.14         10.48         4.18 o                         
   1  32   1         37.72         18.67         6.69 o                         
   0  33   1          0.08         -9.92        10.09 o                         
  -5   0   2        198.32        195.11        13.07 o                         
  -4   0   2         19.60         23.19         5.52 o                         
  -3   0   2          3.94          2.95         2.66 o                         
  -2   0   2       1091.31        916.97        23.21 o                         
  -1   0   2      35693.44      37736.78       539.23 o                         
   1   0   2       3510.94       3501.29        41.61 o                         
   2   0   2       2718.13       2644.38        39.52 o                         
   3   0   2        940.22        844.05        12.46 o                         
   4   0   2         11.11          9.10         2.94 o                         
   5   0   2         53.82         50.09         4.14 o                         
  -5   1   2        533.64        489.14        15.47 o                         
  -4   1   2         17.58         22.68         2.61 o                         
  -3   1   2        699.06        715.20         9.98 o                         
  -2   1   2        333.27        324.07         7.59 o                         
  -1   1   2      11172.05      11921.03       563.37 o                         
   0   1   2        661.99        674.00        12.97 o                         
   1   1   2      30895.14      31942.43       817.90 o                         
   2   1   2       2400.98       2258.01        24.47 o                         
   3   1   2         22.81         20.96         1.54 o                         
   4   1   2         91.19         95.74         3.60 o                         
   5   1   2         10.79         11.75         2.04 o                         
  -5   2   2        206.22        209.37         7.32 o                         
  -4   2   2          9.50         17.56         2.39 o                         
  -3   2   2         76.60         85.06         3.98 o                         
  -2   2   2       1257.80       1277.09        11.87 o                         
  -1   2   2        967.82        946.06         7.85 o                         
   0   2   2        122.37        145.94         1.82 o                         
   1   2   2       1621.35       1627.21        13.90 o                         
   2   2   2         12.72         18.66         1.65 o                         
   3   2   2        644.04        610.54         7.96 o                         
   4   2   2        155.14        147.67         4.56 o                         
   5   2   2         45.41         50.71         4.41 o                         
  -5   3   2         35.62         33.29         5.52 o                         
  -4   3   2          8.85          9.49         2.15 o                         
  -3   3   2          1.54          1.16         2.11 o                         
  -2   3   2         98.21        125.92         2.76 o                         
  -1   3   2      16644.06      17379.85       242.04 o                         
   0   3   2      16859.73      17214.07       259.85 o                         
   1   3   2        786.59        796.47         7.85 o                         
   2   3   2        267.62        216.37         3.79 o                         
   3   3   2         47.01         56.18         2.69 o                         
   4   3   2        113.63        112.39         5.37 o                         
   5   3   2         34.69         31.95         2.63 o                         
  -5   4   2        358.89        354.30         9.51 o                         
  -4   4   2         22.44         24.34         2.61 o                         
  -3   4   2       3346.63       3371.71        34.48 o                         
  -2   4   2        599.38        744.28         9.10 o                         
  -1   4   2       4134.24       4241.96        27.56 o                         
   0   4   2       2243.07       2305.16        15.51 o                         
   1   4   2       2369.93       2301.97        19.65 o                         
   2   4   2          1.11          8.08         1.37 o                         
   3   4   2        508.36        515.07         7.96 o                         
   4   4   2        540.70        552.11         8.26 o                         
   5   4   2         79.83         92.34         6.43 o                         
  -5   5   2         62.39         62.58         4.49 o                         
  -4   5   2         22.02         31.51         2.95 o                         
  -3   5   2        171.15        164.44         4.29 o                         
  -2   5   2        116.07        128.06         4.77 o                         
  -1   5   2       1780.94       1815.67        12.43 o                         
   0   5   2        459.80        432.32         4.53 o                         
   1   5   2        584.14        604.41         6.53 o                         
   2   5   2         30.41         44.62         1.80 o                         
   3   5   2        317.40        305.79         4.90 o                         
   4   5   2        253.77        233.58         4.71 o                         
   5   5   2        120.41         93.44         6.93 o                         
  -5   6   2        227.98        224.71         7.26 o                         
  -4   6   2        102.09         96.56         3.26 o                         
  -3   6   2        267.00        252.18         4.92 o                         
  -2   6   2        981.95       1087.31        14.90 o                         
  -1   6   2          0.16          0.67         0.88 o                         
   0   6   2          4.03          6.83         1.13 o                         
   1   6   2       2292.77       2303.44        17.24 o                         
   2   6   2        728.20        781.40        10.97 o                         
   3   6   2          3.94          6.00         1.26 o                         
   4   6   2          1.23          1.95         1.57 o                         
   5   6   2         46.40         31.24        10.78 o                         
  -5   7   2        127.60        117.30         5.90 o                         
  -4   7   2         16.93         12.64         3.39 o                         
  -3   7   2         56.14         63.94         3.54 o                         
  -2   7   2         86.38         75.27         2.75 o                         
  -1   7   2       1253.55       1283.87         9.69 o                         
   0   7   2       7422.59       7395.37       208.64 o                         
   1   7   2       2074.87       2169.05        15.65 o                         
   2   7   2        662.53        592.68         7.11 o                         
   3   7   2         91.46         94.24         3.15 o                         
   4   7   2        139.48        140.92         5.26 o                         
   5   7   2         59.17         46.34         6.12 o                         
  -5   8   2          2.74          4.07         3.76 o                         
  -4   8   2          1.36          1.12         1.87 o                         
  -3   8   2       2167.81       2129.93        23.95 o                         
  -2   8   2       1004.62       1147.43        13.74 o                         
  -1   8   2        333.28        349.43         4.39 o                         
   0   8   2        544.01        556.09         5.34 o                         
   1   8   2        327.98        379.22         4.44 o                         
   2   8   2         98.90         83.84         2.85 o                         
   3   8   2          0.76          0.50         1.52 o                         
   4   8   2        203.05        198.37         6.22 o                         
   5   8   2         17.51          8.62         3.55 o                         
  -5   9   2         16.75         18.21         4.84 o                         
  -4   9   2        668.90        664.02        11.57 o                         
  -3   9   2         26.90         39.17         2.60 o                         
  -2   9   2         13.82         18.81         1.74 o                         
  -1   9   2        309.80        370.74         4.29 o                         
   0   9   2        762.76        837.47         7.10 o                         
   1   9   2         58.12         79.32         2.40 o                         
   2   9   2        795.20        835.46         8.98 o                         
   3   9   2         96.49        110.51         3.64 o                         
   4   9   2         10.77         12.55         1.94 o                         
   5   9   2         65.05         57.69        11.33 o                         
  -4  10   2        104.59        117.70         4.96 o                         
  -3  10   2        313.57        323.15         5.81 o                         
  -2  10   2        102.44         84.68         2.92 o                         
  -1  10   2        544.38        648.06         6.40 o                         
   0  10   2        748.42        769.74         6.82 o                         
   1  10   2        216.62        236.83         3.87 o                         
   2  10   2         22.39         19.34         1.91 o                         
   3  10   2         89.00         87.77         3.67 o                         
   4  10   2        359.91        349.60         7.25 o                         
  -4  11   2        473.36        426.77         8.37 o                         
  -3  11   2          0.06          9.39         2.01 o                         
  -2  11   2        150.85        138.95         3.52 o                         
  -1  11   2       1631.02       1733.34        13.85 o                         
   0  11   2       1793.27       1789.28        13.67 o                         
   1  11   2       2869.17       2892.43        21.72 o                         
   2  11   2        753.50        716.98         8.10 o                         
   3  11   2          5.86          7.04         2.03 o                         
   4  11   2        118.48        113.93         3.78 o                         
  -4  12   2         58.41         60.28         4.99 o                         
  -3  12   2       2118.22       2137.45        20.83 o                         
  -2  12   2        182.26        168.18         3.99 o                         
  -1  12   2        646.78        689.73         7.28 o                         
   0  12   2        254.33        278.85         4.13 o                         
   1  12   2        863.24        865.82         8.67 o                         
   2  12   2          3.08          2.22         1.51 o                         
   3  12   2        483.69        465.56         6.81 o                         
   4  12   2        266.02        262.01         5.53 o                         
  -4  13   2          0.00          7.79         3.23 o                         
  -3  13   2          3.21         19.29         2.43 o                         
  -2  13   2         23.07         20.98         2.19 o                         
  -1  13   2         65.91         48.31         2.34 o                         
   0  13   2        170.32        177.60         3.47 o                         
   1  13   2        645.01        669.36         7.53 o                         
   2  13   2        508.66        570.65         7.54 o                         
   3  13   2          9.24         11.71         2.23 o                         
   4  13   2         41.97         54.73         3.39 o                         
  -4  14   2        304.92        301.59         7.50 o                         
  -3  14   2       3120.83       3010.47        26.00 o                         
  -2  14   2        114.79        108.77         3.85 o                         
  -1  14   2         55.80         47.24         2.47 o                         
   0  14   2        339.52        361.33         5.08 o                         
   1  14   2        397.26        398.68         5.53 o                         
   2  14   2       1432.23       1432.03        13.40 o                         
   3  14   2        207.87        192.46         4.47 o                         
   4  14   2        524.98        502.21         8.57 o                         
  -4  15   2         70.47         75.09         4.21 o                         
  -3  15   2          0.64          7.55         2.05 o                         
  -2  15   2        351.85        317.21         6.04 o                         
  -1  15   2        112.86        103.66         3.46 o                         
   0  15   2       1292.67       1219.05        11.02 o                         
   1  15   2       1229.65       1205.12        11.31 o                         
   2  15   2         64.02         64.58         3.38 o                         
   3  15   2        157.53        153.43         4.67 o                         
   4  15   2         37.11         41.09         3.30 o                         
  -4  16   2         23.76         36.53         3.41 o                         
  -3  16   2        487.57        478.70         7.53 o                         
  -2  16   2        324.49        343.19         6.55 o                         
  -1  16   2        183.81        204.20         4.22 o                         
   0  16   2        123.86        125.06         3.65 o                         
   1  16   2        268.43        282.63         4.83 o                         
   2  16   2        268.61        272.45         4.85 o                         
   3  16   2        556.88        543.45         8.16 o                         
   4  16   2         17.08         23.15         4.13 o                         
  -4  17   2          5.54         12.97         3.01 o                         
  -3  17   2         20.70         30.30         2.73 o                         
  -2  17   2         24.45         26.93         3.44 o                         
  -1  17   2         53.98         63.83         2.91 o                         
   0  17   2        243.73        243.31         4.63 o                         
   1  17   2          0.01          0.35         1.69 o                         
   2  17   2        213.23        214.78         4.61 o                         
   3  17   2        528.33        563.07         8.53 o                         
   4  17   2         77.51         74.58         4.31 o                         
  -4  18   2        192.96        171.27         5.80 o                         
  -3  18   2        429.51        398.94         6.87 o                         
  -2  18   2        179.96        163.08         4.68 o                         
  -1  18   2         28.77         38.56         2.61 o                         
   0  18   2        123.71        115.18         3.85 o                         
   1  18   2          0.02          3.06         1.85 o                         
   2  18   2        298.96        303.61         5.95 o                         
   3  18   2          3.00         11.25         2.42 o                         
   4  18   2         50.41         53.83         4.58 o                         
  -4  19   2          0.46          7.38         3.91 o                         
  -3  19   2          2.17          5.84         2.28 o                         
  -2  19   2        358.68        354.58         5.67 o                         
  -1  19   2       8837.73       8405.58        54.65 o                         
   0  19   2         17.92         27.28         2.52 o                         
   1  19   2       1579.85       1500.33        15.17 o                         
   2  19   2        481.92        443.60         7.27 o                         
   3  19   2         58.56         67.75         4.08 o                         
   4  19   2         10.30          7.17         3.74 o                         
  -4  20   2         44.31         54.11         4.04 o                         
  -3  20   2         11.20         11.34         2.42 o                         
  -2  20   2        112.15         98.11         3.68 o                         
  -1  20   2         29.11         40.10         2.78 o                         
   0  20   2          0.25          1.56         1.98 o                         
   1  20   2         29.63         34.36         2.72 o                         
   2  20   2         83.93         95.99         3.77 o                         
   3  20   2        388.52        355.52         7.98 o                         
   4  20   2          3.20         -3.05         3.05 o                         
  -4  21   2         42.27         33.87         3.88 o                         
  -3  21   2         60.66         64.35         4.03 o                         
  -2  21   2         88.57         77.83         3.54 o                         
  -1  21   2        510.14        514.50         7.42 o                         
   0  21   2         81.16         79.70         3.75 o                         
   1  21   2        606.59        578.88         8.03 o                         
   2  21   2          5.90          7.48         1.98 o                         
   3  21   2        392.39        358.65         8.37 o                         
   4  21   2          6.89         10.12         3.95 o                         
  -3  22   2         45.33         54.75         4.36 o                         
  -2  22   2         80.12         93.12         3.73 o                         
  -1  22   2       2178.22       2083.67        18.03 o                         
   0  22   2         10.84          8.79         2.39 o                         
   1  22   2        432.29        406.91         7.31 o                         
   2  22   2        419.58        391.69         6.85 o                         
   3  22   2        308.74        318.75         7.64 o                         
  -3  23   2        105.26        115.90         4.99 o                         
  -2  23   2         15.31         18.15         2.47 o                         
  -1  23   2          4.76         12.54         2.37 o                         
   0  23   2       1992.06       1975.85        18.52 o                         
   1  23   2        834.74        795.82        10.30 o                         
   2  23   2          5.58          5.67         2.24 o                         
   3  23   2         88.94        106.34         5.06 o                         
  -3  24   2          4.99          6.13         3.48 o                         
  -2  24   2         60.21         64.99         3.55 o                         
  -1  24   2        450.62        448.09         7.50 o                         
   0  24   2          6.86          9.10         2.38 o                         
   1  24   2        545.57        514.60         8.68 o                         
   2  24   2          2.84          6.76         2.37 o                         
   3  24   2          1.21          7.76         3.11 o                         
  -3  25   2         32.05         34.52         4.63 o                         
  -2  25   2         39.13         56.63         3.67 o                         
  -1  25   2        428.19        430.33         7.70 o                         
   0  25   2         80.55         77.48         4.26 o                         
   1  25   2         43.19         62.81         4.14 o                         
   2  25   2        115.53        118.70         5.36 o                         
   3  25   2          2.19         -0.87         4.01 o                         
  -3  26   2        810.21        843.68        13.93 o                         
  -2  26   2        201.51        208.90         6.41 o                         
  -1  26   2        612.99        627.12         9.48 o                         
   0  26   2        107.91         99.65         4.62 o                         
   1  26   2        263.36        256.60         6.72 o                         
   2  26   2          2.87          9.66         3.11 o                         
   3  26   2         76.03         80.32         7.84 o                         
  -3  27   2         12.41         22.93         9.65 o                         
  -2  27   2        140.52        142.44         5.12 o                         
  -1  27   2        684.35        649.46        11.05 o                         
   0  27   2         99.84         99.58         4.69 o                         
   1  27   2        477.54        454.53         8.36 o                         
   2  27   2         57.37         83.06         4.59 o                         
  -2  28   2         70.79         91.44         5.14 o                         
  -1  28   2        113.87        104.71         4.85 o                         
   0  28   2          7.09         12.53         3.20 o                         
   1  28   2        274.75        297.88         7.44 o                         
   2  28   2         10.18         12.07         3.20 o                         
  -2  29   2         97.32        123.90         7.02 o                         
  -1  29   2        310.55        319.89         8.20 o                         
   0  29   2        692.92        705.27        10.88 o                         
   1  29   2        213.22        257.35         7.20 o                         
   2  29   2        131.15        118.16         7.41 o                         
  -2  30   2        172.36        172.23         6.61 o                         
  -1  30   2         36.35         34.02         4.64 o                         
   0  30   2         20.15         24.53         3.82 o                         
   1  30   2        184.25        216.68        10.20 o                         
   2  30   2         15.26         30.06         6.28 o                         
  -1  31   2        286.03        281.62        10.57 o                         
   0  31   2         14.05         13.39         4.72 o                         
   1  31   2        183.99        192.94        10.25 o                         
  -1  32   2         24.99         29.33         8.39 o                         
   0  32   2         58.45         70.40        10.24 o                         
   1  32   2          8.87         16.97        11.44 o                         
  -5   1   3        244.70        200.08        11.01 o                         
  -4   1   3         31.82         39.57         3.32 o                         
  -3   1   3         58.97         55.84         2.64 o                         
  -2   1   3       1929.09       1929.34        26.97 o                         
  -1   1   3      12812.11      13684.71       346.35 o                         
   0   1   3       1512.94       1460.07        11.66 o                         
   1   1   3       2301.12       2291.28        21.41 o                         
   2   1   3        531.76        543.46         7.78 o                         
   3   1   3        372.84        351.98         5.81 o                         
   4   1   3          3.51          0.47         2.23 o                         
   5   1   3         77.43         89.49         5.62 o                         
  -5   2   3         75.88         75.14         5.38 o                         
  -4   2   3        618.01        614.44         9.86 o                         
  -3   2   3        161.47        166.99         4.65 o                         
  -2   2   3        107.00        111.63         2.58 o                         
  -1   2   3       1388.58       1393.73        11.39 o                         
   0   2   3        186.45        176.90         2.46 o                         
   1   2   3       6714.08       6762.54        67.82 o                         
   2   2   3        850.41        785.42        10.22 o                         
   3   2   3       2269.33       2210.19        21.71 o                         
   4   2   3         89.34         91.43         3.34 o                         
   5   2   3        103.96        129.15         6.35 o                         
  -5   3   3         13.18         15.81         4.69 o                         
  -4   3   3          0.49          2.24         1.59 o                         
  -3   3   3        235.63        241.65         5.84 o                         
  -2   3   3        214.39        205.34         3.89 o                         
  -1   3   3      28001.30      29296.21       363.60 o                         
   0   3   3       4429.56       4482.87       207.05 o                         
   1   3   3        227.23        206.45         3.23 o                         
   2   3   3       1931.49       1837.95        31.55 o                         
   3   3   3         39.18         46.19         2.33 o                         
   4   3   3        180.69        163.63         3.29 o                         
   5   3   3         18.63         19.11         3.60 o                         
  -5   4   3          4.41          5.95         3.36 o                         
  -4   4   3         56.35         48.81         2.90 o                         
  -3   4   3          9.35         16.55         2.69 o                         
  -2   4   3       7029.52       7438.30        57.00 o                         
  -1   4   3        275.94        274.39         3.12 o                         
   0   4   3       6598.09       6576.47       218.89 o                         
   1   4   3        199.53        187.02         2.92 o                         
   2   4   3       1860.07       1724.33        23.37 o                         
   3   4   3          6.26         11.87         1.64 o                         
   4   4   3         43.76         49.20         2.29 o                         
   5   4   3          0.20          4.99         3.58 o                         
  -5   5   3        176.01        170.14         6.12 o                         
  -4   5   3         11.96         14.45         2.34 o                         
  -3   5   3        111.12        112.53         4.45 o                         
  -2   5   3       7348.34       7402.00        90.11 o                         
  -1   5   3       1528.92       1506.90        10.34 o                         
   0   5   3       2446.71       2378.46        18.14 o                         
   1   5   3       1416.91       1393.79        12.41 o                         
   2   5   3         69.70         69.78         2.36 o                         
   3   5   3          5.31          9.45         1.53 o                         
   4   5   3        107.57        110.89         3.21 o                         
   5   5   3        436.71        436.53        13.91 o                         
  -5   6   3        190.40        179.15         9.80 o                         
  -4   6   3          6.19          9.50         2.16 o                         
  -3   6   3          6.04         29.73         2.33 o                         
  -2   6   3         17.85         30.80         1.68 o                         
  -1   6   3        198.35        214.34         2.81 o                         
   0   6   3        672.49        727.97         6.39 o                         
   1   6   3        374.83        332.17         4.21 o                         
   2   6   3        488.17        551.61         7.98 o                         
   3   6   3       1681.26       1670.69        15.60 o                         
   4   6   3         33.56         38.83         2.50 o                         
   5   6   3         13.75          9.05         6.65 o                         
  -5   7   3        203.69        182.35         6.82 o                         
  -4   7   3        129.46        133.96         6.01 o                         
  -3   7   3         16.43         18.15         2.51 o                         
  -2   7   3        636.53        699.86        10.07 o                         
  -1   7   3          3.76         11.68         1.22 o                         
   0   7   3         42.17         41.55         1.69 o                         
   1   7   3       1539.57       1611.36        13.00 o                         
   2   7   3        162.22        169.44         3.31 o                         
   3   7   3          2.44          3.67         1.23 o                         
   4   7   3        218.90        208.56         5.49 o                         
   5   7   3         15.86        -11.57        14.30 o                         
  -5   8   3         11.81          6.80         3.88 o                         
  -4   8   3         95.96         97.07         5.07 o                         
  -3   8   3       3262.54       3385.22        36.24 o                         
  -2   8   3         54.80         58.34         2.16 o                         
  -1   8   3        369.52        388.61         4.44 o                         
   0   8   3         35.29         24.35         1.54 o                         
   1   8   3       1966.34       2210.74        16.70 o                         
   2   8   3        553.24        543.40         6.23 o                         
   3   8   3         37.60         50.81         2.76 o                         
   4   8   3          2.21          0.58         1.85 o                         
   5   8   3         22.39          7.80         8.28 o                         
  -5   9   3         75.32         81.89         5.10 o                         
  -4   9   3       1034.76       1025.17        14.64 o                         
  -3   9   3        184.71        202.07         6.01 o                         
  -2   9   3       1675.68       1522.95        14.69 o                         
  -1   9   3        614.14        599.68         5.60 o                         
   0   9   3         56.62         95.70         2.49 o                         
   1   9   3          1.12          3.93         1.38 o                         
   2   9   3        321.14        325.81         4.91 o                         
   3   9   3        122.00        201.86         4.82 o                         
   4   9   3         77.18         81.35         3.43 o                         
  -4  10   3        588.55        574.72         9.51 o                         
  -3  10   3       1377.52       1386.41        15.07 o                         
  -2  10   3        364.88        421.92         5.46 o                         
  -1  10   3         47.25         58.27         2.22 o                         
   0  10   3       1275.36       1373.83        10.99 o                         
   1  10   3       6506.01       6821.83        48.27 o                         
   2  10   3         24.09         15.44         1.80 o                         
   3  10   3        135.43        135.48         4.14 o                         
   4  10   3         15.13         22.81         2.30 o                         
  -4  11   3         15.31         30.62         3.59 o                         
  -3  11   3         38.53         43.00         2.91 o                         
  -2  11   3         17.64         17.17         1.77 o                         
  -1  11   3          0.33          2.73         1.40 o                         
   0  11   3        287.39        353.30         4.73 o                         
   1  11   3        206.68        220.72         4.15 o                         
   2  11   3         54.76         58.20         2.70 o                         
   3  11   3         34.76         33.30         2.22 o                         
   4  11   3          8.05          9.88         2.12 o                         
  -4  12   3       1333.04       1242.93        16.74 o                         
  -3  12   3        989.69       1126.69        14.19 o                         
  -2  12   3          9.93         11.17         1.71 o                         
  -1  12   3        166.05        156.45         3.39 o                         
   0  12   3        427.90        364.83         4.65 o                         
   1  12   3       6489.64       6706.19        54.13 o                         
   2  12   3        477.15        466.26         6.57 o                         
   3  12   3        187.05        186.47         4.62 o                         
   4  12   3          0.68          2.66         2.16 o                         
  -4  13   3       1398.36       1326.17        19.40 o                         
  -3  13   3         45.94         49.26         3.52 o                         
  -2  13   3        524.76        501.67         6.34 o                         
  -1  13   3       1636.80       1633.21        13.25 o                         
   0  13   3        398.91        417.71         5.23 o                         
   1  13   3        763.54        789.18         8.42 o                         
   2  13   3        123.97        141.80         3.96 o                         
   3  13   3        239.51        248.56         5.06 o                         
   4  13   3         22.08         31.94         3.19 o                         
  -4  14   3        180.14        225.29         8.19 o                         
  -3  14   3       1035.38       1044.23        14.71 o                         
  -2  14   3         67.05         76.73         3.11 o                         
  -1  14   3         16.17         24.30         1.96 o                         
   0  14   3          1.57          1.49         1.43 o                         
   1  14   3        172.43        185.48         4.03 o                         
   2  14   3       1147.53       1156.18        12.00 o                         
   3  14   3         10.59         17.12         2.51 o                         
   4  14   3         61.98         63.27         3.97 o                         
  -4  15   3          5.91         17.02         2.23 o                         
  -3  15   3         86.75         98.89         3.82 o                         
  -2  15   3        624.73        566.50         7.58 o                         
  -1  15   3         88.19         64.95         2.88 o                         
   0  15   3        105.54        143.86         3.44 o                         
   1  15   3         95.44        110.34         3.62 o                         
   2  15   3         77.39         97.63         3.25 o                         
   3  15   3         44.33         47.91         3.02 o                         
   4  15   3        122.35        127.38         5.59 o                         
  -4  16   3        268.36        262.77         6.57 o                         
  -3  16   3         40.68         48.96         2.88 o                         
  -2  16   3        108.82        117.49         3.15 o                         
  -1  16   3         38.91         40.09         2.52 o                         
   0  16   3        573.82        535.50         6.71 o                         
   1  16   3         41.98         51.87         2.85 o                         
   2  16   3         17.60         33.41         2.54 o                         
   3  16   3       1214.98       1176.78        13.69 o                         
   4  16   3         52.07         66.44         4.32 o                         
  -4  17   3         22.05         27.39         3.30 o                         
  -3  17   3         83.46         86.58         3.96 o                         
  -2  17   3       1702.69       1595.95        13.70 o                         
  -1  17   3       1364.02       1317.07        12.61 o                         
   0  17   3       1158.13       1131.18        10.95 o                         
   1  17   3        868.44        861.93         9.54 o                         
   2  17   3         73.39         72.62         3.24 o                         
   3  17   3         98.76        111.81         4.69 o                         
   4  17   3        114.47        112.55         6.61 o                         
  -4  18   3          9.46         16.24         3.61 o                         
  -3  18   3         28.56         35.37         2.92 o                         
  -2  18   3       2322.41       2240.58        17.59 o                         
  -1  18   3         15.37         20.41         2.47 o                         
   0  18   3        982.78       1003.59        10.35 o                         
   1  18   3         32.90         23.91         2.51 o                         
   2  18   3        987.51        967.45        11.38 o                         
   3  18   3         49.25         62.98         3.79 o                         
   4  18   3         27.97         23.91         3.42 o                         
  -4  19   3          4.08         16.43         3.04 o                         
  -3  19   3          0.11         -0.11         2.18 o                         
  -2  19   3          5.64          9.62         1.99 o                         
  -1  19   3       1093.26       1095.40        11.08 o                         
   0  19   3         62.80         77.87         3.81 o                         
   1  19   3         12.47          7.23         2.31 o                         
   2  19   3        562.59        525.83         8.06 o                         
   3  19   3         16.93         22.49         2.99 o                         
   4  19   3          1.10          2.25         3.19 o                         
  -4  20   3         86.07         91.85         5.33 o                         
  -3  20   3          8.71          9.77         2.54 o                         
  -2  20   3          2.05          5.37         2.10 o                         
  -1  20   3        887.96        880.32         9.78 o                         
   0  20   3          0.96          5.04         2.08 o                         
   1  20   3        158.14        165.92         4.80 o                         
   2  20   3          9.11         11.14         2.31 o                         
   3  20   3        435.81        433.43         8.08 o                         
   4  20   3         14.97         17.13         4.08 o                         
  -4  21   3          1.51         -0.61         3.60 o                         
  -3  21   3         91.27         99.33         4.66 o                         
  -2  21   3        269.25        262.48         5.17 o                         
  -1  21   3        296.28        294.39         6.04 o                         
   0  21   3        110.36        104.89         4.30 o                         
   1  21   3        188.59        169.73         4.94 o                         
   2  21   3        106.20        117.11         4.50 o                         
   3  21   3        114.42        126.80         5.31 o                         
  -3  22   3         21.98         29.73         3.04 o                         
  -2  22   3         32.33         37.02         2.76 o                         
  -1  22   3         52.08         53.90         3.40 o                         
   0  22   3        109.08        107.18         4.45 o                         
   1  22   3          0.01          4.01         2.33 o                         
   2  22   3         27.94         23.03         2.63 o                         
   3  22   3         23.56         39.77         3.59 o                         
  -3  23   3          9.19         15.70         3.02 o                         
  -2  23   3        491.46        484.25         7.53 o                         
  -1  23   3        931.60        874.01        10.25 o                         
   0  23   3        539.45        573.48         8.79 o                         
   1  23   3        161.75        176.39         5.41 o                         
   2  23   3         63.78         67.53         3.70 o                         
   3  23   3         14.32         23.70         3.32 o                         
  -3  24   3          0.25          3.74         3.46 o                         
  -2  24   3         31.77         32.18         2.84 o                         
  -1  24   3         50.12         54.73         3.46 o                         
   0  24   3         71.94         92.19         4.40 o                         
   1  24   3        463.31        441.14         7.79 o                         
   2  24   3         61.29         73.49         4.43 o                         
   3  24   3        362.57        387.39         9.17 o                         
  -3  25   3        191.99        186.09         7.22 o                         
  -2  25   3          0.32          2.91         2.34 o                         
  -1  25   3       1568.86       1567.51        15.41 o                         
   0  25   3          4.35          8.27         2.62 o                         
   1  25   3          4.28         -0.54         2.49 o                         
   2  25   3         47.52         46.48         3.60 o                         
   3  25   3         19.90         15.38         3.94 o                         
  -3  26   3          6.62          2.23         4.89 o                         
  -2  26   3       1042.17       1009.98        12.46 o                         
  -1  26   3         17.47         25.42         3.03 o                         
   0  26   3        404.80        399.82         8.06 o                         
   1  26   3          0.44          3.82         2.70 o                         
   2  26   3        237.72        269.30         6.68 o                         
   3  26   3          0.05         -3.17         3.17 o                         
  -2  27   3        571.70        566.70         9.01 o                         
  -1  27   3          2.00          2.72         2.63 o                         
   0  27   3        326.45        320.51         7.22 o                         
   1  27   3         66.82         72.67         4.49 o                         
   2  27   3          5.36          8.20         3.34 o                         
  -2  28   3         17.74         25.17         7.03 o                         
  -1  28   3        167.65        164.69         6.06 o                         
   0  28   3         40.85         38.60         3.93 o                         
   1  28   3        678.02        694.31        11.04 o                         
   2  28   3         38.03         29.49         3.74 o                         
  -2  29   3          0.06          7.30         4.44 o                         
  -1  29   3         19.44         26.00         3.45 o                         
   0  29   3         31.67         35.18         3.48 o                         
   1  29   3        210.89        217.54         6.74 o                         
   2  29   3         23.34         27.57         4.50 o                         
  -2  30   3         89.09        114.13         8.10 o                         
  -1  30   3          2.17         -1.84         4.48 o                         
   0  30   3         13.83         16.10         3.63 o                         
   1  30   3        123.39        131.51         7.52 o                         
   2  30   3         30.54         45.92        11.08 o                         
  -1  31   3        207.88        235.00        13.53 o                         
   0  31   3          0.08          7.05         4.26 o                         
   1  31   3         34.66         37.49         5.95 o                         
  -1  32   3         19.36         19.89         6.18 o                         
   0  32   3         29.49         20.30         5.11 o                         
   1  32   3        436.00        428.70        28.14 o                         
  -5   0   4         21.75         31.43         5.71 o                         
  -4   0   4         81.03         89.77         5.39 o                         
  -3   0   4          6.57          8.05         4.47 o                         
  -2   0   4       3023.80       3094.34        56.54 o                         
  -1   0   4       8362.61       8043.79       150.12 o                         
   0   0   4       4911.43       4787.79       278.12 o                         
   1   0   4      45792.46      46024.26      1333.77 o                         
   2   0   4       3621.30       3330.71        50.59 o                         
   3   0   4         16.88         13.45         2.09 o                         
   4   0   4          5.92          9.64         2.42 o                         
   5   0   4         15.80         21.30         5.31 o                         
  -5   1   4        102.49         82.85         5.33 o                         
  -4   1   4        113.09        113.45         4.15 o                         
  -3   1   4        219.43        199.66         4.41 o                         
  -2   1   4         17.95         24.02         2.32 o                         
  -1   1   4       1952.44       2103.32        14.89 o                         
   0   1   4       8132.08       8451.76       158.32 o                         
   1   1   4       3182.79       3321.06        29.23 o                         
   2   1   4        811.36        826.38         9.94 o                         
   3   1   4          3.17          3.51         1.33 o                         
   4   1   4        277.69        273.06         6.95 o                         
   5   1   4         15.18         15.31         3.67 o                         
  -5   2   4          1.40          1.35         3.35 o                         
  -4   2   4          5.15          6.90         1.93 o                         
  -3   2   4          7.27          2.92         1.78 o                         
  -2   2   4       2097.37       2171.58        20.30 o                         
  -1   2   4       1009.03       1025.82         7.89 o                         
   0   2   4         31.16         41.21         1.69 o                         
   1   2   4       4673.16       4986.94        42.65 o                         
   2   2   4       1212.89       1202.06        17.33 o                         
   3   2   4        127.92        131.71         3.61 o                         
   4   2   4          4.34          5.07         1.73 o                         
   5   2   4         96.16         89.03         7.71 o                         
  -5   3   4         33.31         35.89         3.78 o                         
  -4   3   4        243.98        253.84         7.15 o                         
  -3   3   4        231.29        219.26         6.39 o                         
  -2   3   4       1697.56       1743.07        18.36 o                         
  -1   3   4       2026.96       1950.36        14.97 o                         
   0   3   4        705.48        673.95         6.61 o                         
   1   3   4       3286.65       3224.87        27.05 o                         
   2   3   4         19.03         19.10         1.39 o                         
   3   3   4         22.84         35.74         2.20 o                         
   4   3   4        647.49        605.93         9.66 o                         
   5   3   4        254.93        269.30         9.86 o                         
  -5   4   4         29.51         34.86         3.81 o                         
  -4   4   4         65.43         69.60         5.17 o                         
  -3   4   4         19.24         22.89         2.06 o                         
  -2   4   4       1388.13       1457.51        13.56 o                         
  -1   4   4       1027.64        975.44         7.60 o                         
   0   4   4        352.75        406.65         4.66 o                         
   1   4   4       2621.91       2515.56        20.05 o                         
   2   4   4         55.48         77.97         2.37 o                         
   3   4   4        200.43        194.90         4.00 o                         
   4   4   4          4.85          7.12         1.38 o                         
   5   4   4          0.16          0.68         3.59 o                         
  -5   5   4        706.63        676.11        12.07 o                         
  -4   5   4        152.80        143.82         4.35 o                         
  -3   5   4         15.43         11.29         1.82 o                         
  -2   5   4       9421.57       9648.06        96.67 o                         
  -1   5   4       1082.44       1195.25         8.92 o                         
   0   5   4        368.22        416.56         5.08 o                         
   1   5   4          4.42          7.56         1.28 o                         
   2   5   4       1111.14       1137.04        13.71 o                         
   3   5   4        337.77        327.60         5.11 o                         
   4   5   4        396.60        390.48         5.60 o                         
   5   5   4         16.43         25.67         4.05 o                         
  -5   6   4        131.37        141.82         9.38 o                         
  -4   6   4         35.65         36.69         2.75 o                         
  -3   6   4        241.28        231.96         5.15 o                         
  -2   6   4        980.48       1051.37        14.74 o                         
  -1   6   4          9.01          3.10         1.03 o                         
   0   6   4          3.11          4.21         1.20 o                         
   1   6   4        321.36        296.09         4.38 o                         
   2   6   4       1295.03       1296.35        12.49 o                         
   3   6   4         47.45         55.93         2.53 o                         
   4   6   4        119.33        110.73         3.44 o                         
   5   6   4        191.83        159.93        24.09 o                         
  -5   7   4         27.48         40.29         3.80 o                         
  -4   7   4        602.10        581.40        11.71 o                         
  -3   7   4         88.15         81.93         3.29 o                         
  -2   7   4       2336.60       2412.72        34.32 o                         
  -1   7   4         87.46        127.82         2.50 o                         
   0   7   4        639.69        723.23         6.80 o                         
   1   7   4       1001.80        947.38         8.74 o                         
   2   7   4        379.50        380.04         5.49 o                         
   3   7   4        464.16        442.35         5.97 o                         
   4   7   4         30.79         23.61         1.69 o                         
   5   7   4          6.62         13.46         7.48 o                         
  -5   8   4          3.20         -4.20         4.20 o                         
  -4   8   4        622.78        585.24        19.55 o                         
  -3   8   4       3014.18       3083.77        39.97 o                         
  -2   8   4        834.61        897.91         9.08 o                         
  -1   8   4        637.95        628.71         6.37 o                         
   0   8   4       4677.06       4765.79        31.97 o                         
   1   8   4        513.86        608.50         6.98 o                         
   2   8   4         94.44         80.24         2.72 o                         
   3   8   4        224.41        224.40         4.31 o                         
   4   8   4          1.74          4.03         1.78 o                         
   5   8   4         16.77         14.52         6.19 o                         
  -4   9   4        176.38        177.34         7.45 o                         
  -3   9   4        667.62        660.71        11.66 o                         
  -2   9   4        322.68        345.46         4.15 o                         
  -1   9   4        501.55        561.52         5.57 o                         
   0   9   4         56.31         62.33         2.31 o                         
   1   9   4        276.87        278.73         4.20 o                         
   2   9   4         11.33         11.78         1.56 o                         
   3   9   4         22.06         26.22         2.67 o                         
   4   9   4        122.08        120.80         4.40 o                         
  -4  10   4        272.81        285.54         8.68 o                         
  -3  10   4        270.04        271.85         5.43 o                         
  -2  10   4         57.91         71.74         1.93 o                         
  -1  10   4         58.51         35.94         1.94 o                         
   0  10   4       5775.00       6203.03        42.66 o                         
   1  10   4        267.98        360.55         4.95 o                         
   2  10   4        997.26        980.62         9.94 o                         
   3  10   4        199.30        196.82         4.08 o                         
   4  10   4        100.28        100.84         4.18 o                         
  -4  11   4         15.39         23.04         2.88 o                         
  -3  11   4         35.16         46.90         3.07 o                         
  -2  11   4          7.17          7.45         1.25 o                         
  -1  11   4       1124.08       1078.12         9.41 o                         
   0  11   4       4082.69       4407.71        30.54 o                         
   1  11   4         47.50         63.11         2.73 o                         
   2  11   4         30.59         36.49         2.39 o                         
   3  11   4        866.48        870.44        10.73 o                         
   4  11   4         27.93         26.02         2.65 o                         
  -4  12   4        723.68        670.80        12.56 o                         
  -3  12   4          0.03         -1.83         1.83 o                         
  -2  12   4        197.41        193.81         3.24 o                         
  -1  12   4        709.94        596.44         6.59 o                         
   0  12   4       9857.51      10583.62        76.06 o                         
   1  12   4         28.37         54.62         2.64 o                         
   2  12   4        896.20        920.27        10.26 o                         
   3  12   4        470.60        457.49         6.90 o                         
   4  12   4         11.00         16.06         2.32 o                         
  -4  13   4        510.98        501.55        10.71 o                         
  -3  13   4        236.95        233.99         5.75 o                         
  -2  13   4         56.75         51.95         1.98 o                         
  -1  13   4        190.67        177.70         3.57 o                         
   0  13   4         43.56         54.17         2.47 o                         
   1  13   4          4.78          6.50         1.66 o                         
   2  13   4         31.96         34.48         2.57 o                         
   3  13   4        129.87        130.02         4.45 o                         
   4  13   4         13.36         10.13         2.32 o                         
  -4  14   4       1612.75       1553.92        19.87 o                         
  -3  14   4        687.85        687.66         9.95 o                         
  -2  14   4          0.07          0.78         1.27 o                         
  -1  14   4        153.12        117.95         3.44 o                         
   0  14   4       1940.35       2042.83        15.63 o                         
   1  14   4         50.58         30.78         2.33 o                         
   2  14   4         95.14        108.15         3.72 o                         
   3  14   4          7.73          6.60         2.11 o                         
   4  14   4         26.74         34.31         3.69 o                         
  -4  15   4       1031.92       1003.32        14.62 o                         
  -3  15   4        321.11        331.64         5.93 o                         
  -2  15   4       1526.74       1469.36        12.52 o                         
  -1  15   4         11.23          7.83         1.74 o                         
   0  15   4          4.68          7.85         1.67 o                         
   1  15   4         55.29         53.44         2.92 o                         
   2  15   4       1010.54        989.49        10.50 o                         
   3  15   4       1033.30        980.88        11.56 o                         
   4  15   4         67.98         82.84         4.46 o                         
  -4  16   4         44.54         55.76         4.14 o                         
  -3  16   4         46.16         54.84         3.13 o                         
  -2  16   4       1025.24        994.78         9.70 o                         
  -1  16   4       1213.83       1199.55        11.30 o                         
   0  16   4         18.74         24.52         2.15 o                         
   1  16   4         47.99         66.74         3.14 o                         
   2  16   4        462.45        477.42         7.10 o                         
   3  16   4          4.92         15.10         2.52 o                         
   4  16   4        166.89        159.53         6.04 o                         
  -4  17   4        157.27        142.26         5.88 o                         
  -3  17   4        173.09        167.12         5.25 o                         
  -2  17   4        427.51        425.25         5.87 o                         
  -1  17   4        920.32        913.49         9.91 o                         
   0  17   4        277.05        301.05         5.17 o                         
   1  17   4         14.99         20.99         2.41 o                         
   2  17   4         96.81         87.81         3.59 o                         
   3  17   4          0.01         11.44         2.61 o                         
   4  17   4         14.00         27.95         3.43 o                         
  -4  18   4         66.79         65.45         3.97 o                         
  -3  18   4         13.85         16.33         2.56 o                         
  -2  18   4          0.03          5.72         1.75 o                         
  -1  18   4       1102.10       1061.88        12.40 o                         
   0  18   4        351.83        316.07         5.66 o                         
   1  18   4       1099.12       1049.70        11.58 o                         
   2  18   4          7.91         15.11         2.53 o                         
   3  18   4        391.46        365.88         7.23 o                         
   4  18   4         95.01        103.66         5.54 o                         
  -4  19   4          4.67          6.52         3.97 o                         
  -3  19   4         23.41         28.49         3.11 o                         
  -2  19   4        637.69        591.82         8.12 o                         
  -1  19   4        869.23        839.99         9.91 o                         
   0  19   4         15.30         17.99         2.83 o                         
   1  19   4        170.23        166.04         4.95 o                         
   2  19   4         17.53         19.16         2.49 o                         
   3  19   4         86.59         87.65         4.40 o                         
   4  19   4        238.75        243.65         8.81 o                         
  -4  20   4          9.18          9.71         4.76 o                         
  -3  20   4         34.49         34.66         3.21 o                         
  -2  20   4        941.98        941.25        10.14 o                         
  -1  20   4          3.00          7.06         2.25 o                         
   0  20   4       2510.02       2356.91        20.13 o                         
   1  20   4          0.16          0.98         2.18 o                         
   2  20   4        222.81        203.89         5.24 o                         
   3  20   4        107.60        103.90         5.11 o                         
   4  20   4          0.03          0.73         3.31 o                         
  -3  21   4        300.33        296.89         7.02 o                         
  -2  21   4         25.73         32.86         2.54 o                         
  -1  21   4          1.74          5.23         2.23 o                         
   0  21   4       1147.81       1101.81        12.28 o                         
   1  21   4          0.09         -2.12         2.16 o                         
   2  21   4        447.95        463.51         7.65 o                         
   3  21   4         46.13         51.59         4.00 o                         
  -3  22   4         53.28         59.07         4.05 o                         
  -2  22   4        241.27        241.96         5.23 o                         
  -1  22   4        110.44        145.15         4.97 o                         
   0  22   4          1.15          0.24         2.42 o                         
   1  22   4        853.62        816.66        10.39 o                         
   2  22   4         10.84         15.59         2.58 o                         
   3  22   4         76.59         84.28         4.63 o                         
  -3  23   4         15.84         17.50         3.09 o                         
  -2  23   4         53.28         59.70         3.30 o                         
  -1  23   4        586.61        588.65         8.61 o                         
   0  23   4          9.19          5.83         2.51 o                         
   1  23   4        219.78        221.24         5.73 o                         
   2  23   4        162.95        139.16         5.38 o                         
   3  23   4          1.64          5.39         2.81 o                         
  -3  24   4          0.83          2.22         3.13 o                         
  -2  24   4        523.78        515.58         8.56 o                         
  -1  24   4         90.19         95.24         4.64 o                         
   0  24   4        117.33        116.62         4.85 o                         
   1  24   4          3.18          3.39         2.37 o                         
   2  24   4         16.32         15.12         2.86 o                         
   3  24   4          0.32          1.18         3.63 o                         
  -3  25   4         14.64         14.30         3.36 o                         
  -2  25   4         36.20         40.52         3.35 o                         
  -1  25   4          5.09         13.31         2.84 o                         
   0  25   4          5.40          5.44         2.58 o                         
   1  25   4        196.66        190.89         6.73 o                         
   2  25   4          6.53         11.96         2.89 o                         
   3  25   4         31.65         44.59         4.60 o                         
  -3  26   4          2.33          7.88         5.26 o                         
  -2  26   4          4.20         12.35         2.61 o                         
  -1  26   4        356.93        310.16         7.11 o                         
   0  26   4        183.17        182.92         6.47 o                         
   1  26   4        763.40        738.44        10.92 o                         
   2  26   4        140.16        167.25         7.95 o                         
   3  26   4         34.84         33.71         4.85 o                         
  -2  27   4       1732.43       1670.54        17.78 o                         
  -1  27   4        236.22        231.21         6.67 o                         
   0  27   4          0.36          2.76         2.67 o                         
   1  27   4          8.77          3.68         3.22 o                         
   2  27   4        224.39        241.04         7.31 o                         
  -2  28   4         32.94         32.80         5.40 o                         
  -1  28   4        123.44        133.47         5.34 o                         
   0  28   4          0.54         -1.22         2.63 o                         
   1  28   4        120.91        139.75         5.82 o                         
   2  28   4        149.45        190.21         9.52 o                         
  -2  29   4        798.19        763.97        14.05 o                         
  -1  29   4         39.83         50.13         3.95 o                         
   0  29   4         10.72         10.07         2.95 o                         
   1  29   4         37.76         45.20         3.89 o                         
   2  29   4         30.04         46.61         5.38 o                         
  -2  30   4        146.21        165.98        10.55 o                         
  -1  30   4          0.98          0.35         3.97 o                         
   0  30   4        548.31        579.43        12.04 o                         
   1  30   4          4.85         15.57         6.83 o                         
   2  30   4        127.29        175.11        10.22 o                         
  -1  31   4         47.68         66.84         8.39 o                         
   0  31   4         24.79         34.94         5.35 o                         
   1  31   4         35.44         46.56         6.52 o                         
  -1  32   4         23.06         18.53        11.44 o                         
   0  32   4         31.73         32.88         6.48 o                         
   1  32   4        237.94        231.31        35.45 o                         
  -5   1   5         72.83         79.69         7.74 o                         
  -4   1   5        488.36        474.14         7.80 o                         
  -3   1   5         85.76         85.74         3.23 o                         
  -2   1   5        482.40        434.98         5.93 o                         
  -1   1   5         25.56         18.70         0.92 o                         
   0   1   5       7269.15       7256.62       159.58 o                         
   1   1   5         25.01         27.55         1.98 o                         
   2   1   5       1312.49       1194.52        14.56 o                         
   3   1   5          7.27         13.32         4.05 o                         
   4   1   5        586.66        583.91         8.51 o                         
   5   1   5          0.06         12.40         3.55 o                         
  -5   2   5        108.07        110.51         8.07 o                         
  -4   2   5         17.88         19.67         2.86 o                         
  -3   2   5       1016.71        949.04        12.98 o                         
  -2   2   5       2332.27       2289.12        17.81 o                         
  -1   2   5          9.99          6.71         0.73 o                         
   0   2   5       7836.53       7620.73       325.48 o                         
   1   2   5        141.29        157.95         3.07 o                         
   2   2   5        680.68        722.39         9.96 o                         
   3   2   5        460.68        479.42         9.96 o                         
   4   2   5         19.89         21.84         1.94 o                         
   5   2   5        426.21        427.38         8.33 o                         
  -5   3   5         58.47         61.21        11.66 o                         
  -4   3   5        131.61        137.15         5.19 o                         
  -3   3   5         92.82         96.56         4.63 o                         
  -2   3   5        939.17        986.78         8.80 o                         
  -1   3   5         23.95         30.41         1.17 o                         
   0   3   5       1417.79       1479.73        13.77 o                         
   1   3   5        106.72        102.61         2.56 o                         
   2   3   5       6555.69       6365.01        77.71 o                         
   3   3   5        142.78        149.57         5.53 o                         
   4   3   5          6.39         12.89         2.03 o                         
   5   3   5          1.70         12.63         5.63 o                         
  -5   4   5        191.20        177.96        13.68 o                         
  -4   4   5         25.40         28.51         3.15 o                         
  -3   4   5          0.86          0.58         1.09 o                         
  -2   4   5          0.02          3.66         1.38 o                         
  -1   4   5          1.07          2.85         0.89 o                         
   0   4   5       3346.12       3337.56        26.05 o                         
   1   4   5         14.41         14.08         1.44 o                         
   2   4   5        196.00        186.27         3.80 o                         
   3   4   5         73.41         71.59         2.38 o                         
   4   4   5        119.32        115.33         3.78 o                         
   5   4   5         32.09         33.32         3.53 o                         
  -5   5   5         63.03         65.80         6.63 o                         
  -4   5   5          2.18          2.17         2.35 o                         
  -3   5   5         98.23        105.79         3.49 o                         
  -2   5   5          2.35          1.49         0.91 o                         
  -1   5   5        301.60        302.37         3.57 o                         
   0   5   5        194.51        165.17         2.82 o                         
   1   5   5        335.15        343.12         4.59 o                         
   2   5   5         81.17         53.18         2.38 o                         
   3   5   5        165.50        159.85         3.94 o                         
   4   5   5        138.24        135.79         4.05 o                         
   5   5   5         78.50         94.36        10.18 o                         
  -5   6   5        109.22        108.94         7.90 o                         
  -4   6   5        197.53        199.38         6.37 o                         
  -3   6   5        282.12        295.28         8.53 o                         
  -2   6   5       3931.18       3885.58        35.13 o                         
  -1   6   5        778.00        774.76         6.91 o                         
   0   6   5       2679.34       2710.51        20.31 o                         
   1   6   5         76.36        126.25         2.90 o                         
   2   6   5        880.71        908.11        10.92 o                         
   3   6   5         94.74        101.87         3.27 o                         
   4   6   5         35.35         34.25         2.24 o                         
   5   6   5        179.58        182.26        14.52 o                         
  -5   7   5          3.45          8.65         3.79 o                         
  -4   7   5        244.32        231.23         8.22 o                         
  -3   7   5       1030.47       1004.91        12.32 o                         
  -2   7   5        214.24        235.14         3.91 o                         
  -1   7   5        125.01        140.09         2.65 o                         
   0   7   5         35.19         43.22         1.94 o                         
   1   7   5        991.29       1132.63        11.10 o                         
   2   7   5       1435.94       1544.59        15.51 o                         
   3   7   5         19.87         22.01         2.55 o                         
   4   7   5        479.63        445.24         7.03 o                         
   5   7   5         30.92         24.79         8.33 o                         
  -5   8   5         61.41         77.45         4.73 o                         
  -4   8   5        145.53        150.17         8.41 o                         
  -3   8   5         32.64         49.07         4.67 o                         
  -2   8   5        845.65        877.77         7.52 o                         
  -1   8   5       5781.01       6582.04        44.73 o                         
   0   8   5       3170.62       3171.83        25.07 o                         
   1   8   5          0.14         -0.44         1.40 o                         
   2   8   5         34.93         47.51         2.59 o                         
   3   8   5          1.00          1.60         1.78 o                         
   4   8   5         81.87         84.42         2.87 o                         
  -4   9   5        249.93        266.85         8.89 o                         
  -3   9   5        541.42        529.77         8.86 o                         
  -2   9   5          0.51         -0.58         1.06 o                         
  -1   9   5       1167.97       1311.03        10.79 o                         
   0   9   5       4467.59       4393.62        31.10 o                         
   1   9   5        150.69        148.21         3.50 o                         
   2   9   5        962.52        871.55         9.91 o                         
   3   9   5        478.69        473.28         5.83 o                         
   4   9   5         24.05         33.41         2.55 o                         
  -4  10   5        304.74        302.96         8.35 o                         
  -3  10   5          1.44          4.85         1.73 o                         
  -2  10   5        252.12        240.64         3.70 o                         
  -1  10   5        396.97        387.73         4.76 o                         
   0  10   5       1925.97       2156.00        16.47 o                         
   1  10   5        316.15        379.52         5.16 o                         
   2  10   5        115.60        110.72         3.32 o                         
   3  10   5          0.11          3.04         1.76 o                         
   4  10   5          6.41          5.79         1.69 o                         
  -4  11   5         85.32        110.38         4.59 o                         
  -3  11   5        143.97        148.48         4.39 o                         
  -2  11   5         35.26         46.68         2.13 o                         
  -1  11   5        122.23        157.69         3.20 o                         
   0  11   5         55.99         53.78         2.39 o                         
   1  11   5         46.81         45.41         2.29 o                         
   2  11   5        189.87        207.55         4.13 o                         
   3  11   5          7.19          5.34         1.92 o                         
   4  11   5         28.11         25.21         2.57 o                         
  -4  12   5        162.38        171.40         5.63 o                         
  -3  12   5         19.27         24.51         2.68 o                         
  -2  12   5       1408.09       1341.51        11.66 o                         
  -1  12   5        147.30        124.49         3.13 o                         
   0  12   5       3863.26       4147.45        31.96 o                         
   1  12   5         77.92         93.18         3.00 o                         
   2  12   5         30.75         34.49         2.58 o                         
   3  12   5         52.68         46.45         3.20 o                         
   4  12   5         42.15         44.61         3.03 o                         
  -4  13   5          1.02         10.89         3.30 o                         
  -3  13   5        334.13        334.24         6.45 o                         
  -2  13   5         41.61         46.95         2.31 o                         
  -1  13   5          6.99         10.93         1.66 o                         
   0  13   5         24.47         13.33         1.74 o                         
   1  13   5          1.97          3.80         1.68 o                         
   2  13   5       1337.92       1262.85        12.47 o                         
   3  13   5        694.09        674.60         8.85 o                         
   4  13   5          4.87          4.01         2.50 o                         
  -4  14   5          0.01          4.98         3.55 o                         
  -3  14   5        846.08        832.27        11.60 o                         
  -2  14   5       1441.83       1456.37        12.88 o                         
  -1  14   5        231.98        280.61         4.75 o                         
   0  14   5       1941.54       2066.56        16.76 o                         
   1  14   5        392.96        383.58         6.31 o                         
   2  14   5          9.92          8.36         1.97 o                         
   3  14   5          1.83          0.34         1.94 o                         
   4  14   5         61.20         66.09         4.01 o                         
  -4  15   5          0.02          4.47         3.76 o                         
  -3  15   5        753.73        718.67        10.97 o                         
  -2  15   5         57.25         67.91         3.04 o                         
  -1  15   5        723.18        695.59         8.02 o                         
   0  15   5         45.02         58.43         2.69 o                         
   1  15   5        878.39        971.98        10.70 o                         
   2  15   5        740.71        736.19         9.57 o                         
   3  15   5        308.35        292.45         6.34 o                         
   4  15   5        406.17        373.75         8.86 o                         
  -4  16   5          0.32          6.09         2.52 o                         
  -3  16   5        214.69        231.79         5.57 o                         
  -2  16   5       3228.91       3106.88        24.01 o                         
  -1  16   5        336.12        360.06         5.72 o                         
   0  16   5       1754.60       1675.22        13.93 o                         
   1  16   5        245.85        275.36         5.43 o                         
   2  16   5        131.02        104.46         4.16 o                         
   3  16   5          3.35          5.97         2.31 o                         
   4  16   5          3.79          9.38         2.50 o                         
  -4  17   5         17.65         22.00         3.11 o                         
  -3  17   5        394.87        389.49         7.20 o                         
  -2  17   5         11.38         15.84         2.47 o                         
  -1  17   5        279.90        246.99         4.98 o                         
   0  17   5        122.51        100.84         3.61 o                         
   1  17   5       1386.65       1388.83        14.12 o                         
   2  17   5        436.59        434.51         6.86 o                         
   3  17   5        520.36        479.61         8.06 o                         
   4  17   5        205.77        225.98         7.23 o                         
  -4  18   5        118.04        128.34         6.74 o                         
  -3  18   5          0.54          4.86         2.59 o                         
  -2  18   5        190.74        182.83         5.48 o                         
  -1  18   5        246.72        213.46         5.05 o                         
   0  18   5        525.03        510.94         7.06 o                         
   1  18   5        219.77        187.59         5.51 o                         
   2  18   5          1.77          2.47         2.11 o                         
   3  18   5         67.18         69.38         3.92 o                         
   4  18   5         98.14         96.42         5.27 o                         
  -4  19   5         35.62         55.38         5.19 o                         
  -3  19   5          0.16          0.63         2.18 o                         
  -2  19   5         57.82         66.16         3.22 o                         
  -1  19   5         62.68         81.81         3.86 o                         
   0  19   5        624.82        635.73         8.30 o                         
   1  19   5         32.59         41.12         3.13 o                         
   2  19   5       1203.91       1161.40        13.17 o                         
   3  19   5        295.77        277.15         6.81 o                         
   4  19   5         82.15         80.21         5.95 o                         
  -4  20   5         25.47         26.70         4.79 o                         
  -3  20   5        226.78        228.50         6.11 o                         
  -2  20   5         72.59         81.61         3.51 o                         
  -1  20   5         22.86         16.50         2.58 o                         
   0  20   5        137.18        115.37         4.53 o                         
   1  20   5         28.38         27.40         2.80 o                         
   2  20   5        145.81        152.61         5.47 o                         
   3  20   5         13.86         11.36         2.86 o                         
   4  20   5         10.32         18.57         6.20 o                         
  -3  21   5         20.02         20.06         2.96 o                         
  -2  21   5         16.94         22.03         2.44 o                         
  -1  21   5         65.90         81.77         4.35 o                         
   0  21   5        839.29        839.27        10.31 o                         
   1  21   5        155.99        147.36         5.01 o                         
   2  21   5         84.58         99.68         4.27 o                         
   3  21   5          8.52         13.52         2.88 o                         
  -3  22   5        113.89        130.29         5.37 o                         
  -2  22   5        211.16        205.52         5.09 o                         
  -1  22   5        251.26        231.16         6.06 o                         
   0  22   5         41.62         53.53         3.61 o                         
   1  22   5         40.37         27.75         2.98 o                         
   2  22   5          0.30         -0.34         2.44 o                         
   3  22   5         24.05         27.88         3.84 o                         
  -3  23   5         39.30         61.23         4.69 o                         
  -2  23   5         53.12         65.35         3.71 o                         
  -1  23   5         11.43         16.56         2.74 o                         
   0  23   5        189.36        186.17         5.77 o                         
   1  23   5         44.33         36.48         3.31 o                         
   2  23   5        230.08        224.09         5.82 o                         
   3  23   5          2.39          4.70         3.88 o                         
  -3  24   5        473.30        496.58         9.39 o                         
  -2  24   5        667.58        652.99         9.01 o                         
  -1  24   5        325.80        324.14         6.70 o                         
   0  24   5        399.69        413.00         7.61 o                         
   1  24   5         76.55         82.25         4.26 o                         
   2  24   5         43.65         53.00         3.70 o                         
   3  24   5        278.02        309.49         8.53 o                         
  -3  25   5          2.64         -0.14         3.15 o                         
  -2  25   5         39.37         47.76         3.47 o                         
  -1  25   5         66.49         63.57         4.21 o                         
   0  25   5         23.66         31.29         3.42 o                         
   1  25   5         12.75         11.83         2.83 o                         
   2  25   5        294.09        291.07         6.84 o                         
   3  25   5        102.83        111.67         5.88 o                         
  -3  26   5         37.42         47.49         5.27 o                         
  -2  26   5        137.42        159.04         5.15 o                         
  -1  26   5         23.91         20.77         3.08 o                         
   0  26   5        377.26        342.28         7.54 o                         
   1  26   5          0.10          3.63         2.68 o                         
   2  26   5         30.14         39.85         4.03 o                         
   3  26   5          0.32         15.04         4.73 o                         
  -2  27   5          0.17          8.00         3.61 o                         
  -1  27   5         35.97         37.01         3.80 o                         
   0  27   5          0.46          4.11         2.61 o                         
   1  27   5         32.83         35.34         4.04 o                         
   2  27   5         48.77         50.97         4.28 o                         
  -2  28   5         54.91         59.78         4.63 o                         
  -1  28   5         91.65         89.82         4.59 o                         
   0  28   5        101.48        105.51         5.12 o                         
   1  28   5        164.02        173.10         6.75 o                         
   2  28   5        220.97        245.95         8.17 o                         
  -2  29   5         51.63         53.66         6.50 o                         
  -1  29   5         42.64         51.28         4.05 o                         
   0  29   5         12.46         13.86         3.21 o                         
   1  29   5          4.86         10.00         3.04 o                         
   2  29   5        316.21        361.51        11.73 o                         
  -2  30   5         49.32         53.60        11.73 o                         
  -1  30   5        309.52        317.65        10.90 o                         
   0  30   5        210.06        244.56        13.75 o                         
   1  30   5          7.69         11.79         4.81 o                         
  -1  31   5         51.61         49.35         6.24 o                         
   0  31   5        817.47        876.70        15.23 o                         
   1  31   5        124.51        103.48         8.59 o                         
   0  32   5        232.71        226.33        12.34 o                         
  -5   0   6        147.59        147.19        12.51 o                         
  -4   0   6          7.60         11.23         2.76 o                         
  -3   0   6       1834.87       1921.61        35.62 o                         
  -2   0   6       1642.13       1630.66        18.18 o                         
  -1   0   6       2064.10       1981.16        19.07 o                         
   0   0   6        257.65        320.15         8.62 o                         
   1   0   6       1125.98       1119.03        15.31 o                         
   2   0   6        274.20        311.88         8.64 o                         
   3   0   6       2582.04       2576.04        46.76 o                         
   4   0   6          1.81          3.81         2.53 o                         
   5   0   6         57.35         57.62         6.50 o                         
  -5   1   6         73.20        100.96         7.56 o                         
  -4   1   6         10.22         12.73         1.75 o                         
  -3   1   6          2.28          4.88         1.03 o                         
  -2   1   6        675.95        732.24         6.33 o                         
  -1   1   6        932.56        918.55         7.12 o                         
   0   1   6       1637.77       1589.67        12.83 o                         
   1   1   6       1261.63       1222.30        11.85 o                         
   2   1   6       4961.32       5034.64        63.95 o                         
   3   1   6        891.10        881.17        13.81 o                         
   4   1   6        137.88        141.45         5.31 o                         
   5   1   6        122.42        127.86         8.91 o                         
  -5   2   6        134.70        125.47         6.94 o                         
  -4   2   6        601.92        556.14         8.37 o                         
  -3   2   6        203.50        198.43         5.06 o                         
  -2   2   6        818.14        857.94         7.58 o                         
  -1   2   6       1262.99       1257.65         9.71 o                         
   0   2   6        108.65        113.89         2.94 o                         
   1   2   6       2988.26       3161.41        27.19 o                         
   2   2   6          5.83          5.96         1.93 o                         
   3   2   6          0.40          2.27         2.39 o                         
   4   2   6        170.42        168.90         5.48 o                         
   5   2   6          7.11         20.16         3.35 o                         
  -5   3   6         68.35         74.90         6.54 o                         
  -4   3   6         65.46         76.30         4.21 o                         
  -3   3   6          7.57         40.23         3.01 o                         
  -2   3   6        529.26        641.97         6.19 o                         
  -1   3   6       2019.87       2080.81        15.35 o                         
   0   3   6        927.95        866.46         8.39 o                         
   1   3   6        657.39        530.84         6.38 o                         
   2   3   6       1303.74       1347.28        15.91 o                         
   3   3   6         18.45        150.39        14.83 o                         
   4   3   6         36.67         38.67         3.40 o                         
   5   3   6         19.44         30.40         3.89 o                         
  -5   4   6        425.06        431.52        19.96 o                         
  -4   4   6        222.95        230.42         6.30 o                         
  -3   4   6       1276.64       1260.50        13.69 o                         
  -2   4   6       2435.70       2608.14        21.18 o                         
  -1   4   6       5475.08       5451.42        36.84 o                         
   0   4   6        600.05        685.99         6.86 o                         
   1   4   6        316.93        370.61         5.25 o                         
   2   4   6        715.34        656.54         7.95 o                         
   3   4   6        729.17        745.53        11.87 o                         
   4   4   6         96.63         97.80         4.30 o                         
   5   4   6        198.72        203.13         8.64 o                         
  -5   5   6        216.10        219.59         9.06 o                         
  -4   5   6         25.36         29.06         2.39 o                         
  -3   5   6        883.06        930.93        10.49 o                         
  -2   5   6        740.50        752.92         7.57 o                         
  -1   5   6        154.59        135.18         2.39 o                         
   0   5   6        415.68        464.99         5.39 o                         
   1   5   6         75.57         75.37         2.62 o                         
   2   5   6        569.44        570.85         6.97 o                         
   3   5   6        228.87        225.62         6.27 o                         
   4   5   6        156.86        157.60         5.66 o                         
   5   5   6          2.80          6.34        10.55 o                         
  -5   6   6         38.54         43.52         6.02 o                         
  -4   6   6        123.05        117.48         6.74 o                         
  -3   6   6        362.30        361.74         5.84 o                         
  -2   6   6       1364.20       1426.43        12.23 o                         
  -1   6   6         75.87        124.54         2.43 o                         
   0   6   6        716.76        630.56         6.26 o                         
   1   6   6        615.06        652.65         7.95 o                         
   2   6   6         54.43         72.84         2.82 o                         
   3   6   6        255.30        258.16         4.52 o                         
   4   6   6          9.30          7.76         3.18 o                         
   5   6   6        223.51        197.38         7.74 o                         
  -5   7   6        229.60        207.93        12.71 o                         
  -4   7   6          4.70          6.18         1.90 o                         
  -3   7   6         88.15         96.37         3.50 o                         
  -2   7   6        342.90        331.97         4.52 o                         
  -1   7   6      10096.67      10850.36       117.94 o                         
   0   7   6         91.03         87.55         2.67 o                         
   1   7   6       8769.92       8674.57        67.54 o                         
   2   7   6        202.92        221.51         5.26 o                         
   3   7   6         93.25         95.31         3.15 o                         
   4   7   6         43.74         48.26         2.92 o                         
  -4   8   6         18.90         22.10         2.79 o                         
  -3   8   6       1377.58       1390.43        15.03 o                         
  -2   8   6         32.31         17.42         1.38 o                         
  -1   8   6       3163.23       3311.14        22.62 o                         
   0   8   6       2320.63       2514.17        19.74 o                         
   1   8   6        428.70        491.27         6.24 o                         
   2   8   6         48.79         40.99         2.55 o                         
   3   8   6         15.29         15.62         2.16 o                         
   4   8   6        167.07        164.97         4.13 o                         
  -4   9   6        856.04        791.40        13.52 o                         
  -3   9   6         17.74         61.43         3.55 o                         
  -2   9   6        192.04        209.07         3.54 o                         
  -1   9   6        696.32        767.11         7.50 o                         
   0   9   6       1189.71       1346.94        11.35 o                         
   1   9   6        212.55        233.33         4.14 o                         
   2   9   6        211.35        218.62         4.80 o                         
   3   9   6        105.58        114.00         3.82 o                         
   4   9   6        245.47        239.92         7.18 o                         
  -4  10   6        118.35        122.02         6.16 o                         
  -3  10   6        750.95        724.61         9.54 o                         
  -2  10   6         80.07         69.05         2.47 o                         
  -1  10   6       1625.24       1724.77        13.77 o                         
   0  10   6        410.53        427.65         5.44 o                         
   1  10   6        316.20        341.72         5.20 o                         
   2  10   6          5.34          6.89         1.86 o                         
   3  10   6        109.03        108.74         3.25 o                         
   4  10   6         51.72         55.60         3.17 o                         
  -4  11   6       1673.24       1555.06        19.85 o                         
  -3  11   6         98.59         98.99         5.25 o                         
  -2  11   6         11.72         20.41         1.71 o                         
  -1  11   6       1003.38       1041.87         9.31 o                         
   0  11   6       4957.90       5806.24        39.54 o                         
   1  11   6      12485.06      12426.93       112.52 o                         
   2  11   6        136.96        129.05         3.94 o                         
   3  11   6        934.53        924.11        10.98 o                         
   4  11   6        206.80        191.80         4.71 o                         
  -4  12   6         86.58         98.40         5.12 o                         
  -3  12   6        848.70        850.58        10.76 o                         
  -2  12   6         26.36         34.84         2.09 o                         
  -1  12   6       1093.49       1173.68        10.31 o                         
   0  12   6        323.28        378.48         5.16 o                         
   1  12   6         60.18         76.82         2.95 o                         
   2  12   6         26.71         26.13         2.11 o                         
   3  12   6         18.15         21.89         2.51 o                         
   4  12   6        109.49        114.28         4.66 o                         
  -4  13   6        148.72        167.51         6.37 o                         
  -3  13   6        674.14        702.75         9.81 o                         
  -2  13   6         23.03         24.55         1.98 o                         
  -1  13   6        133.47        142.55         3.38 o                         
   0  13   6       1503.11       1648.41        13.97 o                         
   1  13   6        110.47        143.69         3.74 o                         
   2  13   6          0.01          4.07         1.67 o                         
   3  13   6         41.54         41.81         3.09 o                         
   4  13   6        303.78        295.11         5.97 o                         
  -4  14   6        137.92        157.49         7.39 o                         
  -3  14   6       1762.20       1745.75        18.43 o                         
  -2  14   6         43.07         40.46         2.56 o                         
  -1  14   6       2970.48       3004.37        22.11 o                         
   0  14   6        203.00        259.54         4.61 o                         
   1  14   6         75.58         83.47         3.30 o                         
   2  14   6        235.85        215.04         4.90 o                         
   3  14   6        258.22        286.45         6.16 o                         
   4  14   6        201.63        215.29         5.77 o                         
  -4  15   6        204.75        181.35         7.58 o                         
  -3  15   6        369.31        374.64         7.63 o                         
  -2  15   6        120.06        131.90         4.32 o                         
  -1  15   6       2027.12       2110.59        17.39 o                         
   0  15   6          1.90         14.36         1.93 o                         
   1  15   6       2201.11       2166.38        19.13 o                         
   2  15   6         85.99         70.07         3.61 o                         
   3  15   6         26.55         34.85         3.07 o                         
   4  15   6         12.40         14.29         2.83 o                         
  -4  16   6          0.51          0.73         1.77 o                         
  -3  16   6        857.49        847.39        10.79 o                         
  -2  16   6         25.08         37.51         2.64 o                         
  -1  16   6          4.42          2.93         1.76 o                         
   0  16   6         83.23         92.08         3.40 o                         
   1  16   6        107.16        144.64         4.55 o                         
   2  16   6          0.02         -1.87         1.87 o                         
   3  16   6        575.82        515.23         8.49 o                         
   4  16   6        486.06        458.26        10.59 o                         
  -4  17   6          7.54          3.35         2.65 o                         
  -3  17   6        130.80        141.07         4.84 o                         
  -2  17   6        527.01        539.02         7.33 o                         
  -1  17   6         91.74         90.88         3.80 o                         
   0  17   6        352.15        355.93         5.57 o                         
   1  17   6        162.10        174.74         4.97 o                         
   2  17   6        147.61        127.12         4.52 o                         
   3  17   6          1.05          5.50         2.29 o                         
   4  17   6        200.22        193.62         6.78 o                         
  -4  18   6          0.56         -1.43         4.02 o                         
  -3  18   6         31.69         35.37         3.55 o                         
  -2  18   6        969.58        945.25        10.43 o                         
  -1  18   6       1743.99       1702.79        15.56 o                         
   0  18   6         62.91         72.86         3.28 o                         
   1  18   6        276.79        255.44         5.74 o                         
   2  18   6          0.26         -1.95         1.95 o                         
   3  18   6          4.70         18.31         2.82 o                         
   4  18   6         24.97         33.61         4.11 o                         
  -4  19   6        146.02        144.63         8.34 o                         
  -3  19   6         97.00         98.04         4.84 o                         
  -2  19   6          0.17          4.37         2.06 o                         
  -1  19   6       1337.67       1323.46        13.29 o                         
   0  19   6       1772.58       1681.90        15.31 o                         
   1  19   6        563.19        508.29         8.18 o                         
   2  19   6        149.62        144.30         4.89 o                         
   3  19   6         39.55         50.89         3.78 o                         
   4  19   6         77.33         81.92         5.67 o                         
  -4  20   6         67.14         58.86         4.99 o                         
  -3  20   6          0.87          5.05         2.41 o                         
  -2  20   6         81.50         92.37         4.01 o                         
  -1  20   6          6.08          1.92         2.18 o                         
   0  20   6         97.78        106.65         4.23 o                         
   1  20   6        189.88        158.06         5.21 o                         
   2  20   6          0.20          1.34         2.25 o                         
   3  20   6         19.17         13.14         3.00 o                         
   4  20   6         23.87         43.42        15.89 o                         
  -3  21   6         35.57         46.07         3.93 o                         
  -2  21   6         24.08         24.10         2.75 o                         
  -1  21   6         37.38         39.79         3.41 o                         
   0  21   6        180.99        166.54         5.14 o                         
   1  21   6         27.64         20.64         2.83 o                         
   2  21   6         93.08        103.32         4.76 o                         
   3  21   6          3.71         14.88         2.95 o                         
  -3  22   6        646.54        652.84        10.91 o                         
  -2  22   6        503.00        478.88         8.36 o                         
  -1  22   6        123.23        132.14         5.14 o                         
   0  22   6         32.21         34.31         3.28 o                         
   1  22   6          7.66          4.67         2.39 o                         
   2  22   6          0.64          1.37         2.31 o                         
   3  22   6        703.15        702.84        11.00 o                         
  -3  23   6          1.27         10.54         3.08 o                         
  -2  23   6         51.88         57.55         3.37 o                         
  -1  23   6          0.33          0.16         2.28 o                         
   0  23   6         74.93         88.90         4.34 o                         
   1  23   6        119.72        125.88         4.98 o                         
   2  23   6        291.17        280.84         6.45 o                         
   3  23   6         10.67         17.13         3.70 o                         
  -3  24   6          0.00          9.65         3.07 o                         
  -2  24   6         69.12         76.40         3.79 o                         
  -1  24   6         49.46         51.98         4.01 o                         
   0  24   6         80.42         75.40         4.11 o                         
   1  24   6         38.01         36.00         3.53 o                         
   2  24   6         64.33         59.53         4.04 o                         
   3  24   6         13.60         19.97         4.03 o                         
  -3  25   6          0.04          9.69         3.53 o                         
  -2  25   6         42.66         41.40         3.20 o                         
  -1  25   6        300.90        294.98         6.63 o                         
   0  25   6        333.62        312.91         7.03 o                         
   1  25   6        627.81        594.64        10.53 o                         
   2  25   6         10.72         18.32         2.97 o                         
   3  25   6          8.78         12.90         4.50 o                         
  -3  26   6        452.64        465.09        16.31 o                         
  -2  26   6        231.46        257.03         6.19 o                         
  -1  26   6        144.96        143.56         5.67 o                         
   0  26   6         58.08         65.88         4.19 o                         
   1  26   6         12.56         16.67         3.10 o                         
   2  26   6        136.35        125.92         5.16 o                         
   3  26   6        177.81        188.91         9.93 o                         
  -2  27   6        364.90        352.31         7.45 o                         
  -1  27   6        334.23        312.80         7.75 o                         
   0  27   6        225.18        200.21         8.02 o                         
   1  27   6          1.80         -2.86         2.92 o                         
   2  27   6        197.89        203.31         8.32 o                         
  -2  28   6         12.36         11.98         3.45 o                         
  -1  28   6         27.66         35.39         3.70 o                         
   0  28   6          0.17          2.78         3.07 o                         
   1  28   6         58.91         69.75         4.76 o                         
   2  28   6          0.05          7.34         3.86 o                         
  -2  29   6          0.60          3.83         5.84 o                         
  -1  29   6        528.23        568.46        15.14 o                         
   0  29   6         13.82         16.62         3.36 o                         
   1  29   6        802.13        883.33        17.29 o                         
   2  29   6         37.33         50.75         6.77 o                         
  -1  30   6        315.44        326.99        11.07 o                         
   0  30   6          2.70         10.87         5.25 o                         
   1  30   6          0.02          3.01         5.14 o                         
  -1  31   6        118.59        126.72         7.21 o                         
   0  31   6          5.37          9.46         4.22 o                         
   1  31   6         94.13         92.31         7.56 o                         
   0  32   6         13.23         19.96         7.26 o                         
  -5   1   7          3.30          3.48         5.25 o                         
  -4   1   7         37.47         45.36         3.12 o                         
  -3   1   7        485.87        496.63         9.16 o                         
  -2   1   7        294.41        276.59         3.64 o                         
  -1   1   7       2409.51       2344.94        16.83 o                         
   0   1   7       3223.31       3189.65        23.79 o                         
   1   1   7        212.03        222.32         3.98 o                         
   2   1   7        919.80        863.00        11.48 o                         
   3   1   7        224.17        216.74         6.81 o                         
   4   1   7         15.10         20.84         2.91 o                         
   5   1   7        370.42        345.93        13.84 o                         
  -5   2   7         53.91         55.87         5.90 o                         
  -4   2   7        683.73        681.27        14.73 o                         
  -3   2   7        582.63        542.81         9.17 o                         
  -2   2   7         52.15         49.64         2.10 o                         
  -1   2   7        314.57        308.05         3.98 o                         
   0   2   7       2048.18       2080.03        17.08 o                         
   1   2   7         32.65         67.23         2.50 o                         
   2   2   7       4097.12       4069.13        51.46 o                         
   3   2   7        497.96        486.52         9.99 o                         
   4   2   7        463.53        474.02         9.75 o                         
   5   2   7          0.71         17.25         5.05 o                         
  -5   3   7        243.09        241.97         8.67 o                         
  -4   3   7         24.28         30.84         3.95 o                         
  -3   3   7        547.32        512.97         8.43 o                         
  -2   3   7       1044.42       1048.59         9.38 o                         
  -1   3   7        921.17        955.08         8.92 o                         
   0   3   7       2381.71       2382.91        18.51 o                         
   1   3   7        278.02        271.02         4.41 o                         
   2   3   7          4.14          5.75         1.45 o                         
   3   3   7        130.97        143.56         5.89 o                         
   4   3   7        243.02        242.83         7.43 o                         
   5   3   7          0.90          2.68         4.98 o                         
  -5   4   7         19.30         31.98         4.22 o                         
  -4   4   7          0.73          2.29         2.77 o                         
  -3   4   7         32.42         36.78         2.41 o                         
  -2   4   7        569.61        605.46         6.15 o                         
  -1   4   7          1.09          5.90         1.34 o                         
   0   4   7        109.31        112.10         2.85 o                         
   1   4   7         21.71         35.77         2.24 o                         
   2   4   7        547.53        561.23         8.77 o                         
   3   4   7        354.76        365.48         8.22 o                         
   4   4   7          5.81          8.19         3.00 o                         
   5   4   7          5.46          8.13         6.55 o                         
  -5   5   7         25.60         32.57         3.84 o                         
  -4   5   7        676.81        629.32        10.33 o                         
  -3   5   7       1374.60       1372.19        16.66 o                         
  -2   5   7        142.43        168.86         3.64 o                         
  -1   5   7       3766.57       3646.25        25.95 o                         
   0   5   7       1875.39       1888.01        15.35 o                         
   1   5   7        134.80        141.88         3.40 o                         
   2   5   7         72.98         66.97         2.82 o                         
   3   5   7        246.15        240.68         7.80 o                         
   4   5   7        251.97        267.19         9.57 o                         
  -5   6   7          0.20          0.28         3.65 o                         
  -4   6   7         36.69         36.46         4.74 o                         
  -3   6   7          2.23          0.42         1.47 o                         
  -2   6   7        741.50        800.95         8.09 o                         
  -1   6   7          4.65          2.90         1.09 o                         
   0   6   7        133.89        155.88         3.58 o                         
   1   6   7         50.30         40.61         2.44 o                         
   2   6   7       1045.03        937.64        10.74 o                         
   3   6   7        335.10        316.64         5.25 o                         
   4   6   7        343.57        345.50         7.43 o                         
  -4   7   7         29.82         36.84         3.50 o                         
  -3   7   7         96.64        102.77         3.51 o                         
  -2   7   7          3.58          9.14         0.98 o                         
  -1   7   7        778.85        874.97         7.45 o                         
   0   7   7       1705.67       1875.59        16.01 o                         
   1   7   7        520.98        578.70         7.22 o                         
   2   7   7        267.66        249.56         4.66 o                         
   3   7   7          2.61          0.33         1.58 o                         
   4   7   7         14.65         20.11         2.72 o                         
  -4   8   7         61.42         63.10         4.32 o                         
  -3   8   7         47.01         51.65         3.31 o                         
  -2   8   7          2.91          9.25         1.23 o                         
  -1   8   7         42.04         57.22         2.17 o                         
   0   8   7        215.73        188.32         3.65 o                         
   1   8   7        435.37        376.45         5.53 o                         
   2   8   7       1030.04       1040.04        11.44 o                         
   3   8   7         66.72         79.96         4.10 o                         
   4   8   7        414.03        409.44         8.99 o                         
  -4   9   7       1213.51       1142.13        14.33 o                         
  -3   9   7       1183.83       1169.43        12.70 o                         
  -2   9   7        761.28        728.11         7.49 o                         
  -1   9   7        817.98        799.27         7.31 o                         
   0   9   7        533.55        470.81         5.91 o                         
   1   9   7         77.33         87.12         3.18 o                         
   2   9   7         11.93         16.22         2.06 o                         
   3   9   7          2.99          2.06         1.90 o                         
   4   9   7        105.49        113.26         5.13 o                         
  -4  10   7          3.28         19.37         2.71 o                         
  -3  10   7        118.73        131.43         4.04 o                         
  -2  10   7          0.06          1.01         1.21 o                         
  -1  10   7        976.18       1088.98         9.26 o                         
   0  10   7        701.77        736.04         8.19 o                         
   1  10   7       1602.75       1612.24        23.55 o                         
   2  10   7        951.51        918.06        11.44 o                         
   3  10   7         12.02          9.35         2.20 o                         
   4  10   7        204.77        192.80         6.50 o                         
  -4  11   7        161.49        171.03         7.03 o                         
  -3  11   7         54.85         55.49         3.19 o                         
  -2  11   7         41.08         40.28         2.15 o                         
  -1  11   7         17.14         17.52         1.62 o                         
   0  11   7        578.46        621.13         7.01 o                         
   1  11   7          1.21          7.12         1.70 o                         
   2  11   7         88.52         89.71         3.48 o                         
   3  11   7         53.99         54.04         2.77 o                         
   4  11   7          0.01          5.94         1.42 o                         
  -4  12   7          0.31         20.74         5.39 o                         
  -3  12   7        505.27        474.21         7.48 o                         
  -2  12   7        235.53        226.70         4.10 o                         
  -1  12   7        952.76        905.95         8.72 o                         
   0  12   7         50.09         66.81         2.76 o                         
   1  12   7        341.21        278.16         4.66 o                         
   2  12   7        545.63        534.77         7.19 o                         
   3  12   7        110.04        103.03         4.26 o                         
   4  12   7        229.43        223.49         5.60 o                         
  -4  13   7        524.42        504.94        10.55 o                         
  -3  13   7       1527.12       1506.33        15.69 o                         
  -2  13   7        957.22        967.71         9.60 o                         
  -1  13   7        630.40        622.21         7.08 o                         
   0  13   7        436.00        369.71         5.29 o                         
   1  13   7        799.96        778.33         8.50 o                         
   2  13   7        251.21        252.93         5.11 o                         
   3  13   7          0.16         -1.83         1.97 o                         
   4  13   7        617.94        585.49         8.66 o                         
  -4  14   7         54.30         55.77         5.22 o                         
  -3  14   7          8.25         14.77         3.20 o                         
  -2  14   7         75.40         68.68         2.93 o                         
  -1  14   7        413.16        488.63         6.28 o                         
   0  14   7         39.21         47.45         2.62 o                         
   1  14   7        200.56        185.92         4.17 o                         
   2  14   7        301.88        304.87         5.77 o                         
   3  14   7          0.08          0.15         2.54 o                         
   4  14   7        472.08        443.94         8.12 o                         
  -4  15   7          6.27          2.09         2.99 o                         
  -3  15   7         40.56         38.21         3.04 o                         
  -2  15   7        290.61        280.82         5.07 o                         
  -1  15   7       1633.94       1768.30        14.94 o                         
   0  15   7       1185.79       1228.19        11.83 o                         
   1  15   7          6.89          8.10         1.90 o                         
   2  15   7          2.00          0.82         1.94 o                         
   3  15   7          6.59          7.39         2.31 o                         
   4  15   7          3.03         13.14         2.64 o                         
  -4  16   7          0.32          5.62         2.89 o                         
  -3  16   7         82.70         80.12         3.99 o                         
  -2  16   7       1602.98       1615.67        14.57 o                         
  -1  16   7         51.17         58.37         2.94 o                         
   0  16   7        151.93        179.87         4.28 o                         
   1  16   7        453.89        415.98         6.62 o                         
   2  16   7        232.13        212.06         5.29 o                         
   3  16   7        108.00         91.94         4.34 o                         
   4  16   7        508.04        495.33         9.64 o                         
  -4  17   7        278.61        277.97         6.72 o                         
  -3  17   7        268.13        249.98         5.56 o                         
  -2  17   7          6.48          9.56         2.04 o                         
  -1  17   7        798.39        825.62         9.26 o                         
   0  17   7        995.76        897.70         9.73 o                         
   1  17   7        217.46        216.12         5.47 o                         
   2  17   7        164.73        150.82         4.97 o                         
   3  17   7        118.08        109.38         4.66 o                         
   4  17   7        176.36        188.64         6.55 o                         
  -4  18   7          0.51          0.50         3.96 o                         
  -3  18   7        170.67        175.91         5.70 o                         
  -2  18   7        285.49        278.40         5.57 o                         
  -1  18   7          0.25          3.74         2.03 o                         
   0  18   7         95.54         97.57         3.95 o                         
   1  18   7         80.05         83.34         4.01 o                         
   2  18   7        329.30        254.30         6.24 o                         
   3  18   7         51.65         67.38         4.10 o                         
   4  18   7         20.92         17.64         5.48 o                         
  -4  19   7          2.69          1.52         4.64 o                         
  -3  19   7        266.33        266.74         6.53 o                         
  -2  19   7        198.64        222.73         5.12 o                         
  -1  19   7         21.21         23.29         2.64 o                         
   0  19   7         26.84         34.46         2.78 o                         
   1  19   7         50.26         76.98         4.17 o                         
   2  19   7          1.16          0.57         2.28 o                         
   3  19   7        125.57        134.91         5.73 o                         
   4  19   7         59.73         54.78         5.80 o                         
  -4  20   7         87.98         78.50        10.86 o                         
  -3  20   7         25.85         32.20         3.31 o                         
  -2  20   7         86.66         94.97         4.16 o                         
  -1  20   7        302.91        283.84         6.03 o                         
   0  20   7        672.72        657.49         8.68 o                         
   1  20   7         26.80         39.50         3.41 o                         
   2  20   7        641.46        557.53         8.83 o                         
   3  20   7         42.73         52.70         3.94 o                         
  -3  21   7        185.68        203.81         6.42 o                         
  -2  21   7        240.54        249.70         6.29 o                         
  -1  21   7        547.36        538.89         8.68 o                         
   0  21   7        643.29        575.34         9.27 o                         
   1  21   7         40.09         34.70         3.21 o                         
   2  21   7          0.20         -1.23         2.18 o                         
   3  21   7         54.13         51.44         3.97 o                         
  -3  22   7         58.39         51.89         5.47 o                         
  -2  22   7          5.98          6.84         2.91 o                         
  -1  22   7         12.52          8.48         2.70 o                         
   0  22   7          2.15          7.17         2.28 o                         
   1  22   7        148.00        162.02         5.51 o                         
   2  22   7         22.58         23.36         2.89 o                         
   3  22   7        106.32        108.94         5.37 o                         
  -3  23   7         27.71         19.14         3.86 o                         
  -2  23   7         86.45         92.10         4.52 o                         
  -1  23   7        282.63        276.03         6.28 o                         
   0  23   7        146.18        165.42         5.66 o                         
   1  23   7          0.52          2.92         2.40 o                         
   2  23   7        256.03        266.16         6.56 o                         
   3  23   7        110.42         89.67         5.40 o                         
  -3  24   7        178.13        196.81         8.51 o                         
  -2  24   7          1.34          8.00         2.99 o                         
  -1  24   7          0.20          3.58         2.44 o                         
   0  24   7         81.86         87.12         4.40 o                         
   1  24   7         55.63         40.08         3.61 o                         
   2  24   7        426.36        435.07         8.59 o                         
   3  24   7         25.01         20.90         3.70 o                         
  -3  25   7        308.00        298.34        10.47 o                         
  -2  25   7        232.79        256.06         6.20 o                         
  -1  25   7        101.96        101.57         5.11 o                         
   0  25   7        117.52        134.78         5.57 o                         
   1  25   7         20.27         23.58         3.20 o                         
   2  25   7         77.62         94.40         5.03 o                         
   3  25   7          1.59          3.91         3.61 o                         
  -3  26   7         80.17         84.67        15.28 o                         
  -2  26   7         32.89         29.17         3.44 o                         
  -1  26   7         79.26         77.22         4.96 o                         
   0  26   7          0.83          5.30         2.52 o                         
   1  26   7         17.93         14.82         3.21 o                         
   2  26   7        224.45        252.95         8.38 o                         
  -2  27   7        136.99        150.71         6.72 o                         
  -1  27   7        402.48        409.46         8.53 o                         
   0  27   7         27.97         21.58         3.68 o                         
   1  27   7          0.36          1.09         2.67 o                         
   2  27   7         21.22         21.63         3.81 o                         
  -2  28   7         55.76         55.79         5.27 o                         
  -1  28   7          4.70          9.03         2.93 o                         
   0  28   7         28.39         26.75         3.50 o                         
   1  28   7          9.25          9.70         3.06 o                         
   2  28   7        705.06        716.49        12.98 o                         
  -2  29   7         19.15         21.44         3.87 o                         
  -1  29   7          0.10          4.16         3.49 o                         
   0  29   7         39.78         36.38         4.00 o                         
   1  29   7        102.40        116.78         6.46 o                         
   2  29   7        129.43        118.90         8.38 o                         
  -1  30   7          4.89          5.35         5.12 o                         
   0  30   7         50.88         56.45         5.31 o                         
   1  30   7         51.08         56.77         7.89 o                         
  -1  31   7        436.78        441.47        15.99 o                         
   0  31   7        268.40        306.37        10.45 o                         
   1  31   7         27.68         31.31         9.19 o                         
   0  32   7         52.78         32.35        13.34 o                         
  -5   0   8        272.94        233.25        22.01 o                         
  -4   0   8        903.19        870.12        18.31 o                         
  -3   0   8         99.56         95.17         5.98 o                         
  -2   0   8        656.93        636.10         9.57 o                         
  -1   0   8       1585.63       1570.74        17.64 o                         
   0   0   8       1836.33       1730.60        21.21 o                         
   1   0   8       4308.17       4486.91        52.34 o                         
   2   0   8        747.16        707.33        14.11 o                         
   3   0   8       2554.47       2468.67        41.08 o                         
   4   0   8        211.91        242.42        10.34 o                         
   5   0   8        404.21        357.85        16.65 o                         
  -5   1   8         38.80         41.56         6.01 o                         
  -4   1   8          0.44          6.24         2.12 o                         
  -3   1   8        127.93        127.41         3.57 o                         
  -2   1   8        575.26        562.42         6.64 o                         
  -1   1   8        482.46        452.61         4.88 o                         
   0   1   8       1307.58       1410.14        12.29 o                         
   1   1   8       1079.20       1167.74        13.52 o                         
   2   1   8        991.20       1063.49        13.06 o                         
   3   1   8         19.44         29.08         3.65 o                         
   4   1   8        131.94        151.33         6.74 o                         
   5   1   8        127.60        127.47        14.56 o                         
  -5   2   8         68.55         65.88         6.35 o                         
  -4   2   8          6.71         10.21         2.25 o                         
  -3   2   8        108.05        107.74         3.98 o                         
  -2   2   8         16.61         26.71         1.59 o                         
  -1   2   8        429.95        546.01         5.71 o                         
   0   2   8        225.67        285.13         4.63 o                         
   1   2   8        677.94        674.90         8.02 o                         
   2   2   8        124.13        148.46         4.59 o                         
   3   2   8        758.24        768.01        14.65 o                         
   4   2   8         13.83         19.11         3.21 o                         
  -5   3   8        103.73         87.86         6.77 o                         
  -4   3   8        469.79        484.54         8.89 o                         
  -3   3   8        177.43        168.12         3.37 o                         
  -2   3   8       2524.82       2439.96        19.06 o                         
  -1   3   8       1409.30       1447.30        11.86 o                         
   0   3   8        225.12        204.81         3.96 o                         
   1   3   8          1.96          4.63         1.63 o                         
   2   3   8       4130.89       3988.10        56.93 o                         
   3   3   8        340.66        329.01         8.52 o                         
   4   3   8        142.41        127.87         6.37 o                         
  -5   4   8         42.99         53.07         8.56 o                         
  -4   4   8        330.59        336.95         9.66 o                         
  -3   4   8        376.42        380.10         6.15 o                         
  -2   4   8         47.34         33.97         1.50 o                         
  -1   4   8        134.83        158.58         3.14 o                         
   0   4   8       1032.30        980.58         9.56 o                         
   1   4   8       2833.15       2850.97        23.91 o                         
   2   4   8          3.44         16.71         1.84 o                         
   3   4   8       1179.23       1176.45        17.00 o                         
   4   4   8        659.59        639.41        12.53 o                         
  -4   5   8        682.51        661.95        13.23 o                         
  -3   5   8        257.16        235.66         4.51 o                         
  -2   5   8        355.26        370.10         4.71 o                         
  -1   5   8        449.62        487.54         6.12 o                         
   0   5   8        106.64        138.20         3.47 o                         
   1   5   8        173.30        184.59         4.18 o                         
   2   5   8         78.66         92.03         2.95 o                         
   3   5   8        450.83        461.81         7.52 o                         
   4   5   8        191.89        199.74         7.01 o                         
  -4   6   8         19.31         23.45         3.64 o                         
  -3   6   8          1.14         -1.27         1.39 o                         
  -2   6   8        336.73        370.21         4.94 o                         
  -1   6   8       2307.55       2443.34        17.98 o                         
   0   6   8        731.95        745.67         7.98 o                         
   1   6   8         25.60         23.61         2.15 o                         
   2   6   8        536.76        556.74         7.53 o                         
   3   6   8        596.64        588.79         9.93 o                         
   4   6   8         31.41         38.69         3.46 o                         
  -4   7   8        592.67        573.98         9.50 o                         
  -3   7   8        261.25        267.55         3.94 o                         
  -2   7   8       2547.29       2625.65        21.19 o                         
  -1   7   8         27.64         26.01         1.83 o                         
   0   7   8          0.94          2.49         1.54 o                         
   1   7   8        439.63        489.80         6.75 o                         
   2   7   8        101.85         93.59         3.61 o                         
   3   7   8        104.94        101.95         3.86 o                         
   4   7   8         41.39         40.92         3.70 o                         
  -4   8   8         66.04         67.05         4.13 o                         
  -3   8   8         77.23         75.67         2.88 o                         
  -2   8   8        415.85        422.48         5.57 o                         
  -1   8   8         86.99         96.03         2.56 o                         
   0   8   8       5388.13       5519.22        40.11 o                         
   1   8   8        770.18        676.76         8.94 o                         
   2   8   8         42.34         57.82         3.09 o                         
   3   8   8          6.67          8.56         1.33 o                         
   4   8   8        110.50        110.86         5.08 o                         
  -4   9   8         18.72         29.74         2.53 o                         
  -3   9   8        552.69        557.04         9.59 o                         
  -2   9   8         12.83         16.04         1.71 o                         
  -1   9   8         14.96          2.58         1.23 o                         
   0   9   8         37.86         50.28         2.39 o                         
   1   9   8        165.51        178.65         4.44 o                         
   2   9   8         13.72         15.34         2.08 o                         
   3   9   8        226.43        231.00         5.32 o                         
   4   9   8          1.47          0.25         2.14 o                         
  -4  10   8        210.59        201.19         5.26 o                         
  -3  10   8        133.55        141.69         4.13 o                         
  -2  10   8        424.41        414.70         5.57 o                         
  -1  10   8          0.04          0.36         1.21 o                         
   0  10   8          0.97          1.50         1.62 o                         
   1  10   8        750.88        646.67         8.07 o                         
   2  10   8        150.44        148.73         4.08 o                         
   3  10   8          8.38         11.50         2.09 o                         
   4  10   8        182.79        169.15         6.30 o                         
  -4  11   8       1181.14       1116.00        15.46 o                         
  -3  11   8         23.29         22.73         2.28 o                         
  -2  11   8        282.20        263.87         4.46 o                         
  -1  11   8        135.74        177.07         3.39 o                         
   0  11   8       1144.34       1234.74        11.28 o                         
   1  11   8        467.84        469.11         6.80 o                         
   2  11   8          6.32          8.19         1.83 o                         
   3  11   8        717.68        691.89         9.47 o                         
   4  11   8        154.33        168.56         6.46 o                         
  -4  12   8        169.69        179.66         6.06 o                         
  -3  12   8         59.00         65.14         3.40 o                         
  -2  12   8        561.75        540.34         6.56 o                         
  -1  12   8        746.32        768.29         7.90 o                         
   0  12   8       1083.19       1113.43        10.61 o                         
   1  12   8        472.91        467.88         6.67 o                         
   2  12   8        277.49        262.63         5.65 o                         
   3  12   8         23.05         37.13         3.00 o                         
   4  12   8        520.89        444.63         9.67 o                         
  -4  13   8         12.58         15.68         4.76 o                         
  -3  13   8        309.17        303.95         6.51 o                         
  -2  13   8        400.56        376.82         5.77 o                         
  -1  13   8        190.34        174.99         3.82 o                         
   0  13   8          0.78          7.00         1.65 o                         
   1  13   8         23.65         41.10         2.49 o                         
   2  13   8         36.48         32.66         2.76 o                         
   3  13   8         69.20         71.36         3.17 o                         
   4  13   8        177.50        177.30         6.29 o                         
  -4  14   8        339.77        339.83        13.39 o                         
  -3  14   8        100.76        105.08         4.28 o                         
  -2  14   8          7.82         13.00         1.96 o                         
  -1  14   8         36.84         36.29         2.37 o                         
   0  14   8        926.61       1007.54        10.31 o                         
   1  14   8        730.75        689.71         8.15 o                         
   2  14   8         16.60         14.34         2.31 o                         
   3  14   8        189.70        195.00         5.39 o                         
   4  14   8         63.38         59.20         4.04 o                         
  -4  15   8        396.97        390.15        10.06 o                         
  -3  15   8         29.82         37.72         3.06 o                         
  -2  15   8       3488.00       3433.32        27.01 o                         
  -1  15   8         23.28         15.19         2.02 o                         
   0  15   8        115.05        117.35         3.85 o                         
   1  15   8         15.52         20.18         2.20 o                         
   2  15   8        162.78        161.57         5.22 o                         
   3  15   8        612.99        581.06         8.98 o                         
   4  15   8         41.71         49.60         3.88 o                         
  -4  16   8          2.24          4.23         5.10 o                         
  -3  16   8         96.21         95.32         4.00 o                         
  -2  16   8         52.14         61.55         3.11 o                         
  -1  16   8        448.10        435.68         6.63 o                         
   0  16   8          2.29          6.74         1.93 o                         
   1  16   8         17.82         24.92         2.76 o                         
   2  16   8        184.88        180.15         5.47 o                         
   3  16   8        129.43        143.35         6.73 o                         
   4  16   8          9.36         16.10         2.82 o                         
  -4  17   8        183.19        194.38         8.97 o                         
  -3  17   8        262.82        244.59         5.38 o                         
  -2  17   8         74.02         76.95         3.59 o                         
  -1  17   8         51.40         50.60         3.04 o                         
   0  17   8          1.82          2.66         1.93 o                         
   1  17   8          4.44          3.20         2.09 o                         
   2  17   8         46.43         46.56         3.34 o                         
   3  17   8          1.64          0.51         2.59 o                         
   4  17   8         44.54         45.76         5.16 o                         
  -4  18   8          0.49          0.16         4.70 o                         
  -3  18   8        569.22        509.97         8.40 o                         
  -2  18   8          0.44          2.77         2.13 o                         
  -1  18   8        128.75        136.92         4.61 o                         
   0  18   8       1019.33        950.41        10.50 o                         
   1  18   8       2413.85       2230.40        20.22 o                         
   2  18   8          7.16          2.36         2.24 o                         
   3  18   8        464.34        444.31         8.33 o                         
   4  18   8        145.65        145.73         8.76 o                         
  -4  19   8         98.34         96.46         5.46 o                         
  -3  19   8         86.28         84.85         4.21 o                         
  -2  19   8        834.10        864.10        10.23 o                         
  -1  19   8         49.33         46.57         3.06 o                         
   0  19   8         90.20         93.43         3.97 o                         
   1  19   8         66.98         44.55         3.58 o                         
   2  19   8        658.08        618.46         9.39 o                         
   3  19   8          6.12          8.89         2.84 o                         
   4  19   8        120.23         87.49        15.30 o                         
  -3  20   8        315.95        318.26         7.30 o                         
  -2  20   8         39.65         44.75         3.04 o                         
  -1  20   8         59.21         49.09         3.40 o                         
   0  20   8         82.75        100.78         4.05 o                         
   1  20   8        660.81        651.93         9.75 o                         
   2  20   8        377.92        332.41         7.14 o                         
   3  20   8          5.65         10.16         2.99 o                         
  -3  21   8        188.51        197.21         5.97 o                         
  -2  21   8        356.37        348.38         6.77 o                         
  -1  21   8         25.07         31.89         3.00 o                         
   0  21   8        255.17        223.22         5.57 o                         
   1  21   8        179.23        166.26         6.32 o                         
   2  21   8         32.49         24.63         3.43 o                         
   3  21   8        152.11        160.70         6.40 o                         
  -3  22   8         60.38         65.52         4.52 o                         
  -2  22   8         15.91         20.12         2.80 o                         
  -1  22   8         99.01         86.70         4.23 o                         
   0  22   8         18.10         22.22         2.87 o                         
   1  22   8         67.43         67.16         4.15 o                         
   2  22   8         23.53         16.53         2.97 o                         
   3  22   8        133.79        129.52         6.28 o                         
  -3  23   8         88.41         89.70         5.02 o                         
  -2  23   8        132.43        149.45         5.37 o                         
  -1  23   8         90.38         94.25         4.48 o                         
   0  23   8        163.67        148.73         5.24 o                         
   1  23   8         55.65         61.64         3.87 o                         
   2  23   8         42.79         49.05         4.06 o                         
   3  23   8         16.18          8.75         4.16 o                         
  -3  24   8          3.43          8.38         5.66 o                         
  -2  24   8          3.53          6.17         2.59 o                         
  -1  24   8         54.09         44.93         3.63 o                         
   0  24   8        218.79        205.15         7.10 o                         
   1  24   8          4.95          7.94         2.62 o                         
   2  24   8         32.25         42.92         3.67 o                         
   3  24   8         12.47         11.55         4.24 o                         
  -3  25   8          1.36         -1.60         4.62 o                         
  -2  25   8        134.14        139.44         5.49 o                         
  -1  25   8        104.84        108.03         4.89 o                         
   0  25   8         28.51         34.36         3.53 o                         
   1  25   8          0.00          1.72         2.98 o                         
   2  25   8        318.39        300.41         7.30 o                         
   3  25   8         33.71         49.64         5.69 o                         
  -2  26   8        205.16        218.72         6.33 o                         
  -1  26   8         83.04         80.10         4.47 o                         
   0  26   8        294.78        298.02         7.32 o                         
   1  26   8        411.05        374.86         7.96 o                         
   2  26   8        198.55        220.73         7.36 o                         
  -2  27   8        120.83        140.27         5.89 o                         
  -1  27   8         86.97         77.66         4.41 o                         
   0  27   8          0.88          2.96         2.67 o                         
   1  27   8        141.35        135.31         5.92 o                         
   2  27   8         51.08         41.34         4.89 o                         
  -2  28   8          0.01          2.74         3.05 o                         
  -1  28   8         15.24         33.70         3.54 o                         
   0  28   8          6.30          9.40         4.05 o                         
   1  28   8         25.31         16.56         3.17 o                         
   2  28   8         71.32         88.68         6.19 o                         
  -2  29   8        296.65        293.08        11.36 o                         
  -1  29   8        142.82        130.90         7.72 o                         
   0  29   8        235.22        247.92         8.92 o                         
   1  29   8        119.55        118.68         6.41 o                         
   2  29   8          7.69         46.33        13.85 o                         
  -1  30   8          7.33         12.45         5.36 o                         
   0  30   8        439.21        491.43        12.75 o                         
   1  30   8         79.91         99.70         8.49 o                         
  -1  31   8         35.25         37.61         5.72 o                         
   0  31   8         16.99         16.99         4.77 o                         
   1  31   8         15.76          5.77         9.16 o                         
  -5   1   9         12.43         17.58         5.14 o                         
  -4   1   9          0.31         -0.56         2.06 o                         
  -3   1   9         24.85         21.98         1.75 o                         
  -2   1   9         45.05         38.63         1.86 o                         
  -1   1   9        348.90        372.63         4.57 o                         
   0   1   9         43.69         64.31         2.81 o                         
   1   1   9      10672.49      10938.75       103.99 o                         
   2   1   9         80.61         62.79         4.38 o                         
   3   1   9        253.93        258.73         7.56 o                         
   4   1   9         16.57         31.44         4.37 o                         
  -5   2   9          4.85          6.65         2.73 o                         
  -4   2   9        271.92        273.53         7.28 o                         
  -3   2   9        479.98        495.16         7.94 o                         
  -2   2   9        387.73        343.19         4.64 o                         
  -1   2   9       8087.43       8122.69        56.99 o                         
   0   2   9       1372.98       1553.42        14.17 o                         
   1   2   9       4334.10       4306.86        34.53 o                         
   2   2   9        427.22        403.97         8.06 o                         
   3   2   9          8.35         15.85         1.96 o                         
   4   2   9          0.52          3.86         3.00 o                         
  -4   3   9         30.41         39.98         3.22 o                         
  -3   3   9       2214.29       2253.54        23.50 o                         
  -2   3   9          0.49          3.74         1.24 o                         
  -1   3   9        202.04        212.18         3.92 o                         
   0   3   9        147.92        168.09         3.87 o                         
   1   3   9         59.01         65.92         2.96 o                         
   2   3   9         71.08         58.55         5.13 o                         
   3   3   9       1301.67       1288.38        15.62 o                         
   4   3   9          0.27         10.36         3.56 o                         
  -4   4   9        128.08        131.23         5.02 o                         
  -3   4   9        255.69        251.44         4.90 o                         
  -2   4   9        672.88        669.59         7.17 o                         
  -1   4   9        433.03        488.51         5.79 o                         
   0   4   9        143.23        154.44         3.65 o                         
   1   4   9        539.47        558.48         7.63 o                         
   2   4   9          1.99          0.14         1.58 o                         
   3   4   9        305.34        295.40         8.97 o                         
   4   4   9        714.79        682.71        13.51 o                         
  -4   5   9          2.76          4.34         2.73 o                         
  -3   5   9        116.81        116.36         2.75 o                         
  -2   5   9          0.03          2.23         1.30 o                         
  -1   5   9          1.58          0.50         1.41 o                         
   0   5   9          1.22          7.95         1.84 o                         
   1   5   9        639.21        597.37         7.74 o                         
   2   5   9        785.42        836.53        11.02 o                         
   3   5   9        614.62        592.57         9.42 o                         
   4   5   9          6.55         23.80         5.16 o                         
  -4   6   9        205.32        209.07         6.50 o                         
  -3   6   9        541.55        524.11         5.92 o                         
  -2   6   9        188.74        170.50         3.62 o                         
  -1   6   9       1555.63       1515.56        12.35 o                         
   0   6   9       1762.79       1720.01        14.92 o                         
   1   6   9        869.75        932.58        10.10 o                         
   2   6   9        336.90        363.09         6.71 o                         
   3   6   9        167.30        190.99         5.52 o                         
   4   6   9          3.71          5.40         3.04 o                         
  -4   7   9         25.75         24.28         3.25 o                         
  -3   7   9        196.88        182.19         3.41 o                         
  -2   7   9       1072.98       1174.53        10.58 o                         
  -1   7   9        367.31        423.84         5.29 o                         
   0   7   9         40.07         51.42         2.61 o                         
   1   7   9        101.62         98.12         3.54 o                         
   2   7   9         49.98         68.91         3.11 o                         
   3   7   9        176.09        180.80         4.59 o                         
   4   7   9        142.90        140.64         6.78 o                         
  -4   8   9        303.74        275.84         7.73 o                         
  -3   8   9         75.75         81.58         3.18 o                         
  -2   8   9         76.86         68.75         2.52 o                         
  -1   8   9          9.13          4.78         1.18 o                         
   0   8   9         36.49         32.49         2.31 o                         
   1   8   9         48.08         56.32         2.81 o                         
   2   8   9        352.67        303.61         5.65 o                         
   3   8   9       1491.34       1472.78        19.16 o                         
   4   8   9         53.96         61.72         5.63 o                         
  -4   9   9        320.47        322.57         8.12 o                         
  -3   9   9        412.93        497.88         9.57 o                         
  -2   9   9         19.37         15.86         1.53 o                         
  -1   9   9        217.41        239.22         3.83 o                         
   0   9   9       1029.08       1239.47        12.85 o                         
   1   9   9       1754.98       1582.67        16.17 o                         
   2   9   9        436.68        441.05         7.05 o                         
   3   9   9        920.16        888.20        11.88 o                         
   4   9   9          3.33          1.62         2.75 o                         
  -4  10   9        264.93        265.23         7.36 o                         
  -3  10   9         90.45         87.95         3.55 o                         
  -2  10   9         62.94         65.59         2.47 o                         
  -1  10   9        515.91        574.67         6.24 o                         
   0  10   9        822.65        751.83         8.67 o                         
   1  10   9         14.98         24.16         2.33 o                         
   2  10   9        120.65        137.22         4.18 o                         
   3  10   9        275.29        275.94         6.19 o                         
   4  10   9          4.01          1.20         2.76 o                         
  -4  11   9         54.07         48.56         4.33 o                         
  -3  11   9          4.18          6.52         1.74 o                         
  -2  11   9         61.04         55.96         2.75 o                         
  -1  11   9        123.14        118.80         3.14 o                         
   0  11   9        185.70        200.49         4.78 o                         
   1  11   9         48.68         57.78         3.06 o                         
   2  11   9        125.49        143.43         4.29 o                         
   3  11   9          0.59          1.78         2.39 o                         
   4  11   9         16.16          9.97         4.37 o                         
  -4  12   9         26.77         28.49         3.21 o                         
  -3  12   9         60.05         73.65         3.56 o                         
  -2  12   9         21.53         22.29         2.06 o                         
  -1  12   9       2914.35       2931.55        21.06 o                         
   0  12   9        660.85        621.50         7.42 o                         
   1  12   9        177.19        157.10         4.39 o                         
   2  12   9        133.35        148.10         4.40 o                         
   3  12   9        675.15        634.90         8.89 o                         
   4  12   9          1.92          1.71         3.29 o                         
  -4  13   9        108.76        119.21         9.39 o                         
  -3  13   9        627.24        567.26         8.35 o                         
  -2  13   9        243.51        250.46         4.61 o                         
  -1  13   9         48.23         40.92         2.31 o                         
   0  13   9        184.27        167.47         4.00 o                         
   1  13   9         46.61         36.23         2.74 o                         
   2  13   9        182.78        171.16         4.76 o                         
   3  13   9        977.95        919.21        10.71 o                         
   4  13   9          3.54          9.34         4.30 o                         
  -4  14   9        518.45        493.27        12.99 o                         
  -3  14   9        213.18        202.27         5.18 o                         
  -2  14   9        771.00        786.81         8.88 o                         
  -1  14   9        262.56        217.29         4.22 o                         
   0  14   9        798.74        766.66         8.76 o                         
   1  14   9        166.17        173.83         4.47 o                         
   2  14   9        326.92        329.54         6.53 o                         
   3  14   9        449.11        453.54         7.32 o                         
   4  14   9         16.13         20.12         2.66 o                         
  -4  15   9          6.70          6.94         2.99 o                         
  -3  15   9         18.18         24.28         2.63 o                         
  -2  15   9        385.22        372.49         6.06 o                         
  -1  15   9        280.29        335.82         5.33 o                         
   0  15   9        193.94        223.12         4.71 o                         
   1  15   9          7.44         11.54         2.23 o                         
   2  15   9        140.24        106.43         4.19 o                         
   3  15   9        102.88        109.45         4.55 o                         
   4  15   9        121.51        102.60         4.38 o                         
  -4  16   9          5.32          2.46         3.29 o                         
  -3  16   9         44.29         43.08         3.38 o                         
  -2  16   9         10.16         13.81         2.23 o                         
  -1  16   9        826.37        711.78         8.41 o                         
   0  16   9        153.67        144.55         4.45 o                         
   1  16   9        444.28        406.36         6.49 o                         
   2  16   9         79.08         70.90         3.90 o                         
   3  16   9        114.56        129.38         5.57 o                         
   4  16   9         11.98         15.90         4.83 o                         
  -4  17   9        154.47        155.45         6.13 o                         
  -3  17   9         43.94         46.46         2.96 o                         
  -2  17   9          0.30          1.86         1.90 o                         
  -1  17   9          3.89          0.84         1.89 o                         
   0  17   9         34.13         21.42         2.61 o                         
   1  17   9        114.11        102.78         4.44 o                         
   2  17   9          4.91         20.65         2.97 o                         
   3  17   9        775.96        694.37        10.45 o                         
   4  17   9         38.94         56.20         4.44 o                         
  -4  18   9          0.70          1.61         4.08 o                         
  -3  18   9         11.08         14.72         2.44 o                         
  -2  18   9        491.16        443.57         7.05 o                         
  -1  18   9         14.49         14.36         2.31 o                         
   0  18   9          1.54          5.61         2.25 o                         
   1  18   9        624.47        541.87         8.55 o                         
   2  18   9         35.93         38.75         3.67 o                         
   3  18   9         17.60         16.95         4.05 o                         
   4  18   9        321.92        296.49         9.22 o                         
  -4  19   9          3.01          0.00        10.59 o                         
  -3  19   9        845.58        841.29        11.87 o                         
  -2  19   9        188.40        197.39         5.32 o                         
  -1  19   9         87.25        101.81         4.20 o                         
   0  19   9          1.80         -0.05         2.11 o                         
   1  19   9        306.63        330.53         6.74 o                         
   2  19   9          1.79          4.01         2.56 o                         
   3  19   9         96.14        105.25         5.19 o                         
  -3  20   9        225.31        224.13         6.07 o                         
  -2  20   9         40.06         45.79         3.32 o                         
  -1  20   9       1978.35       1802.84        17.04 o                         
   0  20   9         31.90          9.63         2.58 o                         
   1  20   9        469.96        416.34         7.76 o                         
   2  20   9         19.45         19.40         3.03 o                         
   3  20   9          0.31          5.59         2.94 o                         
  -3  21   9         24.25         27.47         3.15 o                         
  -2  21   9          6.20          6.60         2.39 o                         
  -1  21   9        129.06        103.38         4.44 o                         
   0  21   9        158.05        166.25         5.16 o                         
   1  21   9       2056.36       1878.67        19.24 o                         
   2  21   9        106.24        130.08         5.77 o                         
   3  21   9         87.38         97.34         6.01 o                         
  -3  22   9         39.41         48.55         3.71 o                         
  -2  22   9         47.96         38.62         3.19 o                         
  -1  22   9         15.01          7.62         2.37 o                         
   0  22   9          0.01          3.58         2.19 o                         
   1  22   9         20.14         20.08         2.97 o                         
   2  22   9          0.24         -2.51         2.51 o                         
   3  22   9          0.03          6.39         3.73 o                         
  -3  23   9         76.99         75.98         5.01 o                         
  -2  23   9          0.73          0.07         2.39 o                         
  -1  23   9          2.13         -0.56         2.26 o                         
   0  23   9        194.59        199.35         6.00 o                         
   1  23   9        709.91        606.24        10.19 o                         
   2  23   9         35.93         31.35         3.67 o                         
   3  23   9         58.05         71.68         6.04 o                         
  -3  24   9        345.88        332.75         9.95 o                         
  -2  24   9        387.11        430.98         8.23 o                         
  -1  24   9        652.10        624.02         9.98 o                         
   0  24   9        109.23         86.95         4.55 o                         
   1  24   9        435.40        428.64         8.04 o                         
   2  24   9         54.29         55.28         4.32 o                         
   3  24   9         23.44         32.96         5.35 o                         
  -3  25   9        191.44        186.71        10.36 o                         
  -2  25   9         24.52         31.56         3.30 o                         
  -1  25   9         31.84         28.12         3.31 o                         
   0  25   9        316.93        272.04         7.24 o                         
   1  25   9         16.83         17.34         3.14 o                         
   2  25   9          0.51          8.68         3.08 o                         
  -2  26   9          1.56          6.62         4.30 o                         
  -1  26   9         68.48         76.68         4.33 o                         
   0  26   9         15.36         20.61         3.59 o                         
   1  26   9         54.38         50.19         3.87 o                         
   2  26   9          8.60         11.85         3.65 o                         
  -2  27   9         94.59        101.80         5.58 o                         
  -1  27   9         11.51         21.02         3.09 o                         
   0  27   9         32.46         44.05         3.99 o                         
   1  27   9        136.63        141.41         5.85 o                         
   2  27   9        134.26        130.78         7.08 o                         
  -2  28   9         83.90         74.43         5.03 o                         
  -1  28   9         29.48         14.94         3.79 o                         
   0  28   9        209.59        209.47         7.00 o                         
   1  28   9        158.26        158.52         7.16 o                         
   2  28   9          2.21         10.24         4.00 o                         
  -1  29   9         41.99         54.63         4.93 o                         
   0  29   9         54.34         73.57         7.94 o                         
   1  29   9         22.89         21.91         4.19 o                         
  -1  30   9          0.86         -2.63         3.71 o                         
   0  30   9         38.23         50.61         5.27 o                         
   1  30   9        113.55        121.75        10.50 o                         
   0  31   9         33.52         47.12         6.74 o                         
  -4   0  10         60.69         69.92         8.95 o                         
  -3   0  10        392.33        374.50         9.83 o                         
  -2   0  10        613.67        616.45        11.56 o                         
  -1   0  10        279.69        272.13         5.69 o                         
   0   0  10       5654.02       5706.85        60.98 o                         
   1   0  10       1046.42       1066.71        17.14 o                         
   2   0  10        193.80        238.10         8.45 o                         
   3   0  10        195.66        190.06         9.27 o                         
   4   0  10        731.16        752.97        20.02 o                         
  -4   1  10        269.56        246.55         6.44 o                         
  -3   1  10         88.56         86.06         2.95 o                         
  -2   1  10         13.65         18.07         1.39 o                         
  -1   1  10        293.41        314.87         4.38 o                         
   0   1  10       7666.52       7953.88        58.45 o                         
   1   1  10        376.99        457.40         6.93 o                         
   2   1  10       1083.75       1059.91        13.86 o                         
   3   1  10        876.91        889.74        15.15 o                         
   4   1  10        318.23        318.38         8.74 o                         
  -4   2  10        909.54        867.19        13.17 o                         
  -3   2  10         94.21         95.96         2.81 o                         
  -2   2  10        477.01        435.49         6.41 o                         
  -1   2  10        864.20        917.12         8.47 o                         
   0   2  10        982.19       1005.37        10.71 o                         
   1   2  10        249.16        302.04         5.50 o                         
   2   2  10         59.90         77.45         4.32 o                         
   3   2  10        512.77        487.14         8.63 o                         
   4   2  10        649.44        659.47        13.59 o                         
  -4   3  10         33.34         44.04         3.90 o                         
  -3   3  10        265.89        285.92         5.93 o                         
  -2   3  10        203.67        202.42         3.87 o                         
  -1   3  10        281.91        360.78         5.07 o                         
   0   3  10       4967.46       5239.18        40.08 o                         
   1   3  10          1.40          5.18         1.70 o                         
   2   3  10        591.36        559.49         7.25 o                         
   3   3  10        479.63        480.17         9.40 o                         
   4   3  10         13.52         18.29         3.38 o                         
  -4   4  10         30.32         36.82         4.98 o                         
  -3   4  10       1328.57       1276.47        11.11 o                         
  -2   4  10       1171.64       1084.90        10.51 o                         
  -1   4  10          2.20          6.68         1.54 o                         
   0   4  10       1497.12       1536.01        13.94 o                         
   1   4  10         69.32         76.58         3.20 o                         
   2   4  10        649.64        690.29         9.78 o                         
   3   4  10        432.07        438.97         9.11 o                         
   4   4  10        144.85        169.31         6.80 o                         
  -4   5  10        219.47        221.20         5.93 o                         
  -3   5  10         25.73         30.64         1.55 o                         
  -2   5  10        107.15        111.52         3.35 o                         
  -1   5  10          1.94          1.11         1.44 o                         
   0   5  10          0.47          8.26         1.86 o                         
   1   5  10        108.22        119.29         3.83 o                         
   2   5  10        937.19        989.33        12.25 o                         
   3   5  10         61.35         75.03         4.83 o                         
   4   5  10          0.59          7.92         3.60 o                         
  -4   6  10         41.22         50.41         3.57 o                         
  -3   6  10         46.67         56.02         1.81 o                         
  -2   6  10       1214.35       1189.10        10.13 o                         
  -1   6  10        744.38        795.51         7.85 o                         
   0   6  10          0.69          1.91         1.67 o                         
   1   6  10          2.56          7.60         1.72 o                         
   2   6  10        294.39        283.11         5.86 o                         
   3   6  10        502.96        505.14        11.57 o                         
   4   6  10         14.06         21.64         3.33 o                         
  -4   7  10          0.14          3.76         3.03 o                         
  -3   7  10        164.21        154.07         2.94 o                         
  -2   7  10        561.28        585.48         6.54 o                         
  -1   7  10         28.13         15.44         1.56 o                         
   0   7  10       3827.00       3836.09        29.47 o                         
   1   7  10        278.02        237.37         4.79 o                         
   2   7  10       2779.35       2645.66        26.00 o                         
   3   7  10        149.00        176.71         6.49 o                         
   4   7  10        131.26        144.76         6.03 o                         
  -4   8  10        544.56        553.66        12.67 o                         
  -3   8  10          4.90          3.65         1.10 o                         
  -2   8  10        735.34        721.43         7.64 o                         
  -1   8  10        675.89        697.04         7.63 o                         
   0   8  10        272.10        216.53         4.42 o                         
   1   8  10        519.79        472.44         7.29 o                         
   2   8  10        128.74        153.43         4.56 o                         
   3   8  10        351.70        336.95         7.08 o                         
   4   8  10        104.24        116.26         5.49 o                         
  -4   9  10         17.67         15.55         2.65 o                         
  -3   9  10          0.04         -0.27         1.09 o                         
  -2   9  10         42.07         55.41         2.67 o                         
  -1   9  10        331.60        404.06         5.62 o                         
   0   9  10        368.65        399.45         6.17 o                         
   1   9  10        408.64        418.22         6.53 o                         
   2   9  10        310.49        263.45         5.82 o                         
   3   9  10          1.30          0.64         2.37 o                         
   4   9  10        129.08        127.50         5.66 o                         
  -4  10  10        159.91        172.28         8.13 o                         
  -3  10  10          0.15          0.03         1.12 o                         
  -2  10  10       1479.59       1487.67        13.22 o                         
  -1  10  10         15.30         17.84         1.75 o                         
   0  10  10          5.81         17.22         2.00 o                         
   1  10  10         15.01          8.26         2.00 o                         
   2  10  10         71.89         70.22         3.65 o                         
   3  10  10          4.38          4.42         2.43 o                         
   4  10  10         51.41         55.00         4.57 o                         
  -4  11  10         31.11         25.88         3.12 o                         
  -3  11  10          7.01          8.28         1.51 o                         
  -2  11  10         89.63         83.25         2.92 o                         
  -1  11  10        301.22        265.47         4.41 o                         
   0  11  10       1250.07       1240.20        12.51 o                         
   1  11  10         62.66         78.02         3.53 o                         
   2  11  10       1816.21       1751.02        17.54 o                         
   3  11  10        156.93        164.99         4.85 o                         
   4  11  10         18.13         14.70         4.05 o                         
  -4  12  10         24.75         27.47         3.02 o                         
  -3  12  10          5.05          7.01         1.97 o                         
  -2  12  10        779.01        734.49         8.29 o                         
  -1  12  10          0.44          1.83         1.48 o                         
   0  12  10          0.49          2.36         1.65 o                         
   1  12  10          4.43          4.02         1.95 o                         
   2  12  10          2.30         -1.76         1.92 o                         
   3  12  10        178.09        168.49         5.06 o                         
   4  12  10          0.15         -4.11         4.80 o                         
  -4  13  10         56.51         54.43         3.28 o                         
  -3  13  10        346.38        304.61         6.56 o                         
  -2  13  10        434.83        454.72         6.36 o                         
  -1  13  10         43.64         31.65         2.21 o                         
   0  13  10        407.50        400.30         6.05 o                         
   1  13  10         57.04         63.80         3.42 o                         
   2  13  10        262.73        271.66         5.94 o                         
   3  13  10          0.84          2.88         2.08 o                         
   4  13  10          8.74         14.58         2.86 o                         
  -4  14  10        127.08        132.64         5.21 o                         
  -3  14  10         36.69         33.18         2.67 o                         
  -2  14  10        780.00        707.01         8.36 o                         
  -1  14  10        921.72        859.78         8.94 o                         
   0  14  10        583.01        602.44         7.74 o                         
   1  14  10          6.33          3.82         2.00 o                         
   2  14  10          0.06          5.44         2.15 o                         
   3  14  10         74.59         89.68         4.01 o                         
   4  14  10        314.96        288.40         8.79 o                         
  -4  15  10         53.29         59.72         5.55 o                         
  -3  15  10         51.02         49.28         2.92 o                         
  -2  15  10         97.50        106.36         3.97 o                         
  -1  15  10          0.53          2.41         1.74 o                         
   0  15  10       1123.69       1089.67        11.35 o                         
   1  15  10         69.68         56.16         3.27 o                         
   2  15  10       1394.71       1232.30        13.97 o                         
   3  15  10         51.96         62.13         3.54 o                         
   4  15  10        191.73        193.95         7.11 o                         
  -4  16  10         85.48         79.15         4.98 o                         
  -3  16  10         41.42         50.64         3.38 o                         
  -2  16  10        908.12        771.98         9.19 o                         
  -1  16  10        308.67        347.97         5.65 o                         
   0  16  10         54.26         56.63         3.31 o                         
   1  16  10         15.27         21.87         2.62 o                         
   2  16  10        298.95        260.86         5.88 o                         
   3  16  10         11.26         17.51         2.79 o                         
   4  16  10        501.96        448.02         9.39 o                         
  -4  17  10         96.46        102.67         8.52 o                         
  -3  17  10         89.54         84.78         3.62 o                         
  -2  17  10       1051.48        921.02        11.06 o                         
  -1  17  10         33.16         37.94         2.84 o                         
   0  17  10        106.71        112.84         4.46 o                         
   1  17  10         30.17         35.48         2.95 o                         
   2  17  10        733.06        644.95         9.61 o                         
   3  17  10         18.56         19.86         3.14 o                         
   4  17  10          1.69         11.20         4.59 o                         
  -4  18  10          0.18          4.11         4.69 o                         
  -3  18  10        194.47        207.36         5.32 o                         
  -2  18  10         57.02         49.63         3.20 o                         
  -1  18  10          1.89          1.14         1.97 o                         
   0  18  10        598.95        540.51         7.95 o                         
   1  18  10          2.17         -0.86         2.08 o                         
   2  18  10        479.75        435.17         8.30 o                         
   3  18  10         95.59        110.22         5.49 o                         
  -3  19  10        102.92         98.92         4.43 o                         
  -2  19  10        336.28        319.33         6.24 o                         
  -1  19  10         51.98         69.33         3.62 o                         
   0  19  10       1199.28       1070.16        12.03 o                         
   1  19  10        319.73        368.81         7.24 o                         
   2  19  10        674.87        641.93        11.56 o                         
   3  19  10         15.75         15.19         3.64 o                         
  -3  20  10         38.52         41.68         3.21 o                         
  -2  20  10         29.11         36.64         3.03 o                         
  -1  20  10        143.64        115.96         4.58 o                         
   0  20  10         98.23         89.29         4.17 o                         
   1  20  10        425.82        358.02         8.09 o                         
   2  20  10          0.26          2.41         2.94 o                         
   3  20  10          2.66          7.55         2.80 o                         
  -3  21  10        137.99        135.34         4.89 o                         
  -2  21  10          0.44         -1.31         2.08 o                         
  -1  21  10         59.46         52.29         3.40 o                         
   0  21  10        150.75        166.13         5.51 o                         
   1  21  10        934.24        787.00        11.59 o                         
   2  21  10          2.15          1.62         2.83 o                         
   3  21  10         65.97         67.80         4.93 o                         
  -3  22  10        435.48        418.43         9.19 o                         
  -2  22  10        215.36        215.05         5.84 o                         
  -1  22  10         46.74         39.42         3.24 o                         
   0  22  10        489.45        425.62         7.23 o                         
   1  22  10        538.29        485.28         8.85 o                         
   2  22  10         13.94         14.41         3.15 o                         
   3  22  10          0.40          1.27         3.18 o                         
  -3  23  10          0.09          2.31         2.92 o                         
  -2  23  10          5.54          4.81         2.45 o                         
  -1  23  10        180.33        194.86         6.20 o                         
   0  23  10        606.58        528.10         8.62 o                         
   1  23  10         26.38         24.30         3.23 o                         
   2  23  10          9.87         10.50         3.02 o                         
   3  23  10          0.81          4.68         3.44 o                         
  -3  24  10        257.53        245.23         8.96 o                         
  -2  24  10        129.91        150.23         5.56 o                         
  -1  24  10        112.05        118.81         5.22 o                         
   0  24  10        205.35        201.12         6.19 o                         
   1  24  10          0.68          6.41         3.03 o                         
   2  24  10         78.51         77.00         4.63 o                         
   3  24  10         35.38         36.11         4.60 o                         
  -2  25  10         61.25         87.00         4.67 o                         
  -1  25  10          1.57          3.09         2.57 o                         
   0  25  10       1183.99       1070.77        13.00 o                         
   1  25  10        190.75        207.65         6.88 o                         
   2  25  10        415.07        418.88        10.80 o                         
  -2  26  10        184.20        189.81         8.25 o                         
  -1  26  10          8.53         15.09         2.92 o                         
   0  26  10        100.56        110.07         5.52 o                         
   1  26  10         33.37         32.26         3.78 o                         
   2  26  10          3.63          8.45         5.06 o                         
  -2  27  10          8.82          4.73         3.36 o                         
  -1  27  10        212.55        257.38         6.67 o                         
   0  27  10         36.56         32.74         3.74 o                         
   1  27  10         15.93         11.78         3.36 o                         
   2  27  10         39.61         30.71         4.42 o                         
  -2  28  10        170.80        173.05         9.48 o                         
  -1  28  10         51.87         54.31         4.99 o                         
   0  28  10         20.32         24.77         3.66 o                         
   1  28  10         75.07         64.56         5.81 o                         
   2  28  10          2.93         -0.46         7.57 o                         
  -1  29  10         33.09         38.13         8.38 o                         
   0  29  10        192.57        205.43         9.55 o                         
   1  29  10         22.43         36.58         8.56 o                         
  -1  30  10        159.73        173.65        11.33 o                         
   0  30  10         31.91         48.34         6.24 o                         
   1  30  10         25.83         58.94         8.17 o                         
  -4   1  11          5.04         10.13         3.08 o                         
  -3   1  11        126.16        121.66         4.18 o                         
  -2   1  11        124.94        121.33         3.48 o                         
  -1   1  11        783.12        805.43         8.11 o                         
   0   1  11       5594.16       5813.12        44.21 o                         
   1   1  11        155.79        108.16         3.81 o                         
   2   1  11         73.02         79.39         4.76 o                         
   3   1  11         58.63         72.73         4.03 o                         
   4   1  11        670.53        708.14        13.70 o                         
  -4   2  11         35.53         35.17         3.47 o                         
  -3   2  11       1194.82       1160.86        11.91 o                         
  -2   2  11        330.77        334.13         5.52 o                         
  -1   2  11         48.59         68.81         2.28 o                         
   0   2  11         13.42         27.85         2.41 o                         
   1   2  11        322.43        258.58         5.14 o                         
   2   2  11        445.85        433.67         8.83 o                         
   3   2  11        329.30        338.57         7.19 o                         
   4   2  11       1134.42       1124.16        19.69 o                         
  -4   3  11         49.87         47.36         3.86 o                         
  -3   3  11         17.44         21.55         2.33 o                         
  -2   3  11        123.92        114.67         3.36 o                         
  -1   3  11         80.18        109.83         2.22 o                         
   0   3  11       1873.61       2073.62        18.58 o                         
   1   3  11        241.07        208.87         4.38 o                         
   2   3  11         89.98         97.56         3.04 o                         
   3   3  11        145.79        148.14         5.93 o                         
   4   3  11         38.70         55.61         4.77 o                         
  -4   4  11        158.44        155.35         5.86 o                         
  -3   4  11        111.24        121.56         5.17 o                         
  -2   4  11       1119.29       1078.16        10.83 o                         
  -1   4  11          7.99          7.46         1.65 o                         
   0   4  11        505.05        478.40         6.68 o                         
   1   4  11        396.45        420.27         6.64 o                         
   2   4  11         24.14         19.48         2.05 o                         
   3   4  11         25.42         22.64         3.18 o                         
   4   4  11        635.45        591.32        12.83 o                         
  -4   5  11        131.16        119.09         6.92 o                         
  -3   5  11       1165.94       1123.94        12.34 o                         
  -2   5  11         48.38         32.26         1.64 o                         
  -1   5  11       1035.37        935.13         9.14 o                         
   0   5  11         20.06         15.00         2.06 o                         
   1   5  11        399.32        316.48         5.80 o                         
   2   5  11         63.76         61.31         3.39 o                         
   3   5  11        106.27        109.08         4.61 o                         
   4   5  11        204.69        240.60         8.18 o                         
  -4   6  11        317.63        295.17        12.68 o                         
  -3   6  11        185.64        194.46         4.22 o                         
  -2   6  11         27.78         33.11         1.92 o                         
  -1   6  11        312.41        363.81         5.09 o                         
   0   6  11          6.85         11.63         1.95 o                         
   1   6  11       2238.34       2150.76        23.43 o                         
   2   6  11        390.56        373.05         6.32 o                         
   3   6  11        215.04        209.19         6.79 o                         
   4   6  11        271.01        300.21         9.01 o                         
  -4   7  11        173.98        170.53         7.13 o                         
  -3   7  11        178.34        172.76         3.56 o                         
  -2   7  11       1185.78       1206.38        11.93 o                         
  -1   7  11         29.34         34.29         1.93 o                         
   0   7  11          4.09         10.63         1.92 o                         
   1   7  11        319.79        325.45         6.17 o                         
   2   7  11       1578.29       1554.63        17.55 o                         
   3   7  11        433.53        409.82        11.56 o                         
   4   7  11          0.72          3.24         3.35 o                         
  -4   8  11        373.00        340.42        12.04 o                         
  -3   8  11         84.28         81.37         2.82 o                         
  -2   8  11          0.32          4.07         1.59 o                         
  -1   8  11        107.28        112.03         3.26 o                         
   0   8  11        370.24        358.59         5.81 o                         
   1   8  11         27.31         47.80         2.91 o                         
   2   8  11       1411.91       1370.73        15.19 o                         
   3   8  11        590.63        578.11         9.62 o                         
   4   8  11         14.14         26.74         3.89 o                         
  -4   9  11        164.47        147.22         7.81 o                         
  -3   9  11        196.39        185.19         4.34 o                         
  -2   9  11         69.68         71.18         3.01 o                         
  -1   9  11       4463.88       4487.51        33.00 o                         
   0   9  11          3.62          4.04         1.78 o                         
   1   9  11        261.00        231.66         4.89 o                         
   2   9  11        506.82        515.62         7.91 o                         
   3   9  11        181.28        175.86         6.97 o                         
   4   9  11          0.88         -0.20         3.63 o                         
  -4  10  11          7.98         14.59         3.06 o                         
  -3  10  11          0.95          2.30         1.62 o                         
  -2  10  11         60.58         74.36         3.32 o                         
  -1  10  11          4.43          3.31         1.56 o                         
   0  10  11        346.30        343.91         5.84 o                         
   1  10  11        263.83        301.51         5.77 o                         
   2  10  11        654.88        615.26         8.94 o                         
   3  10  11        149.50        146.15         4.45 o                         
   4  10  11         17.45         20.70         4.02 o                         
  -4  11  11         13.04         13.62         3.84 o                         
  -3  11  11         61.36         56.44         3.04 o                         
  -2  11  11         89.53        102.74         3.86 o                         
  -1  11  11         71.64         83.36         3.18 o                         
   0  11  11          1.04          8.85         1.94 o                         
   1  11  11        450.24        441.95         7.11 o                         
   2  11  11        107.54        115.85         4.30 o                         
   3  11  11         22.53         35.23         3.60 o                         
   4  11  11         47.46         42.52         6.05 o                         
  -4  12  11         79.21         69.40         5.36 o                         
  -3  12  11          2.17          3.89         1.85 o                         
  -2  12  11        246.31        208.95         4.23 o                         
  -1  12  11        525.74        518.97         6.58 o                         
   0  12  11        196.34        147.29         4.39 o                         
   1  12  11         33.33         36.70         2.93 o                         
   2  12  11          7.40          7.97         2.20 o                         
   3  12  11         14.85         12.00         2.44 o                         
   4  12  11         12.20         10.26         5.08 o                         
  -4  13  11         47.35         51.87         4.43 o                         
  -3  13  11        370.60        359.06         5.86 o                         
  -2  13  11        154.48        158.76         4.32 o                         
  -1  13  11       3640.11       3461.22        25.57 o                         
   0  13  11        367.32        337.17         5.93 o                         
   1  13  11        119.54        132.46         5.15 o                         
   2  13  11        237.97        233.66         5.66 o                         
   3  13  11         42.98         37.17         3.10 o                         
   4  13  11          4.57          9.68         5.81 o                         
  -4  14  11        149.70        151.28         8.45 o                         
  -3  14  11          5.77          9.00         1.79 o                         
  -2  14  11        180.12        161.81         4.27 o                         
  -1  14  11        189.82        173.07         4.40 o                         
   0  14  11         14.54         23.91         2.59 o                         
   1  14  11          3.40          2.15         2.27 o                         
   2  14  11        880.41        837.49        10.93 o                         
   3  14  11        100.19        122.19         4.99 o                         
   4  14  11        153.50        176.47         9.46 o                         
  -4  15  11         26.50         22.32         5.51 o                         
  -3  15  11          0.24          2.14         2.01 o                         
  -2  15  11        113.75         81.37         3.41 o                         
  -1  15  11         68.91         70.22         3.18 o                         
   0  15  11        596.82        632.27        10.26 o                         
   1  15  11        209.32        202.91         5.37 o                         
   2  15  11        101.58        111.39         4.50 o                         
   3  15  11        772.63        696.92         9.65 o                         
   4  15  11          0.36         10.52         5.00 o                         
  -4  16  11        240.61        217.95         9.56 o                         
  -3  16  11        220.32        226.90         5.56 o                         
  -2  16  11         55.91         37.90         2.83 o                         
  -1  16  11         29.37         38.04         2.77 o                         
   0  16  11          7.99          5.49         2.16 o                         
   1  16  11        386.20        350.72         6.70 o                         
   2  16  11        403.30        417.25         7.25 o                         
   3  16  11          0.16         15.67         2.54 o                         
   4  16  11        469.77        465.97        14.28 o                         
  -4  17  11          1.80          1.78         4.08 o                         
  -3  17  11        517.26        489.61         7.71 o                         
  -2  17  11          3.16          5.54         2.02 o                         
  -1  17  11        112.62        150.76         4.49 o                         
   0  17  11        159.74        170.79         4.98 o                         
   1  17  11        225.23        235.32         5.76 o                         
   2  17  11        439.92        375.57         7.21 o                         
   3  17  11        164.38        183.90         6.44 o                         
  -3  18  11         51.66         55.01         3.01 o                         
  -2  18  11         42.49         51.28         3.20 o                         
  -1  18  11          7.76          7.80         2.35 o                         
   0  18  11        256.12        203.99         5.31 o                         
   1  18  11        240.35        238.49         5.92 o                         
   2  18  11        299.05        271.57         6.37 o                         
   3  18  11         90.08         97.04         5.20 o                         
  -3  19  11         23.90         25.11         2.71 o                         
  -2  19  11        105.06        101.02         4.51 o                         
  -1  19  11          0.58          5.01         2.25 o                         
   0  19  11         66.40         58.88         4.03 o                         
   1  19  11        205.52        204.18         5.72 o                         
   2  19  11        335.24        356.28         7.79 o                         
   3  19  11         68.45         72.15         4.44 o                         
  -3  20  11        177.64        204.06         5.69 o                         
  -2  20  11         56.87         54.36         3.64 o                         
  -1  20  11         72.42         67.66         3.77 o                         
   0  20  11        327.92        287.67         6.67 o                         
   1  20  11        339.12        354.94         8.01 o                         
   2  20  11        467.06        426.83         8.51 o                         
   3  20  11          2.55          4.94         4.71 o                         
  -3  21  11        148.37        148.19         5.39 o                         
  -2  21  11         75.21         79.92         4.06 o                         
  -1  21  11         61.33         55.16         3.53 o                         
   0  21  11       1727.17       1567.93        15.57 o                         
   1  21  11          0.69          3.34         2.64 o                         
   2  21  11         56.59         47.76         3.97 o                         
   3  21  11         48.05         50.05         6.51 o                         
  -3  22  11          0.39          2.94         3.72 o                         
  -2  22  11          5.15          5.54         2.45 o                         
  -1  22  11         61.58         61.61         3.88 o                         
   0  22  11         10.34         19.17         2.75 o                         
   1  22  11         29.78         19.70         3.35 o                         
   2  22  11        305.77        286.56         7.22 o                         
   3  22  11          0.40         13.97         5.08 o                         
  -3  23  11         48.20         66.36         4.84 o                         
  -2  23  11        137.31        134.19         5.25 o                         
  -1  23  11        134.51        170.92         5.77 o                         
   0  23  11        393.08        343.27         7.03 o                         
   1  23  11         17.69         18.64         3.89 o                         
   2  23  11          0.66         -2.47         2.47 o                         
   3  23  11        272.06        272.66        10.18 o                         
  -3  24  11        274.17        296.22         9.94 o                         
  -2  24  11        130.30        147.45         6.30 o                         
  -1  24  11        128.85        132.59         5.38 o                         
   0  24  11         43.89         44.57         3.49 o                         
   1  24  11          0.10          1.17         2.95 o                         
   2  24  11         56.80         49.01         4.26 o                         
  -2  25  11        285.70        273.42         8.40 o                         
  -1  25  11         47.59         63.19         3.97 o                         
   0  25  11        698.89        640.31        10.73 o                         
   1  25  11         17.53         11.70         3.00 o                         
   2  25  11         34.71         35.70         5.38 o                         
  -2  26  11        158.76        194.08         9.07 o                         
  -1  26  11        323.20        316.28         8.88 o                         
   0  26  11          8.03         14.57         3.19 o                         
   1  26  11         17.95         12.88         3.52 o                         
   2  26  11          1.55          0.92         3.83 o                         
  -2  27  11         27.34         53.50         5.98 o                         
  -1  27  11        123.67        132.08         6.43 o                         
   0  27  11         10.57         18.01         3.37 o                         
   1  27  11         32.95         42.51         4.64 o                         
   2  27  11        125.27        128.24         8.05 o                         
  -2  28  11         64.66         51.37        21.71 o                         
  -1  28  11        145.88        139.43         6.65 o                         
   0  28  11         25.74         27.64         6.16 o                         
   1  28  11        500.73        440.14        11.73 o                         
  -1  29  11         79.66         75.16         5.50 o                         
   0  29  11         60.67         57.55         6.69 o                         
   1  29  11          2.72         18.35         4.95 o                         
   0  30  11          0.03         11.47         4.55 o                         
  -4   0  12        265.86        264.65        11.45 o                         
  -3   0  12        106.11        123.83         6.95 o                         
  -2   0  12         37.13         40.83         4.15 o                         
  -1   0  12        923.74        918.20        12.94 o                         
   0   0  12          3.71         37.68         3.90 o                         
   1   0  12       2460.92       2480.04        35.89 o                         
   2   0  12        974.66        922.25        19.69 o                         
   3   0  12         15.05        143.89        12.82 o                         
   4   0  12       4500.54       4254.48        68.32 o                         
  -4   1  12         58.21         76.73         5.87 o                         
  -3   1  12        321.23        302.67         4.07 o                         
  -2   1  12        197.20        196.60         4.90 o                         
  -1   1  12        411.41        480.58         6.04 o                         
   0   1  12          0.54          7.16         2.00 o                         
   1   1  12          0.22         -1.04         1.72 o                         
   2   1  12         24.64         28.41         3.37 o                         
   3   1  12          0.03          1.52         3.40 o                         
   4   1  12         28.92         64.78         5.26 o                         
  -4   2  12        295.29        283.75        12.78 o                         
  -3   2  12        107.97        116.77         3.79 o                         
  -2   2  12         20.08         17.46         2.21 o                         
  -1   2  12         45.16         72.06         2.56 o                         
   0   2  12       4907.03       5313.77        41.22 o                         
   1   2  12        516.63        560.54         8.05 o                         
   2   2  12        184.72        175.75         3.83 o                         
   3   2  12        147.84        157.55         6.13 o                         
   4   2  12         35.02         57.35         4.97 o                         
  -4   3  12        114.09        115.36        10.32 o                         
  -3   3  12        750.79        737.50         8.03 o                         
  -2   3  12        512.05        465.38         6.60 o                         
  -1   3  12       4096.74       4187.31        28.81 o                         
   0   3  12         24.87         89.37         3.55 o                         
   1   3  12        195.64        174.28         4.55 o                         
   2   3  12          2.09          4.62         1.56 o                         
   3   3  12       1886.43       1844.56        23.34 o                         
   4   3  12        205.80        216.39         8.55 o                         
  -4   4  12         12.58         20.01         3.67 o                         
  -3   4  12         63.34         56.55         2.57 o                         
  -2   4  12         26.66         34.17         2.34 o                         
  -1   4  12        858.77        853.66         8.08 o                         
   0   4  12        398.45        343.80         5.79 o                         
   1   4  12       1196.31       1175.54        14.71 o                         
   2   4  12        696.15        656.41         9.01 o                         
   3   4  12         40.37         55.13         4.01 o                         
   4   4  12         14.17         25.20         4.03 o                         
  -4   5  12         16.28         25.78         3.77 o                         
  -3   5  12         11.93         17.10         1.83 o                         
  -2   5  12       2234.97       2193.76        17.35 o                         
  -1   5  12        426.23        479.23         6.07 o                         
   0   5  12        341.93        310.59         5.40 o                         
   1   5  12        443.37        512.72         7.74 o                         
   2   5  12          4.37          1.81         2.11 o                         
   3   5  12        386.86        360.65         7.71 o                         
   4   5  12        253.17        265.52         9.34 o                         
  -4   6  12         84.91         97.14         5.81 o                         
  -3   6  12         45.60         59.54         2.99 o                         
  -2   6  12        287.30        288.25         4.77 o                         
  -1   6  12        385.27        456.03         5.98 o                         
   0   6  12       1377.85       1235.65        12.40 o                         
   1   6  12       1947.50       1921.38        19.79 o                         
   2   6  12        338.30        299.97         5.83 o                         
   3   6  12         84.01         98.39         4.79 o                         
   4   6  12         57.44         70.90         5.96 o                         
  -4   7  12         59.82         63.19         4.94 o                         
  -3   7  12       1046.30        983.08        10.92 o                         
  -2   7  12        167.94        185.18         3.90 o                         
  -1   7  12        238.94        247.31         4.21 o                         
   0   7  12       1036.65        986.81        10.72 o                         
   1   7  12          2.89          1.31         1.79 o                         
   2   7  12          3.87         21.77         2.39 o                         
   3   7  12          0.36         -0.47         2.42 o                         
   4   7  12        115.09        146.34         7.07 o                         
  -4   8  12          0.97         -1.01         2.58 o                         
  -3   8  12          5.46          9.85         1.73 o                         
  -2   8  12         10.70          4.58         1.76 o                         
  -1   8  12        718.46        711.58         9.88 o                         
   0   8  12        323.00        350.65         6.01 o                         
   1   8  12        470.31        501.98         7.33 o                         
   2   8  12       1416.02       1309.11        15.06 o                         
   3   8  12         68.44         75.71         4.71 o                         
   4   8  12          0.04          8.42         3.14 o                         
  -4   9  12         32.07         28.89         3.33 o                         
  -3   9  12        207.04        203.88         4.41 o                         
  -2   9  12        307.61        302.73         5.22 o                         
  -1   9  12          0.04          5.62         1.61 o                         
   0   9  12          5.55         13.22         2.05 o                         
   1   9  12          2.85          4.91         1.96 o                         
   2   9  12       2802.42       2717.87        25.02 o                         
   3   9  12          0.06          5.41         2.50 o                         
   4   9  12         36.93         44.65         4.33 o                         
  -4  10  12         69.17         73.71         4.86 o                         
  -3  10  12         75.34         83.26         3.46 o                         
  -2  10  12         11.37         10.22         2.05 o                         
  -1  10  12        358.90        314.71         5.30 o                         
   0  10  12        881.22        761.06         9.34 o                         
   1  10  12          8.81         16.51         2.33 o                         
   2  10  12         32.38         48.00         3.39 o                         
   3  10  12        276.02        239.04         6.60 o                         
   4  10  12         20.39         29.19         5.18 o                         
  -4  11  12         84.64         72.50         5.11 o                         
  -3  11  12       1795.81       1738.06        16.35 o                         
  -2  11  12        191.04        187.81         4.70 o                         
  -1  11  12        151.54        155.49         4.07 o                         
   0  11  12          1.40         -0.90         1.78 o                         
   1  11  12         83.80         75.44         3.70 o                         
   2  11  12       1365.54       1284.37        14.16 o                         
   3  11  12         73.93         82.16         4.14 o                         
   4  11  12         63.53         76.66         5.22 o                         
  -4  12  12          3.99         15.81         3.34 o                         
  -3  12  12          3.78          7.92         2.21 o                         
  -2  12  12         14.65         15.52         2.38 o                         
  -1  12  12        683.10        685.77         8.29 o                         
   0  12  12       1112.00       1021.13        11.55 o                         
   1  12  12        253.10        242.62         5.67 o                         
   2  12  12         80.30         88.91         4.13 o                         
   3  12  12        476.21        467.12         8.55 o                         
   4  12  12          0.05          3.83         4.41 o                         
  -4  13  12         33.73         28.29         4.58 o                         
  -3  13  12          5.19          9.26         2.10 o                         
  -2  13  12        363.17        322.18         5.94 o                         
  -1  13  12          3.26          4.00         1.96 o                         
   0  13  12        485.99        462.14         7.39 o                         
   1  13  12          3.97          5.57         2.39 o                         
   2  13  12       1752.29       1674.45        17.32 o                         
   3  13  12         47.51         49.18         3.56 o                         
   4  13  12          0.25          3.73         3.55 o                         
  -4  14  12          5.90         12.93         5.15 o                         
  -3  14  12          3.44          6.38         2.20 o                         
  -2  14  12        365.57        296.70         5.83 o                         
  -1  14  12        156.08        157.55         4.34 o                         
   0  14  12        163.97        160.89         5.19 o                         
   1  14  12          0.51         -2.25         2.25 o                         
   2  14  12       1152.40       1153.11        13.63 o                         
   3  14  12        138.08        121.40         4.82 o                         
   4  14  12          1.19         10.19         4.11 o                         
  -4  15  12         26.45         28.90         4.87 o                         
  -3  15  12        942.84        888.99        13.25 o                         
  -2  15  12          6.97         11.28         2.02 o                         
  -1  15  12       1136.78       1012.07        10.43 o                         
   0  15  12        683.97        647.89         9.24 o                         
   1  15  12         32.17         37.08         3.46 o                         
   2  15  12        262.38        257.47         6.32 o                         
   3  15  12          2.23          5.44         2.78 o                         
   4  15  12        262.93        272.28        10.70 o                         
  -4  16  12         36.55         43.59         6.80 o                         
  -3  16  12         37.52         35.43         2.66 o                         
  -2  16  12          8.98         11.32         2.31 o                         
  -1  16  12          9.24         12.09         2.10 o                         
   0  16  12        110.32        132.87         4.93 o                         
   1  16  12       1195.88       1096.17        12.90 o                         
   2  16  12        491.44        493.67         8.23 o                         
   3  16  12        194.18        205.54         5.73 o                         
  -3  17  12          2.66          2.18         1.85 o                         
  -2  17  12        616.73        605.34         8.33 o                         
  -1  17  12       1016.82        895.38        11.09 o                         
   0  17  12         22.28         20.38         2.69 o                         
   1  17  12         21.74         18.34         2.83 o                         
   2  17  12          0.75          5.43         2.41 o                         
   3  17  12        542.46        547.75         9.77 o                         
  -3  18  12          1.92          0.12         1.65 o                         
  -2  18  12        209.53        189.25         5.77 o                         
  -1  18  12        497.63        439.15         6.80 o                         
   0  18  12        605.90        573.21         8.56 o                         
   1  18  12        816.55        722.06         9.67 o                         
   2  18  12       1154.19       1180.26        14.11 o                         
   3  18  12          6.41         18.59         3.43 o                         
  -3  19  12        160.62        145.74         4.18 o                         
  -2  19  12          3.83          6.99         2.23 o                         
  -1  19  12       1011.95        876.21        10.15 o                         
   0  19  12         54.44         39.05         3.27 o                         
   1  19  12          1.51          5.46         2.50 o                         
   2  19  12        209.08        202.43         6.41 o                         
   3  19  12        779.43        715.23        11.81 o                         
  -3  20  12          9.90         15.40         2.73 o                         
  -2  20  12        485.65        427.92         7.39 o                         
  -1  20  12         69.17         75.54         3.81 o                         
   0  20  12        277.90        241.29         6.44 o                         
   1  20  12        164.88        170.94         5.78 o                         
   2  20  12        251.56        245.39         6.98 o                         
   3  20  12        529.62        519.02        11.00 o                         
  -3  21  12          0.04         -0.32         2.35 o                         
  -2  21  12        149.48        178.43         5.93 o                         
  -1  21  12        100.70         97.84         4.81 o                         
   0  21  12         13.62          6.93         2.56 o                         
   1  21  12          2.84          6.37         2.91 o                         
   2  21  12         97.51        102.63         5.44 o                         
   3  21  12          0.72         14.72         5.76 o                         
  -3  22  12         49.56         56.76         3.85 o                         
  -2  22  12         65.31         66.44         3.97 o                         
  -1  22  12         93.22         96.95         4.91 o                         
   0  22  12          6.10         -1.90         2.30 o                         
   1  22  12        264.42        230.96         7.24 o                         
   2  22  12          0.15          3.49         3.35 o                         
   3  22  12        389.56        345.85        11.80 o                         
  -3  23  12         13.05          5.93         3.64 o                         
  -2  23  12        218.74        225.43         6.38 o                         
  -1  23  12        246.07        227.44         6.23 o                         
   0  23  12         49.96         44.04         3.54 o                         
   1  23  12         72.24         70.47         4.92 o                         
   2  23  12         10.14          8.52         3.20 o                         
   3  23  12        269.24        256.73        10.20 o                         
  -2  24  12         79.43         81.93         4.37 o                         
  -1  24  12         25.97         26.34         3.11 o                         
   0  24  12        269.91        257.70         6.38 o                         
   1  24  12         22.72         20.88         3.49 o                         
   2  24  12        292.91        264.04         8.65 o                         
  -2  25  12         60.01         71.08         4.58 o                         
  -1  25  12        716.91        671.79        10.15 o                         
   0  25  12          7.13          8.35         2.63 o                         
   1  25  12          9.99         11.46         3.41 o                         
   2  25  12          0.55          0.99         5.33 o                         
  -2  26  12          2.75          7.26         4.21 o                         
  -1  26  12        235.14        269.19         7.03 o                         
   0  26  12        105.80        128.53         5.48 o                         
   1  26  12        591.23        547.47        10.80 o                         
   2  26  12        118.18        132.98         9.77 o                         
  -2  27  12        286.75        315.91        10.58 o                         
  -1  27  12          4.30          8.54         3.57 o                         
   0  27  12         12.29          8.38         3.03 o                         
   1  27  12         48.20         41.67         4.75 o                         
   2  27  12         97.06        105.66        10.68 o                         
  -1  28  12         31.71         24.78         4.56 o                         
   0  28  12          0.69         12.78         5.90 o                         
   1  28  12         75.67         99.76         9.50 o                         
  -1  29  12         42.49         20.46         5.93 o                         
   0  29  12        132.69        158.54         8.34 o                         
   1  29  12        119.37        149.60        15.95 o                         
   0  30  12          1.01         26.81         5.70 o                         
  -4   1  13        538.34        518.26        10.90 o                         
  -3   1  13          5.75          4.66         1.43 o                         
  -2   1  13        478.59        446.41         7.57 o                         
  -1   1  13         70.27         70.54         2.97 o                         
   0   1  13        253.20        262.11         5.65 o                         
   1   1  13        297.60        324.45         6.22 o                         
   2   1  13        197.51        196.08         4.05 o                         
   3   1  13        412.02        424.05         8.96 o                         
   4   1  13        281.97        285.30         9.11 o                         
  -4   2  13        102.76        111.38         7.03 o                         
  -3   2  13        218.41        217.80         4.49 o                         
  -2   2  13        416.91        419.30         6.74 o                         
  -1   2  13        380.13        339.64         5.12 o                         
   0   2  13        880.65        791.50         9.87 o                         
   1   2  13       1705.44       1699.08        19.09 o                         
   2   2  13         11.60         13.91         1.72 o                         
   3   2  13        446.54        444.80         9.19 o                         
   4   2  13         33.91         43.69         5.20 o                         
  -4   3  13        190.60        190.58        10.13 o                         
  -3   3  13         12.78         11.15         1.73 o                         
  -2   3  13          2.17          3.54         1.88 o                         
  -1   3  13       3164.88       3289.71        23.65 o                         
   0   3  13         20.84         33.15         2.48 o                         
   1   3  13        179.43        190.39         5.05 o                         
   2   3  13          0.42         -0.12         2.04 o                         
   3   3  13       1704.06       1672.90        22.08 o                         
   4   3  13          0.06          8.64         2.96 o                         
  -4   4  13          0.30         11.59         4.43 o                         
  -3   4  13        741.69        697.18         9.18 o                         
  -2   4  13        174.00        154.19         3.43 o                         
  -1   4  13         64.20         42.45         2.06 o                         
   0   4  13        106.11        111.20         3.88 o                         
   1   4  13         48.72         49.56         3.04 o                         
   2   4  13         71.44         79.91         4.12 o                         
   3   4  13         33.42         54.57         4.18 o                         
   4   4  13          2.51         16.02         3.51 o                         
  -4   5  13        187.13        187.72         7.39 o                         
  -3   5  13         58.60         65.54         3.40 o                         
  -2   5  13         43.48         64.41         2.94 o                         
  -1   5  13          7.84          8.46         1.41 o                         
   0   5  13        337.92        320.49         5.96 o                         
   1   5  13        100.19        118.97         4.50 o                         
   2   5  13        321.51        288.12         6.03 o                         
   3   5  13       1992.72       1972.61        22.37 o                         
   4   5  13        434.87        405.03        10.81 o                         
  -4   6  13        205.85        213.64         8.74 o                         
  -3   6  13        135.53        134.62         4.22 o                         
  -2   6  13       3384.89       3355.86        25.18 o                         
  -1   6  13       3235.85       3211.15        24.93 o                         
   0   6  13         55.88         65.82         3.41 o                         
   1   6  13        390.94        355.60         6.69 o                         
   2   6  13        449.22        403.58         8.42 o                         
   3   6  13         13.40         27.36         3.40 o                         
   4   6  13         20.37         34.22         4.19 o                         
  -4   7  13        179.86        192.34         7.64 o                         
  -3   7  13        256.12        253.64         5.19 o                         
  -2   7  13        859.36        867.97         9.04 o                         
  -1   7  13         19.29         17.67         1.85 o                         
   0   7  13         40.10         44.70         2.88 o                         
   1   7  13         64.58         68.23         3.48 o                         
   2   7  13        325.15        301.86         6.33 o                         
   3   7  13         15.15         12.58         3.00 o                         
   4   7  13         93.09         85.03         5.93 o                         
  -4   8  13         58.48         53.18         6.63 o                         
  -3   8  13          4.08          6.21         1.92 o                         
  -2   8  13         54.03         59.01         2.92 o                         
  -1   8  13        180.84        169.68         4.12 o                         
   0   8  13         17.42         14.21         2.11 o                         
   1   8  13        136.71        122.47         4.38 o                         
   2   8  13         98.40         96.70         4.36 o                         
   3   8  13         21.49         29.43         4.58 o                         
   4   8  13         11.66         19.29         4.08 o                         
  -4   9  13        278.20        273.41         6.87 o                         
  -3   9  13        622.09        598.81         7.93 o                         
  -2   9  13          4.24          4.82         1.89 o                         
  -1   9  13        395.21        380.19         6.03 o                         
   0   9  13        555.53        540.30         7.78 o                         
   1   9  13       2296.77       2194.12        19.96 o                         
   2   9  13        180.98        178.06         5.19 o                         
   3   9  13        606.88        563.83         9.30 o                         
   4   9  13        168.44        157.88         7.34 o                         
  -4  10  13        133.70        121.50         5.82 o                         
  -3  10  13         21.79         20.17         2.32 o                         
  -2  10  13        126.65        108.13         4.34 o                         
  -1  10  13        127.81        126.36         3.92 o                         
   0  10  13        263.40        228.03         5.16 o                         
   1  10  13       5760.34       5388.80        41.60 o                         
   2  10  13         94.16         96.59         4.34 o                         
   3  10  13         11.12         12.38         2.42 o                         
   4  10  13         55.73         73.14         5.53 o                         
  -4  11  13         24.61         28.35         3.82 o                         
  -3  11  13        174.20        175.34         4.97 o                         
  -2  11  13          0.17         -1.28         1.89 o                         
  -1  11  13        115.09        134.25         4.41 o                         
   0  11  13        837.62        826.06        10.21 o                         
   1  11  13        204.18        247.01         6.22 o                         
   2  11  13        146.14        154.12         4.98 o                         
   3  11  13         83.40         82.48         3.87 o                         
   4  11  13          1.60          3.94         3.34 o                         
  -4  12  13        140.22        139.76         8.86 o                         
  -3  12  13         38.79         37.76         3.37 o                         
  -2  12  13        146.08        162.70         4.79 o                         
  -1  12  13        236.46        222.12         4.76 o                         
   0  12  13         23.76         25.26         2.74 o                         
   1  12  13       5615.14       5195.79        40.63 o                         
   2  12  13        108.35        117.12         4.80 o                         
   3  12  13        283.19        253.12         7.38 o                         
   4  12  13          0.00         12.02         4.88 o                         
  -4  13  13        255.82        237.11         9.01 o                         
  -3  13  13        341.76        337.60         6.92 o                         
  -2  13  13         14.59         22.17         2.74 o                         
  -1  13  13        746.92        677.03         8.54 o                         
   0  13  13        320.32        314.82         6.70 o                         
   1  13  13       2076.41       1970.11        19.01 o                         
   2  13  13        234.15        256.36         6.23 o                         
   3  13  13        268.67        286.90         6.88 o                         
   4  13  13         10.14          1.93         5.22 o                         
  -4  14  13         61.93         59.40        10.23 o                         
  -3  14  13         89.74         97.87         4.25 o                         
  -2  14  13         17.47         19.24         2.61 o                         
  -1  14  13        636.89        636.43         8.86 o                         
   0  14  13         29.40         32.90         3.11 o                         
   1  14  13        756.21        724.40        10.11 o                         
   2  14  13         12.06         16.64         2.90 o                         
   3  14  13         23.17         24.47         3.25 o                         
   4  14  13         39.81         40.21         5.17 o                         
  -4  15  13        318.17        297.14        15.45 o                         
  -3  15  13        203.17        185.40         5.39 o                         
  -2  15  13        116.70        108.07         4.50 o                         
  -1  15  13         91.14        112.73         4.37 o                         
   0  15  13          0.15         -2.20         2.20 o                         
   1  15  13        265.58        263.77         6.15 o                         
   2  15  13          0.17          0.76         2.37 o                         
   3  15  13        155.76        174.37         5.58 o                         
  -3  16  13        128.24        103.44         4.56 o                         
  -2  16  13        556.16        537.59         8.24 o                         
  -1  16  13        525.72        425.40         7.35 o                         
   0  16  13         30.47         22.80         2.95 o                         
   1  16  13         70.94         67.20         4.14 o                         
   2  16  13         18.74         23.38         2.93 o                         
   3  16  13         22.29         36.23         3.15 o                         
  -3  17  13         36.31         37.67         2.74 o                         
  -2  17  13         50.43         46.31         3.10 o                         
  -1  17  13          0.65          5.58         2.02 o                         
   0  17  13          7.91          9.57         2.49 o                         
   1  17  13         81.87         82.75         4.47 o                         
   2  17  13          2.64          7.94         2.68 o                         
   3  17  13       1573.64       1566.26        19.43 o                         
  -3  18  13        243.50        234.10         5.84 o                         
  -2  18  13         56.80         60.60         3.49 o                         
  -1  18  13        226.44        212.81         5.24 o                         
   0  18  13        155.00        154.31         5.44 o                         
   1  18  13        115.71         99.65         4.82 o                         
   2  18  13        181.25        189.12         6.08 o                         
   3  18  13         63.53         82.49         5.16 o                         
  -3  19  13          9.98         10.77         2.47 o                         
  -2  19  13          0.59          0.11         2.04 o                         
  -1  19  13        289.85        281.80         6.30 o                         
   0  19  13         47.93         47.61         3.68 o                         
   1  19  13         32.21         43.99         3.61 o                         
   2  19  13         12.44         19.34         2.93 o                         
   3  19  13        341.47        387.06        10.80 o                         
  -3  20  13          0.56         10.91         2.75 o                         
  -2  20  13        458.68        451.14         7.80 o                         
  -1  20  13        322.08        287.05         5.98 o                         
   0  20  13        461.31        484.33         8.73 o                         
   1  20  13        725.63        675.20         9.89 o                         
   2  20  13         27.37         25.64         3.78 o                         
   3  20  13         36.31         50.97         5.96 o                         
  -3  21  13         17.23         26.13         2.67 o                         
  -2  21  13         72.72         84.38         4.47 o                         
  -1  21  13        132.98        119.17         4.83 o                         
   0  21  13         14.58         27.28         3.10 o                         
   1  21  13        394.53        368.24         7.88 o                         
   2  21  13        248.41        243.58         7.53 o                         
   3  21  13        479.61        463.76        11.96 o                         
  -3  22  13         10.13         12.76         3.46 o                         
  -2  22  13          2.18          4.25         2.46 o                         
  -1  22  13         12.79         14.53         2.71 o                         
   0  22  13         84.82         84.45         4.71 o                         
   1  22  13          0.93         -2.03         2.74 o                         
   2  22  13         28.29         39.85         4.65 o                         
   3  22  13        182.56        146.56         8.37 o                         
  -3  23  13          8.74         32.83        13.24 o                         
  -2  23  13        390.14        374.80         7.56 o                         
  -1  23  13          9.28         11.93         2.83 o                         
   0  23  13         71.66         87.79         4.83 o                         
   1  23  13          0.36          0.61         3.12 o                         
   2  23  13          3.31          1.66         3.65 o                         
  -2  24  13        188.58        197.93         6.79 o                         
  -1  24  13        221.12        263.61         6.80 o                         
   0  24  13        113.39        147.82         5.84 o                         
   1  24  13         83.33         74.89         5.15 o                         
   2  24  13          3.58         12.11         3.64 o                         
  -2  25  13         38.87         48.02         4.94 o                         
  -1  25  13        360.71        360.69         7.62 o                         
   0  25  13         94.19         85.08         4.48 o                         
   1  25  13        199.71        186.01         8.25 o                         
   2  25  13          0.04          0.31         5.44 o                         
  -2  26  13        244.80        260.80         9.89 o                         
  -1  26  13        246.30        247.64         7.98 o                         
   0  26  13          1.35         17.43         3.03 o                         
   1  26  13          8.05         19.75         4.23 o                         
   2  26  13         13.60          9.56         4.20 o                         
  -1  27  13         25.19         35.91         4.17 o                         
   0  27  13         42.86         43.92         4.48 o                         
   1  27  13          0.14          4.02         3.83 o                         
  -1  28  13        428.17        402.30        11.50 o                         
   0  28  13         19.38         17.15         5.52 o                         
   1  28  13        110.99        121.12         8.43 o                         
   0  29  13          1.53          1.38         4.87 o                         
  -4   0  14        298.82        291.64        14.59 o                         
  -3   0  14          3.70          4.88         2.53 o                         
  -2   0  14        115.46        127.98         7.36 o                         
  -1   0  14        136.20        141.38         5.86 o                         
   0   0  14        573.78        639.65        12.61 o                         
   1   0  14          8.36          5.70         3.48 o                         
   2   0  14        611.46        613.67        16.10 o                         
   3   0  14       1644.99       1599.71        28.78 o                         
   4   0  14         17.79         32.54         6.50 o                         
  -4   1  14         10.87         11.07         2.04 o                         
  -3   1  14         20.95         22.48         2.16 o                         
  -2   1  14         48.45         62.39         3.86 o                         
  -1   1  14        526.11        520.85         6.75 o                         
   0   1  14          1.00         -0.41         1.88 o                         
   1   1  14       2881.98       2906.86        26.65 o                         
   2   1  14        430.33        415.36         9.25 o                         
   3   1  14         80.68        106.85         6.33 o                         
   4   1  14         10.15         30.45         4.93 o                         
  -4   2  14         22.72         34.69         4.64 o                         
  -3   2  14          0.26         -0.16         1.46 o                         
  -2   2  14         86.22         89.26         3.12 o                         
  -1   2  14          6.96         16.33         1.84 o                         
   0   2  14         15.79         12.65         2.28 o                         
   1   2  14         73.71         85.56         4.08 o                         
   2   2  14        225.24        226.07         5.27 o                         
   3   2  14         11.50         18.81         3.34 o                         
   4   2  14        127.40        134.83         8.22 o                         
  -4   3  14          3.55         24.71         4.40 o                         
  -3   3  14        258.12        264.15         5.06 o                         
  -2   3  14         36.35         40.82         2.81 o                         
  -1   3  14        668.93        658.24         7.21 o                         
   0   3  14        240.22        225.69         5.08 o                         
   1   3  14         82.30         87.46         4.15 o                         
   2   3  14        324.27        295.39         6.05 o                         
   3   3  14        146.94        153.50         6.60 o                         
   4   3  14        185.60        200.94         8.17 o                         
  -4   4  14        192.34        201.25         8.05 o                         
  -3   4  14        381.14        396.86         6.64 o                         
  -2   4  14       1737.25       1738.47        16.66 o                         
  -1   4  14        736.30        667.20         7.24 o                         
   0   4  14        212.15        197.57         4.65 o                         
   1   4  14        677.95        660.42         9.51 o                         
   2   4  14        453.31        432.25         7.56 o                         
   3   4  14         88.20        103.53         5.54 o                         
   4   4  14        771.11        751.24        15.31 o                         
  -4   5  14          0.14          6.23         2.44 o                         
  -3   5  14         36.22         46.48         2.99 o                         
  -2   5  14        673.76        655.53         7.89 o                         
  -1   5  14        362.49        377.26         5.56 o                         
   0   5  14         44.24         68.72         3.50 o                         
   1   5  14         69.29         62.26         3.69 o                         
   2   5  14        507.00        514.73         8.42 o                         
   3   5  14        259.17        258.92         7.19 o                         
   4   5  14        391.65        404.02        11.11 o                         
  -4   6  14          9.16         12.08         3.85 o                         
  -3   6  14        223.71        217.74         5.03 o                         
  -2   6  14        109.77        122.06         3.85 o                         
  -1   6  14        230.54        197.71         4.12 o                         
   0   6  14          2.90          5.41         1.86 o                         
   1   6  14          4.52          4.27         2.07 o                         
   2   6  14         15.05         22.03         2.76 o                         
   3   6  14         55.93         62.37         4.55 o                         
   4   6  14         44.53         52.07         5.32 o                         
  -4   7  14        143.78        139.24         5.26 o                         
  -3   7  14         75.50         80.09         3.68 o                         
  -2   7  14         64.89         63.48         3.07 o                         
  -1   7  14        379.16        354.69         5.60 o                         
   0   7  14        354.42        365.33         6.34 o                         
   1   7  14        201.70        208.39         5.25 o                         
   2   7  14       1662.13       1561.22        16.86 o                         
   3   7  14          0.72          6.42         2.91 o                         
   4   7  14         40.62         67.87         5.32 o                         
  -4   8  14         21.04         24.84         2.83 o                         
  -3   8  14        657.96        623.11         8.71 o                         
  -2   8  14        245.67        227.10         4.87 o                         
  -1   8  14         25.40         24.17         2.18 o                         
   0   8  14        520.32        497.05         7.55 o                         
   1   8  14         69.77         57.61         3.46 o                         
   2   8  14         29.29         26.57         2.92 o                         
   3   8  14        603.75        573.46        10.62 o                         
   4   8  14         84.35        117.21         7.48 o                         
  -4   9  14        132.34        117.44         5.85 o                         
  -3   9  14          0.34          0.34         1.96 o                         
  -2   9  14        121.28        122.69         4.09 o                         
  -1   9  14         87.43        101.02         3.77 o                         
   0   9  14        748.64        724.42         9.45 o                         
   1   9  14        373.85        392.62         7.53 o                         
   2   9  14        136.04        118.30         4.68 o                         
   3   9  14        106.46        113.78         4.30 o                         
   4   9  14          0.94          8.58         4.53 o                         
  -4  10  14          3.33          4.50         3.85 o                         
  -3  10  14        260.43        267.05         5.56 o                         
  -2  10  14         27.55         31.84         2.75 o                         
  -1  10  14        979.67        942.55        11.36 o                         
   0  10  14         12.29          9.70         2.30 o                         
   1  10  14       2702.72       2544.65        23.12 o                         
   2  10  14        273.11        267.20         6.14 o                         
   3  10  14         17.20         16.58         3.68 o                         
   4  10  14         22.62         27.23         3.91 o                         
  -4  11  14        251.77        236.56        10.18 o                         
  -3  11  14         91.39         90.65         3.92 o                         
  -2  11  14        137.40        133.56         5.39 o                         
  -1  11  14         14.62         14.21         2.30 o                         
   0  11  14       1897.56       1812.84        17.62 o                         
   1  11  14        859.55        780.13        10.41 o                         
   2  11  14        392.17        389.91         7.30 o                         
   3  11  14         38.79         46.11         3.58 o                         
   4  11  14         48.12         64.95         4.64 o                         
  -4  12  14          3.16          5.88         3.25 o                         
  -3  12  14         22.98         27.21         2.73 o                         
  -2  12  14        284.14        286.38         5.78 o                         
  -1  12  14        394.31        411.56         6.49 o                         
   0  12  14        201.26        195.50         5.61 o                         
   1  12  14        429.66        449.91         7.94 o                         
   2  12  14        109.27        119.74         4.91 o                         
   3  12  14          4.17          9.33         2.83 o                         
   4  12  14          0.04         10.12         4.14 o                         
  -4  13  14         63.97         52.94         6.75 o                         
  -3  13  14         25.67         22.92         2.61 o                         
  -2  13  14        251.96        223.21         5.83 o                         
  -1  13  14         81.64         82.63         3.71 o                         
   0  13  14         99.46        102.84         4.61 o                         
   1  13  14        478.15        466.28         8.03 o                         
   2  13  14        470.31        464.75         8.08 o                         
   3  13  14        180.82        173.22         5.70 o                         
   4  13  14         11.54         25.65         6.25 o                         
  -4  14  14          9.72         13.46         4.35 o                         
  -3  14  14        233.98        238.57         6.49 o                         
  -2  14  14         11.24         13.04         2.76 o                         
  -1  14  14         54.99         58.60         3.70 o                         
   0  14  14       1575.31       1503.92        16.47 o                         
   1  14  14        514.36        520.15         8.57 o                         
   2  14  14        409.37        385.07         7.44 o                         
   3  14  14        592.69        582.32        10.04 o                         
  -3  15  14          1.57          5.62         2.36 o                         
  -2  15  14         53.67         49.29         3.37 o                         
  -1  15  14         48.41         54.13         3.52 o                         
   0  15  14        250.47        247.26         5.97 o                         
   1  15  14          1.36         -2.33         2.33 o                         
   2  15  14        318.38        314.84         7.01 o                         
   3  15  14         26.75         37.60         3.52 o                         
  -3  16  14         75.47         81.50         4.59 o                         
  -2  16  14        302.95        288.96         6.48 o                         
  -1  16  14        104.99        119.56         4.39 o                         
   0  16  14        159.08        150.75         5.70 o                         
   1  16  14          1.23         -0.57         2.44 o                         
   2  16  14        330.50        331.86         7.28 o                         
   3  16  14         23.12         30.06         3.23 o                         
  -3  17  14          9.49         13.43         2.03 o                         
  -2  17  14         36.17         48.26         3.90 o                         
  -1  17  14       2266.20       2001.12        18.17 o                         
   0  17  14         11.06         22.75         2.95 o                         
   1  17  14        297.47        263.52         6.69 o                         
   2  17  14        451.50        432.02         8.27 o                         
   3  17  14         20.95         26.80         3.29 o                         
  -3  18  14        136.58        137.19         5.43 o                         
  -2  18  14        421.67        370.37         7.53 o                         
  -1  18  14         47.51         46.59         3.37 o                         
   0  18  14          7.76         17.43         3.04 o                         
   1  18  14        260.87        260.21         6.42 o                         
   2  18  14        288.39        268.72         7.20 o                         
   3  18  14        108.85        113.30         5.92 o                         
  -3  19  14         45.68         64.28         3.84 o                         
  -2  19  14          6.01          6.16         2.60 o                         
  -1  19  14        230.70        211.62         5.68 o                         
   0  19  14        576.95        554.03         9.28 o                         
   1  19  14         46.81         60.66         3.89 o                         
   2  19  14        736.50        729.35        12.39 o                         
   3  19  14       1070.45       1026.41        17.37 o                         
  -3  20  14         73.54         85.96         4.27 o                         
  -2  20  14         62.76         70.52         3.95 o                         
  -1  20  14         77.73         66.19         3.92 o                         
   0  20  14         30.43         31.55         3.27 o                         
   1  20  14         10.06         14.58         2.96 o                         
   2  20  14        192.79        184.85         6.49 o                         
   3  20  14        205.34        209.06        10.14 o                         
  -3  21  14         42.14         50.97         4.04 o                         
  -2  21  14         34.43         30.80         3.15 o                         
  -1  21  14          0.55          1.69         2.17 o                         
   0  21  14        330.09        279.77         6.85 o                         
   1  21  14        324.13        311.86         7.20 o                         
   2  21  14          0.81         16.04         3.21 o                         
   3  21  14         23.91         22.10         4.88 o                         
  -3  22  14        139.09        146.02         5.46 o                         
  -2  22  14        366.13        354.43         7.17 o                         
  -1  22  14         74.22         84.60         4.48 o                         
   0  22  14        101.66        100.76         5.30 o                         
   1  22  14         96.30         90.43         5.64 o                         
   2  22  14        711.90        682.27        12.54 o                         
  -2  23  14        153.83        170.98         7.11 o                         
  -1  23  14        371.61        359.83         7.38 o                         
   0  23  14        111.85        104.13         5.31 o                         
   1  23  14        222.70        214.20         7.21 o                         
   2  23  14         27.32         28.67         4.37 o                         
  -2  24  14         78.69         91.42         6.20 o                         
  -1  24  14          0.00          8.07         2.67 o                         
   0  24  14         20.46         19.50         3.18 o                         
   1  24  14          2.45          2.60         3.03 o                         
   2  24  14        134.25        137.81         8.70 o                         
  -2  25  14          0.59          8.45         3.47 o                         
  -1  25  14        217.18        238.28         6.86 o                         
   0  25  14        204.89        220.60         7.02 o                         
   1  25  14         99.59         82.97         6.70 o                         
   2  25  14         84.66         94.25         6.51 o                         
  -2  26  14        186.02        190.12         8.64 o                         
  -1  26  14        133.69        150.99         7.13 o                         
   0  26  14        121.60        141.62         6.14 o                         
   1  26  14        245.87        248.75        10.02 o                         
  -1  27  14          0.22          3.35         3.36 o                         
   0  27  14         80.51         96.20         6.59 o                         
   1  27  14         99.19        100.71         6.90 o                         
  -1  28  14         68.58         78.78         5.53 o                         
   0  28  14         11.17          7.39         4.33 o                         
   1  28  14         43.32         56.56         8.75 o                         
  -4   1  15         14.47         19.90         4.66 o                         
  -3   1  15        284.19        278.94         6.11 o                         
  -2   1  15        412.59        437.29         6.54 o                         
  -1   1  15       1375.44       1377.34        13.19 o                         
   0   1  15       1025.47       1079.13        12.62 o                         
   1   1  15         52.93         61.54         3.67 o                         
   2   1  15        365.64        348.88         6.75 o                         
   3   1  15       1552.31       1523.16        20.12 o                         
   4   1  15          0.00         12.76         4.20 o                         
  -4   2  15        128.35        143.52         7.01 o                         
  -3   2  15         57.17         58.11         3.33 o                         
  -2   2  15        732.46        724.15         8.57 o                         
  -1   2  15        222.21        195.11         4.28 o                         
   0   2  15         25.70         27.56         2.86 o                         
   1   2  15         62.35         81.57         4.17 o                         
   2   2  15        958.51        904.64        11.81 o                         
   3   2  15        112.59        137.96         8.28 o                         
   4   2  15       1051.26       1047.08        18.96 o                         
  -4   3  15         68.47         79.87         7.87 o                         
  -3   3  15        173.04        194.60         6.27 o                         
  -2   3  15       1144.84       1108.78        12.82 o                         
  -1   3  15         68.72         80.53         2.85 o                         
   0   3  15          0.98         25.88         2.59 o                         
   1   3  15        230.65        228.88         5.76 o                         
   2   3  15        923.27        887.69        11.76 o                         
   3   3  15        271.55        268.71         7.92 o                         
   4   3  15        184.78        203.85         8.50 o                         
  -4   4  15          0.20          2.96         3.07 o                         
  -3   4  15        116.36        120.89         4.79 o                         
  -2   4  15         31.60         27.85         2.48 o                         
  -1   4  15          1.99          1.82         1.23 o                         
   0   4  15         10.37         25.61         2.56 o                         
   1   4  15        569.33        511.39         8.47 o                         
   2   4  15       1254.82       1189.78        14.43 o                         
   3   4  15         10.47         13.18         3.27 o                         
   4   4  15        207.98        239.06        10.39 o                         
  -4   5  15          2.93          7.41         3.83 o                         
  -3   5  15         68.44         66.86         3.67 o                         
  -2   5  15       2771.42       2606.84        21.77 o                         
  -1   5  15        396.98        422.04         5.67 o                         
   0   5  15       1589.42       1549.66        15.10 o                         
   1   5  15        173.72        151.45         5.04 o                         
   2   5  15       1568.42       1524.67        17.31 o                         
   3   5  15         55.19         62.85         4.75 o                         
   4   5  15         27.15         36.73         5.18 o                         
  -4   6  15        498.98        499.44        14.01 o                         
  -3   6  15         88.42        104.60         4.45 o                         
  -2   6  15       3140.10       3155.96        25.53 o                         
  -1   6  15       1408.90       1342.24        12.80 o                         
   0   6  15       1419.71       1447.58        14.78 o                         
   1   6  15        156.23        154.77         5.86 o                         
   2   6  15       2061.70       1937.18        20.73 o                         
   3   6  15        206.10        211.47         7.60 o                         
   4   6  15          6.78         18.08         5.55 o                         
  -4   7  15          6.06         11.84         3.14 o                         
  -3   7  15       1471.11       1396.88        15.50 o                         
  -2   7  15          0.14          2.45         1.93 o                         
  -1   7  15       1749.18       1696.92        15.82 o                         
   0   7  15       1241.98       1147.81        12.70 o                         
   1   7  15        341.57        291.11         6.83 o                         
   2   7  15         84.33        112.14         5.01 o                         
   3   7  15         47.28         55.86         4.40 o                         
   4   7  15        144.13        154.98         8.13 o                         
  -4   8  15        151.44        159.25         5.44 o                         
  -3   8  15        112.00        124.84         4.72 o                         
  -2   8  15        239.40        217.82         4.77 o                         
  -1   8  15        556.77        538.22         8.15 o                         
   0   8  15        363.50        374.16         6.77 o                         
   1   8  15       2616.91       2524.23        22.76 o                         
   2   8  15        688.93        655.03        10.22 o                         
   3   8  15          8.50         13.59         3.23 o                         
   4   8  15        100.50        121.51         7.91 o                         
  -4   9  15         14.16         14.32         3.35 o                         
  -3   9  15         41.31         38.68         2.90 o                         
  -2   9  15        912.27        915.41        10.12 o                         
  -1   9  15        260.93        276.49         5.51 o                         
   0   9  15      11372.43      10654.91        76.61 o                         
   1   9  15       3767.65       3544.64        30.88 o                         
   2   9  15        512.00        504.51         7.94 o                         
   3   9  15         62.74         59.89         3.16 o                         
   4   9  15        103.39        106.08         5.10 o                         
  -4  10  15         94.94        123.83         7.46 o                         
  -3  10  15         48.83         49.85         3.40 o                         
  -2  10  15        291.90        297.43         6.03 o                         
  -1  10  15        462.44        430.88         6.94 o                         
   0  10  15        482.05        492.22         8.06 o                         
   1  10  15        634.29        598.73         9.08 o                         
   2  10  15       1365.19       1308.14        15.62 o                         
   3  10  15        433.16        412.49        10.22 o                         
   4  10  15        267.63        263.13         9.40 o                         
  -4  11  15         22.85         22.18         4.95 o                         
  -3  11  15          0.47          0.69         1.93 o                         
  -2  11  15          1.48          1.48         2.04 o                         
  -1  11  15        167.97        157.68         5.57 o                         
   0  11  15         44.42         49.20         3.77 o                         
   1  11  15        103.42        119.69         4.92 o                         
   2  11  15         57.37         76.82         4.16 o                         
   3  11  15          2.79          6.16         2.83 o                         
   4  11  15          0.05         13.85         3.67 o                         
  -4  12  15          5.36          4.91         3.50 o                         
  -3  12  15        118.38        129.18         4.70 o                         
  -2  12  15        176.23        186.83         5.21 o                         
  -1  12  15          7.81          6.99         2.21 o                         
   0  12  15       1013.58        995.35        12.52 o                         
   1  12  15       1544.87       1517.02        16.17 o                         
   2  12  15        261.31        260.22         6.44 o                         
   3  12  15          8.64         14.97         2.80 o                         
   4  12  15         56.64         65.16         5.60 o                         
  -4  13  15          0.20          0.96         7.10 o                         
  -3  13  15         48.56         45.98         3.29 o                         
  -2  13  15       1287.70       1257.81        13.99 o                         
  -1  13  15        118.52        108.91         4.35 o                         
   0  13  15      10282.00       9888.72        74.91 o                         
   1  13  15       1692.31       1639.81        17.33 o                         
   2  13  15        304.81        299.83         6.98 o                         
   3  13  15        134.63        128.18         5.15 o                         
  -3  14  15         73.31         72.58         4.16 o                         
  -2  14  15         39.57         47.62         3.39 o                         
  -1  14  15        452.17        461.64         9.42 o                         
   0  14  15       1725.51       1675.09        17.34 o                         
   1  14  15       1523.49       1491.08        17.51 o                         
   2  14  15        516.31        482.98         8.51 o                         
   3  14  15         14.30         15.04         3.16 o                         
  -3  15  15        215.54        202.81         8.83 o                         
  -2  15  15          8.67         11.77         2.70 o                         
  -1  15  15         42.08         50.04         3.54 o                         
   0  15  15        297.59        292.66         7.20 o                         
   1  15  15        502.05        492.31         8.61 o                         
   2  15  15          5.76         14.05         2.86 o                         
   3  15  15         12.09         16.92         3.26 o                         
  -3  16  15         57.44         80.95         4.21 o                         
  -2  16  15       1739.38       1577.14        16.78 o                         
  -1  16  15        397.96        403.31         7.17 o                         
   0  16  15        228.08        222.99         5.89 o                         
   1  16  15         89.69         88.85         4.79 o                         
   2  16  15       1184.36       1183.22        14.55 o                         
   3  16  15         88.00         89.31         5.41 o                         
  -3  17  15          0.04          0.98         2.42 o                         
  -2  17  15        548.86        528.21         8.94 o                         
  -1  17  15        183.87        193.18         5.55 o                         
   0  17  15        502.19        450.73         8.24 o                         
   1  17  15        118.70        118.35         5.08 o                         
   2  17  15        689.04        711.80        11.01 o                         
   3  17  15         25.24         15.49         3.87 o                         
  -3  18  15         94.35         98.87         4.89 o                         
  -2  18  15          9.91         13.23         2.75 o                         
  -1  18  15          1.24          2.40         2.30 o                         
   0  18  15          0.24         11.24         2.67 o                         
   1  18  15        584.96        574.62         9.72 o                         
   2  18  15        920.23        933.76        13.81 o                         
   3  18  15          0.27          8.09         3.71 o                         
  -3  19  15         16.37         19.34         2.90 o                         
  -2  19  15         77.50         85.36         4.44 o                         
  -1  19  15          8.45          8.57         2.61 o                         
   0  19  15          9.30         13.74         2.74 o                         
   1  19  15          2.20          0.97         2.48 o                         
   2  19  15        153.05        163.28         5.99 o                         
   3  19  15         62.04         66.31         5.16 o                         
  -3  20  15          6.54         10.04         3.23 o                         
  -2  20  15         88.14        113.08         5.90 o                         
  -1  20  15          0.47          3.45         2.41 o                         
   0  20  15         95.94         92.35         4.62 o                         
   1  20  15          0.57          0.31         2.44 o                         
   2  20  15        548.18        516.58         9.12 o                         
   3  20  15          0.06          8.60         4.13 o                         
  -3  21  15        251.21        257.51         6.77 o                         
  -2  21  15        144.79        141.36         5.66 o                         
  -1  21  15        583.05        567.32         8.95 o                         
   0  21  15         73.30         63.40         4.52 o                         
   1  21  15         65.89         72.09         4.31 o                         
   2  21  15        265.66        315.70         8.54 o                         
  -2  22  15         22.14         33.13         4.26 o                         
  -1  22  15         23.07         26.28         3.27 o                         
   0  22  15          2.21         -2.45         2.45 o                         
   1  22  15         75.89         80.04         4.84 o                         
   2  22  15          0.06          9.35         3.87 o                         
  -2  23  15        110.94        126.24         7.25 o                         
  -1  23  15        501.88        485.09         9.13 o                         
   0  23  15        310.35        311.33         7.28 o                         
   1  23  15          0.82          7.40         3.58 o                         
   2  23  15         97.82        101.38         6.45 o                         
  -2  24  15        234.06        259.04         9.46 o                         
  -1  24  15        145.20        139.78         5.88 o                         
   0  24  15         18.68         23.36         3.40 o                         
   1  24  15         12.95         20.51         3.55 o                         
   2  24  15        172.33        168.84         8.50 o                         
  -2  25  15         22.95         33.85         6.02 o                         
  -1  25  15        222.57        221.90         8.21 o                         
   0  25  15         51.03         68.86         4.38 o                         
   1  25  15        120.95        106.84         7.63 o                         
   2  25  15         83.17        103.16        10.42 o                         
  -1  26  15         48.48         37.16         4.67 o                         
   0  26  15         26.18         32.08         4.34 o                         
   1  26  15         45.45         54.76         5.86 o                         
  -1  27  15        303.92        321.87         9.70 o                         
   0  27  15         36.62         56.00         7.59 o                         
   1  27  15         20.45         22.90         5.18 o                         
   0  28  15        211.11        231.40        10.79 o                         
  -4   0  16         50.27         58.89         4.19 o                         
  -3   0  16         43.18         66.36         5.46 o                         
  -2   0  16        148.01        153.07         9.72 o                         
  -1   0  16        126.88        132.43         8.03 o                         
   0   0  16       1344.00       1270.60        24.19 o                         
   1   0  16        881.34        851.04        17.19 o                         
   2   0  16       1099.95       1041.00        20.13 o                         
   3   0  16       1144.47       1137.93        23.98 o                         
   4   0  16         12.06         22.47         7.09 o                         
  -4   1  16        214.69        220.51        10.49 o                         
  -3   1  16       1642.70       1618.56        18.02 o                         
  -2   1  16        548.91        521.83         9.41 o                         
  -1   1  16        200.74        188.53         4.63 o                         
   0   1  16        194.30        194.67         5.47 o                         
   1   1  16        106.63        112.43         5.19 o                         
   2   1  16          0.98          3.38         1.86 o                         
   3   1  16        442.25        458.34        11.03 o                         
   4   1  16        168.79        144.73        11.54 o                         
  -4   2  16        131.65        145.96         6.88 o                         
  -3   2  16          2.10         14.17         2.56 o                         
  -2   2  16       1941.97       1908.31        16.63 o                         
  -1   2  16         32.16         39.81         2.69 o                         
   0   2  16        109.43        117.09         6.18 o                         
   1   2  16          0.03         -0.61         2.32 o                         
   2   2  16          0.87         10.50         2.72 o                         
   3   2  16         42.56         55.97         4.67 o                         
   4   2  16        178.25        185.62         9.60 o                         
  -4   3  16          0.10         19.79         4.97 o                         
  -3   3  16       1743.19       1720.03        19.38 o                         
  -2   3  16        207.98        218.01         4.95 o                         
  -1   3  16        811.29        795.17         8.88 o                         
   0   3  16          6.40         24.18         2.63 o                         
   1   3  16          0.01         -0.54         2.40 o                         
   2   3  16        118.08        117.08         4.65 o                         
   3   3  16         64.03         84.24         5.54 o                         
   4   3  16         47.57         71.04         6.16 o                         
  -4   4  16          3.52         13.87         3.95 o                         
  -3   4  16         55.90         78.78         4.16 o                         
  -2   4  16        424.72        411.67         6.56 o                         
  -1   4  16          3.75          1.62         1.96 o                         
   0   4  16        489.74        488.60         7.86 o                         
   1   4  16        511.94        474.90         9.51 o                         
   2   4  16        274.51        248.63         6.29 o                         
   3   4  16        220.99        235.13         7.84 o                         
   4   4  16          0.23          9.05         3.76 o                         
  -4   5  16         15.66         33.34         4.89 o                         
  -3   5  16         14.99         19.38         3.64 o                         
  -2   5  16        500.34        463.44         7.23 o                         
  -1   5  16       4799.39       4612.20        34.03 o                         
   0   5  16          1.62         -1.01         2.04 o                         
   1   5  16        133.54        146.68         5.46 o                         
   2   5  16        887.01        845.53        12.12 o                         
   3   5  16        110.90        126.82         7.48 o                         
   4   5  16          1.95         12.71         3.65 o                         
  -4   6  16          5.79         11.62         2.51 o                         
  -3   6  16          8.59          9.50         2.52 o                         
  -2   6  16          0.54          0.81         2.14 o                         
  -1   6  16       1491.54       1477.87        14.40 o                         
   0   6  16        278.92        269.82         5.99 o                         
   1   6  16        337.73        321.49         6.74 o                         
   2   6  16        388.89        407.20         8.74 o                         
   3   6  16         69.21         78.22         5.11 o                         
   4   6  16         40.85         50.85         5.72 o                         
  -4   7  16         61.81         76.06         5.15 o                         
  -3   7  16         91.70        107.03         4.42 o                         
  -2   7  16        123.90        117.63         4.23 o                         
  -1   7  16       1011.96        996.82        10.79 o                         
   0   7  16          7.44          8.63         2.61 o                         
   1   7  16       1126.72       1051.96        13.02 o                         
   2   7  16          1.15         10.71         2.40 o                         
   3   7  16        119.24        138.67         6.52 o                         
   4   7  16        178.15        202.59         8.59 o                         
  -4   8  16          1.75          4.26         2.72 o                         
  -3   8  16        427.33        426.19         7.80 o                         
  -2   8  16        574.11        584.46         8.64 o                         
  -1   8  16        473.87        451.07         7.11 o                         
   0   8  16         69.19         83.39         4.37 o                         
   1   8  16       2626.04       2493.89        22.94 o                         
   2   8  16        663.32        649.48        12.55 o                         
   3   8  16        215.36        236.37         8.82 o                         
   4   8  16          3.06         12.17         4.01 o                         
  -4   9  16         19.74         15.15         4.13 o                         
  -3   9  16         99.01        110.33         4.37 o                         
  -2   9  16        158.26        166.77         4.91 o                         
  -1   9  16       1077.68       1023.56        11.75 o                         
   0   9  16       2637.41       2496.07        22.94 o                         
   1   9  16        552.19        519.54         8.60 o                         
   2   9  16        215.41        215.28         5.72 o                         
   3   9  16         64.87         64.20         5.13 o                         
   4   9  16          2.39         14.87         4.03 o                         
  -4  10  16         30.74         22.36         3.66 o                         
  -3  10  16        286.15        291.53         6.70 o                         
  -2  10  16         53.01         59.58         3.46 o                         
  -1  10  16        649.16        641.55         8.86 o                         
   0  10  16         55.49         52.38         3.67 o                         
   1  10  16       1648.94       1572.54        16.85 o                         
   2  10  16         38.31         45.22         3.27 o                         
   3  10  16          8.64         11.21         3.39 o                         
   4  10  16         33.89         55.79         6.00 o                         
  -4  11  16       1519.62       1438.01        22.17 o                         
  -3  11  16         19.42         26.30         2.77 o                         
  -2  11  16        208.49        207.45         5.38 o                         
  -1  11  16       2192.61       2141.31        20.00 o                         
   0  11  16       1465.25       1375.92        15.04 o                         
   1  11  16        522.40        473.93         8.50 o                         
   2  11  16        860.76        812.81        10.80 o                         
   3  11  16         46.89         47.55         5.32 o                         
  -4  12  16         45.72         47.22         6.06 o                         
  -3  12  16         48.00         51.62         3.43 o                         
  -2  12  16          4.55          6.78         2.25 o                         
  -1  12  16        497.88        494.54         8.58 o                         
   0  12  16          2.19         15.93         2.95 o                         
   1  12  16       1274.40       1243.94        14.57 o                         
   2  12  16          3.96          9.55         2.71 o                         
   3  12  16         33.34         43.12         4.64 o                         
  -3  13  16          6.15         11.84         2.58 o                         
  -2  13  16          0.03          4.05         2.22 o                         
  -1  13  16        664.45        651.42        10.40 o                         
   0  13  16       2498.41       2472.41        23.07 o                         
   1  13  16         39.78         47.89         3.77 o                         
   2  13  16        147.03        163.44         6.08 o                         
   3  13  16          1.90          7.85         2.61 o                         
  -3  14  16        302.15        318.19         7.40 o                         
  -2  14  16        231.41        237.23         6.35 o                         
  -1  14  16        317.86        291.53         6.66 o                         
   0  14  16       2026.94       1982.72        20.43 o                         
   1  14  16        575.48        566.60         9.69 o                         
   2  14  16        359.49        335.66         7.26 o                         
   3  14  16        181.31        209.43         6.55 o                         
  -3  15  16         58.15         66.79         3.89 o                         
  -2  15  16        240.90        258.90         6.42 o                         
  -1  15  16       1106.00       1096.28        13.25 o                         
   0  15  16        205.18        204.04         6.35 o                         
   1  15  16        354.19        357.57         7.94 o                         
   2  15  16         13.35         23.08         3.22 o                         
   3  15  16          2.52          4.48         4.38 o                         
  -3  16  16          0.04         -0.36         3.59 o                         
  -2  16  16         45.84         51.76         4.03 o                         
  -1  16  16        370.47        412.71         7.57 o                         
   0  16  16          5.14          4.40         2.60 o                         
   1  16  16        198.05        201.42         6.57 o                         
   2  16  16         20.53         23.91         3.32 o                         
   3  16  16         18.52         19.73         3.51 o                         
  -3  17  16          0.51          3.86         2.64 o                         
  -2  17  16        145.76        179.84         6.03 o                         
  -1  17  16       3140.31       3068.19        26.87 o                         
   0  17  16        101.39        101.66         4.80 o                         
   1  17  16        464.51        431.05         8.25 o                         
   2  17  16        107.84         96.74         5.12 o                         
   3  17  16         30.71         35.24         4.36 o                         
  -3  18  16         49.95         56.76         3.90 o                         
  -2  18  16        672.56        653.79         9.94 o                         
  -1  18  16        126.78        157.23         5.78 o                         
   0  18  16        692.33        638.19         9.98 o                         
   1  18  16        790.12        732.59        10.96 o                         
   2  18  16          7.35         14.00         2.91 o                         
   3  18  16        171.86        187.23         7.50 o                         
  -3  19  16        167.98        151.05         6.40 o                         
  -2  19  16         17.02         20.68         3.18 o                         
  -1  19  16         67.42         62.38         3.96 o                         
   0  19  16          7.52         14.46         2.84 o                         
   1  19  16         31.49         40.25         3.87 o                         
   2  19  16         21.52         25.25         3.18 o                         
   3  19  16         91.79         99.20         6.05 o                         
  -3  20  16         43.96         28.97         3.23 o                         
  -2  20  16        537.63        520.13         9.18 o                         
  -1  20  16        137.30        113.64         4.93 o                         
   0  20  16         19.06         18.73         3.26 o                         
   1  20  16         26.96         26.89         3.31 o                         
   2  20  16        186.14        219.45         6.56 o                         
  -2  21  16        135.26        134.06         5.99 o                         
  -1  21  16         95.18        106.50         4.94 o                         
   0  21  16         11.94         17.96         3.36 o                         
   1  21  16         37.38         47.80         3.81 o                         
   2  21  16          0.21         20.13         3.77 o                         
  -2  22  16         81.61         79.12         5.21 o                         
  -1  22  16         72.39         66.28         4.15 o                         
   0  22  16        482.29        445.59        10.75 o                         
   1  22  16         26.73         26.94         3.79 o                         
   2  22  16        149.77        163.79         8.30 o                         
  -2  23  16         47.06         56.66         4.83 o                         
  -1  23  16        239.20        245.11         7.58 o                         
   0  23  16        145.79        154.03         6.45 o                         
   1  23  16         28.14         31.54         3.56 o                         
   2  23  16        198.42        203.76         9.12 o                         
  -2  24  16        348.72        375.79        10.81 o                         
  -1  24  16         77.42         82.65         6.04 o                         
   0  24  16         20.76         31.35         3.61 o                         
   1  24  16         39.78         47.25         5.93 o                         
   2  24  16          5.02         16.24         5.26 o                         
  -1  25  16         82.82         84.83         5.75 o                         
   0  25  16         78.97         80.76         5.78 o                         
   1  25  16          0.01         -4.41         4.41 o                         
  -1  26  16         34.13         50.27         5.82 o                         
   0  26  16        201.17        197.21         8.69 o                         
   1  26  16        101.54        131.12         8.97 o                         
   0  27  16          1.34          6.48         4.03 o                         
  -4   1  17        351.65        348.43         9.35 o                         
  -3   1  17        749.16        733.39        11.24 o                         
  -2   1  17        126.08        128.65         5.11 o                         
  -1   1  17          5.68          3.89         2.13 o                         
   0   1  17        157.41        171.50         5.95 o                         
   1   1  17        208.17        194.48         6.01 o                         
   2   1  17        294.55        304.61         6.66 o                         
   3   1  17        182.94        210.24         7.94 o                         
   4   1  17         51.80         83.21         6.69 o                         
  -4   2  17        200.21        190.60         7.17 o                         
  -3   2  17        300.47        300.15         6.74 o                         
  -2   2  17        149.15        160.86         4.58 o                         
  -1   2  17         88.12        116.76         4.34 o                         
   0   2  17        698.77        643.35        10.37 o                         
   1   2  17        366.42        269.60         6.65 o                         
   2   2  17         26.89         43.49         3.27 o                         
   3   2  17        145.71        164.91         8.03 o                         
   4   2  17         47.35         53.81         5.60 o                         
  -4   3  17         11.01         18.49         4.17 o                         
  -3   3  17        130.78        148.84         5.30 o                         
  -2   3  17         75.68         69.03         3.63 o                         
  -1   3  17          1.94          0.02         1.69 o                         
   0   3  17         25.26         39.29         3.48 o                         
   1   3  17          2.30         -0.01         2.37 o                         
   2   3  17         96.78         80.67         4.08 o                         
   3   3  17        265.78        273.62         8.60 o                         
   4   3  17         84.97        117.17         7.19 o                         
  -4   4  17         20.79         34.30         5.57 o                         
  -3   4  17         60.13         58.04         3.73 o                         
  -2   4  17        124.78        114.11         3.63 o                         
  -1   4  17       1849.78       1766.91        15.84 o                         
   0   4  17         80.58         78.55         4.44 o                         
   1   4  17          6.67          4.44         2.56 o                         
   2   4  17          0.41         -1.90         1.90 o                         
   3   4  17        129.18        124.23         6.64 o                         
   4   4  17        117.59        134.52         7.69 o                         
  -4   5  17        173.02        171.74        19.03 o                         
  -3   5  17        570.71        530.75         8.80 o                         
  -2   5  17        161.48        167.42         4.54 o                         
  -1   5  17       1166.31       1162.54        11.49 o                         
   0   5  17        367.31        337.29         7.00 o                         
   1   5  17         81.75         91.70         4.85 o                         
   2   5  17        174.08        184.25         6.51 o                         
   3   5  17         94.70         97.61         5.73 o                         
   4   5  17         87.08        110.36         7.12 o                         
  -4   6  17         75.44         70.50         4.39 o                         
  -3   6  17        118.67        122.39         5.06 o                         
  -2   6  17       1109.02       1035.99        12.22 o                         
  -1   6  17       4515.91       4396.66        34.00 o                         
   0   6  17        634.43        639.11         9.28 o                         
   1   6  17        386.52        376.71         8.15 o                         
   2   6  17          2.70          2.73         2.54 o                         
   3   6  17         40.93         51.51         4.68 o                         
   4   6  17          7.09         21.93         4.08 o                         
  -4   7  17        140.35        145.66         5.50 o                         
  -3   7  17         87.37         90.49         4.58 o                         
  -2   7  17        270.75        274.62         5.98 o                         
  -1   7  17          0.75          8.49         2.00 o                         
   0   7  17        292.67        277.90         6.34 o                         
   1   7  17        349.87        322.64         6.77 o                         
   2   7  17          2.01          3.84         2.68 o                         
   3   7  17         35.06         64.81         5.67 o                         
   4   7  17          4.99         26.07         7.05 o                         
  -4   8  17          5.50         13.56         2.63 o                         
  -3   8  17        160.60        182.03         5.51 o                         
  -2   8  17        296.54        287.86         6.22 o                         
  -1   8  17        168.38        177.78         5.02 o                         
   0   8  17          0.23          5.10         2.72 o                         
   1   8  17        128.08        152.80         5.57 o                         
   2   8  17         15.60         15.73         2.79 o                         
   3   8  17         74.24         77.55         5.28 o                         
   4   8  17         20.49         25.26        14.14 o                         
  -4   9  17          0.29          5.87         3.40 o                         
  -3   9  17        401.54        411.79         7.42 o                         
  -2   9  17        198.96        209.50         5.45 o                         
  -1   9  17        484.82        451.28         7.36 o                         
   0   9  17        519.26        533.67         8.64 o                         
   1   9  17         66.43         59.16         3.89 o                         
   2   9  17        388.53        379.56         8.22 o                         
   3   9  17        228.47        235.84         8.09 o                         
  -4  10  17          2.41          3.56         2.80 o                         
  -3  10  17         55.79         79.31         4.15 o                         
  -2  10  17         37.25         42.93         3.35 o                         
  -1  10  17        105.66        112.10         4.60 o                         
   0  10  17        662.24        626.55         9.59 o                         
   1  10  17       2370.22       2206.16        21.55 o                         
   2  10  17          0.77          5.24         2.29 o                         
   3  10  17          0.11          9.63         3.45 o                         
  -3  11  17         39.97         57.33         3.83 o                         
  -2  11  17          1.67          0.12         2.21 o                         
  -1  11  17          0.15         -0.78         2.02 o                         
   0  11  17        924.26        880.81        12.06 o                         
   1  11  17        541.40        558.05         9.22 o                         
   2  11  17          5.58          6.72         2.27 o                         
   3  11  17         39.86         35.49         3.01 o                         
  -3  12  17        186.69        190.26         5.94 o                         
  -2  12  17        105.34        108.08         4.96 o                         
  -1  12  17        169.26        179.59         5.88 o                         
   0  12  17        127.40        147.01         6.01 o                         
   1  12  17       1522.91       1415.54        16.56 o                         
   2  12  17        111.61        111.44         4.75 o                         
   3  12  17          3.61          5.55         3.13 o                         
  -3  13  17        356.74        320.96         7.04 o                         
  -2  13  17         44.89         50.84         3.91 o                         
  -1  13  17        310.07        307.60         6.76 o                         
   0  13  17       1052.71       1010.33        12.80 o                         
   1  13  17          6.37         16.68         2.95 o                         
   2  13  17         35.26         43.08         3.68 o                         
   3  13  17         18.22         26.46         3.33 o                         
  -3  14  17        387.86        381.44         7.44 o                         
  -2  14  17          0.41          2.03         2.30 o                         
  -1  14  17        172.27        191.61         6.01 o                         
   0  14  17          2.59         25.89         4.17 o                         
   1  14  17       1377.28       1311.92        16.07 o                         
   2  14  17        191.46        189.42         6.49 o                         
   3  14  17          4.90         10.43         3.60 o                         
  -3  15  17         68.45         79.68         4.39 o                         
  -2  15  17        280.66        297.73         7.34 o                         
  -1  15  17        238.12        260.96         6.24 o                         
   0  15  17          9.65          6.33         2.63 o                         
   1  15  17        569.35        569.27         9.67 o                         
   2  15  17         60.40         62.74         4.25 o                         
   3  15  17          0.67          4.13         4.79 o                         
  -3  16  17          4.39          9.27         2.79 o                         
  -2  16  17          0.88          0.24         2.84 o                         
  -1  16  17        565.02        564.61         9.67 o                         
   0  16  17        247.13        236.16         6.58 o                         
   1  16  17         40.16         50.23         4.25 o                         
   2  16  17        199.69        201.28         6.48 o                         
   3  16  17          1.16          6.46         5.22 o                         
  -3  17  17        173.88        189.91         8.38 o                         
  -2  17  17        199.86        193.72         6.13 o                         
  -1  17  17       1786.40       1725.74        17.97 o                         
   0  17  17         67.54         69.15         4.40 o                         
   1  17  17          0.08          1.36         2.64 o                         
   2  17  17         54.11         56.12         4.14 o                         
   3  17  17        152.43        163.79         6.95 o                         
  -3  18  17         72.50         77.45         3.98 o                         
  -2  18  17        300.82        326.72         7.47 o                         
  -1  18  17       1073.02       1020.97        12.53 o                         
   0  18  17          9.77          8.00         2.76 o                         
   1  18  17          1.16          4.72         2.85 o                         
   2  18  17        274.51        292.02         7.71 o                         
   3  18  17         49.78         57.25         6.81 o                         
  -3  19  17         57.63         64.14         4.13 o                         
  -2  19  17         61.38         89.53         5.08 o                         
  -1  19  17          0.41          3.08         2.43 o                         
   0  19  17          1.48         -2.43         2.43 o                         
   1  19  17         11.28         12.45         3.04 o                         
   2  19  17         71.38         84.16         4.78 o                         
  -2  20  17        703.46        670.44        12.10 o                         
  -1  20  17        237.88        220.72         6.47 o                         
   0  20  17        265.65        256.81         7.53 o                         
   1  20  17         28.32         40.18         3.88 o                         
   2  20  17         36.12         65.16         5.00 o                         
  -2  21  17        139.99        121.66         6.31 o                         
  -1  21  17          1.79         -0.43         2.66 o                         
   0  21  17         29.01         30.01         3.52 o                         
   1  21  17         92.81         84.43         4.90 o                         
   2  21  17        105.56        107.04         5.93 o                         
  -2  22  17         96.83        116.39         6.00 o                         
  -1  22  17          7.60         10.84         2.99 o                         
   0  22  17          5.25          9.19         4.90 o                         
   1  22  17         45.61         56.35         3.96 o                         
   2  22  17         50.06         52.80         5.51 o                         
  -2  23  17          0.12         11.83         3.77 o                         
  -1  23  17         26.76         23.06         5.09 o                         
   0  23  17        281.56        293.44         8.17 o                         
   1  23  17         65.72         67.97         5.28 o                         
   2  23  17         82.59         86.52         6.72 o                         
  -1  24  17         87.70         98.06         6.50 o                         
   0  24  17        369.60        386.66        10.15 o                         
   1  24  17        541.03        583.68        16.63 o                         
  -1  25  17          2.18         -3.26         3.28 o                         
   0  25  17         40.23         43.07         4.76 o                         
   1  25  17         33.61         32.05         5.07 o                         
  -1  26  17          2.97          3.12         4.89 o                         
   0  26  17         47.13         36.80         4.72 o                         
   1  26  17         42.22         53.48        20.65 o                         
  -4   0  18          3.41         28.81         7.24 o                         
  -3   0  18        269.28        277.47         9.94 o                         
  -2   0  18        604.04        536.34        12.73 o                         
  -1   0  18         17.34         11.46         3.22 o                         
   0   0  18        174.20        200.20         9.88 o                         
   1   0  18        407.56        385.17        12.66 o                         
   2   0  18       1263.40       1125.68        20.71 o                         
   3   0  18        230.82        262.37        11.96 o                         
   4   0  18          7.31         26.06         7.80 o                         
  -4   1  18        443.19        441.35        10.59 o                         
  -3   1  18         70.94         82.68         4.64 o                         
  -2   1  18         26.89         21.36         2.88 o                         
  -1   1  18          9.07         13.24         2.26 o                         
   0   1  18        465.98        446.33         9.10 o                         
   1   1  18        470.04        406.25         8.67 o                         
   2   1  18        546.04        543.92         9.35 o                         
   3   1  18        202.70        239.16         8.48 o                         
   4   1  18          3.61          7.13         4.88 o                         
  -4   2  18         12.25         29.94         4.35 o                         
  -3   2  18        101.93        102.68         5.15 o                         
  -2   2  18        760.23        784.57        10.25 o                         
  -1   2  18        185.52        178.84         5.08 o                         
   0   2  18        335.41        306.76         7.54 o                         
   1   2  18         32.50         34.69         3.65 o                         
   2   2  18         47.22         39.74         3.33 o                         
   3   2  18         20.74         33.75         4.37 o                         
   4   2  18          3.06         12.27         4.53 o                         
  -4   3  18        573.64        534.58        13.84 o                         
  -3   3  18         11.21         15.26         2.84 o                         
  -2   3  18        117.56        126.31         5.86 o                         
  -1   3  18         14.24         14.65         3.28 o                         
   0   3  18        406.57        388.29         7.74 o                         
   1   3  18        342.84        284.58         7.29 o                         
   2   3  18         24.00         17.96         2.96 o                         
   3   3  18         60.24         85.58         6.06 o                         
   4   3  18         14.62         29.99         6.43 o                         
  -4   4  18        861.11        848.03        26.89 o                         
  -3   4  18         93.26        106.90         4.94 o                         
  -2   4  18       1850.97       1831.97        18.77 o                         
  -1   4  18        529.16        544.31         7.91 o                         
   0   4  18        276.74        307.06         6.94 o                         
   1   4  18         15.86         18.16         3.08 o                         
   2   4  18        304.63        287.76         7.73 o                         
   3   4  18        149.00        153.24         7.45 o                         
   4   4  18         11.50         30.88         4.94 o                         
  -4   5  18          0.36          5.91         4.12 o                         
  -3   5  18        236.16        223.52         6.50 o                         
  -2   5  18        985.89       1020.94        11.99 o                         
  -1   5  18        119.12        133.35         5.02 o                         
   0   5  18         35.37         38.89         3.53 o                         
   1   5  18        176.11        167.86         6.23 o                         
   2   5  18        184.95        174.69         6.17 o                         
   3   5  18          7.89         12.92         3.54 o                         
  -4   6  18          0.67          5.28         4.18 o                         
  -3   6  18         11.51         15.43         3.04 o                         
  -2   6  18        465.16        448.31         7.58 o                         
  -1   6  18       2453.17       2228.44        18.63 o                         
   0   6  18        726.67        672.23         9.51 o                         
   1   6  18         77.34         83.29         4.76 o                         
   2   6  18        127.37        134.51         8.38 o                         
   3   6  18          2.36         24.70         3.66 o                         
  -4   7  18        108.42        102.16         5.66 o                         
  -3   7  18          9.47         15.21         2.70 o                         
  -2   7  18        125.69        115.52         4.55 o                         
  -1   7  18        311.10        303.50         5.76 o                         
   0   7  18         23.03         38.49         3.24 o                         
   1   7  18         73.36         89.53         4.34 o                         
   2   7  18        426.61        401.25         8.56 o                         
   3   7  18       1071.68       1055.10        18.69 o                         
  -3   8  18        110.81        129.53         5.50 o                         
  -2   8  18        607.29        574.50         8.67 o                         
  -1   8  18        205.43        216.77         5.70 o                         
   0   8  18       1120.58       1054.02        13.02 o                         
   1   8  18         29.12         21.22         3.21 o                         
   2   8  18         76.79         73.76         4.38 o                         
   3   8  18         95.66        104.58         6.51 o                         
  -3   9  18        101.93         96.07         4.50 o                         
  -2   9  18          0.32         -2.03         2.03 o                         
  -1   9  18       1130.75       1088.22        13.28 o                         
   0   9  18       2314.39       2178.48        21.18 o                         
   1   9  18         21.28         14.77         2.93 o                         
   2   9  18         21.44         31.66         3.21 o                         
   3   9  18         32.43         35.30         4.52 o                         
  -3  10  18         78.68         89.56         4.84 o                         
  -2  10  18        400.31        407.94         7.70 o                         
  -1  10  18          9.54          9.83         2.62 o                         
   0  10  18        194.21        198.32         6.77 o                         
   1  10  18         64.21         75.15         4.34 o                         
   2  10  18        303.56        303.14         6.91 o                         
   3  10  18         21.38         29.27         3.27 o                         
  -3  11  18          0.29          2.03         2.38 o                         
  -2  11  18         56.86         64.28         4.07 o                         
  -1  11  18        175.94        175.47         5.60 o                         
   0  11  18       1124.85       1053.28        13.60 o                         
   1  11  18       2004.60       1896.94        19.76 o                         
   2  11  18        160.59        160.84         5.61 o                         
   3  11  18         42.80         58.53         3.83 o                         
  -3  12  18        160.56        206.89         7.21 o                         
  -2  12  18        481.00        467.57         8.13 o                         
  -1  12  18         67.97         74.66         4.03 o                         
   0  12  18        205.84        220.37         6.38 o                         
   1  12  18        128.78        133.85         5.56 o                         
   2  12  18        223.05        229.66         6.30 o                         
   3  12  18          1.71         19.04         3.78 o                         
  -3  13  18        178.17        166.32         6.08 o                         
  -2  13  18         19.40         27.10         3.07 o                         
  -1  13  18        187.62        211.17         6.05 o                         
   0  13  18        245.30        242.36         6.48 o                         
   1  13  18        111.02        121.16         5.64 o                         
   2  13  18        273.54        258.51         6.66 o                         
   3  13  18         14.11         19.63         3.99 o                         
  -3  14  18          1.29         -0.96         2.87 o                         
  -2  14  18        253.71        267.84         7.01 o                         
  -1  14  18        485.23        457.45         8.52 o                         
   0  14  18       1243.18       1189.35        14.72 o                         
   1  14  18        452.38        443.27         9.02 o                         
   2  14  18          3.76          4.91         2.83 o                         
   3  14  18         58.08         65.78         6.41 o                         
  -3  15  18         25.30         31.63         3.80 o                         
  -2  15  18        301.35        301.57         7.41 o                         
  -1  15  18         90.82        103.85         5.15 o                         
   0  15  18         65.92         77.83         4.47 o                         
   1  15  18         48.69         52.96         4.09 o                         
   2  15  18         52.71         51.28         4.09 o                         
   3  15  18        374.12        377.39        10.19 o                         
  -3  16  18         55.71         61.02         4.35 o                         
  -2  16  18        161.87        165.04         6.66 o                         
  -1  16  18        588.59        589.77         9.38 o                         
   0  16  18        300.33        283.64         7.68 o                         
   1  16  18          3.06          7.37         2.78 o                         
   2  16  18         10.21         14.06         3.39 o                         
   3  16  18          4.42         20.78         3.76 o                         
  -3  17  18        158.18        156.67         6.62 o                         
  -2  17  18        657.86        622.48        10.33 o                         
  -1  17  18         73.74         73.37         4.20 o                         
   0  17  18        302.21        282.49         6.95 o                         
   1  17  18          0.14          2.27         2.81 o                         
   2  17  18         78.06         95.83         5.16 o                         
   3  17  18          1.10          3.40         4.04 o                         
  -3  18  18         37.09         26.09         2.99 o                         
  -2  18  18        614.55        612.45        10.37 o                         
  -1  18  18         45.94         47.26         3.66 o                         
   0  18  18         63.60         58.79         4.20 o                         
   1  18  18         33.10         41.56         3.95 o                         
   2  18  18         36.80         44.07         3.97 o                         
  -2  19  18          9.19         15.11         3.83 o                         
  -1  19  18         35.40         34.28         3.40 o                         
   0  19  18        662.42        592.07        10.51 o                         
   1  19  18        780.11        777.76        11.88 o                         
   2  19  18          7.31          8.73         3.72 o                         
  -2  20  18        241.06        247.81         7.99 o                         
  -1  20  18          9.38         14.18         2.88 o                         
   0  20  18        222.41        223.45         7.32 o                         
   1  20  18          5.25         16.45         3.52 o                         
   2  20  18         39.48         40.77         6.53 o                         
  -2  21  18        112.38        108.15         5.96 o                         
  -1  21  18         45.79         49.18         3.83 o                         
   0  21  18         80.44         92.73         5.09 o                         
   1  21  18        150.69        171.07         6.51 o                         
   2  21  18         28.78         35.99         8.05 o                         
  -2  22  18        724.24        724.15        13.40 o                         
  -1  22  18        129.32        148.97         6.63 o                         
   0  22  18         46.87         48.60         4.42 o                         
   1  22  18          5.15          7.69         3.35 o                         
   2  22  18        190.59        241.07         8.37 o                         
  -1  23  18         54.06         61.57         4.80 o                         
   0  23  18        115.10        117.28         6.57 o                         
   1  23  18         89.54         95.48         6.58 o                         
  -1  24  18          1.63          5.07         3.75 o                         
   0  24  18         13.94         15.74         3.70 o                         
   1  24  18         51.13         53.24         5.55 o                         
  -1  25  18         34.48         47.99         8.06 o                         
   0  25  18          0.07          6.73         3.81 o                         
   1  25  18         75.63         80.73         8.64 o                         
   0  26  18        120.96        173.69        28.60 o                         
  -4   1  19        196.18        194.50         8.59 o                         
  -3   1  19       2036.59       1966.14        22.01 o                         
  -2   1  19        180.62        191.71         5.90 o                         
  -1   1  19         62.53         71.45         3.55 o                         
   0   1  19        302.12        238.57         6.75 o                         
   1   1  19        441.55        292.80         7.31 o                         
   2   1  19        187.11        165.42         6.02 o                         
   3   1  19         21.43         34.10         5.14 o                         
  -4   2  19         59.64         68.04         4.64 o                         
  -3   2  19          5.44         15.05         2.83 o                         
  -2   2  19        883.19        857.18        11.17 o                         
  -1   2  19         26.03         17.63         2.53 o                         
   0   2  19        345.38        271.75         6.52 o                         
   1   2  19        217.40        218.89         7.03 o                         
   2   2  19        140.86        117.86         5.74 o                         
   3   2  19        135.17        179.48         8.50 o                         
  -4   3  19        225.30        232.23         7.72 o                         
  -3   3  19        329.17        320.03         8.05 o                         
  -2   3  19        346.55        320.60         7.34 o                         
  -1   3  19        306.95        266.66         5.41 o                         
   0   3  19         36.10         39.03         3.48 o                         
   1   3  19        124.39        148.13         6.07 o                         
   2   3  19        350.77        331.73         8.48 o                         
   3   3  19        197.40        207.52         9.27 o                         
  -4   4  19        178.55        174.55         8.73 o                         
  -3   4  19          0.20         11.21         2.68 o                         
  -2   4  19       1542.17       1466.24        16.02 o                         
  -1   4  19         13.14         14.82         2.49 o                         
   0   4  19          3.72         13.35         2.83 o                         
   1   4  19        113.22         93.17         5.21 o                         
   2   4  19        327.54        327.36         8.51 o                         
   3   4  19         11.01         22.02         5.13 o                         
  -3   5  19        256.19        241.16         6.45 o                         
  -2   5  19         48.20         57.26         4.07 o                         
  -1   5  19        946.77        889.65        10.97 o                         
   0   5  19       2958.50       2667.36        25.57 o                         
   1   5  19        970.87        988.23        14.48 o                         
   2   5  19        266.55        265.17         7.42 o                         
   3   5  19          3.75         10.78         4.55 o                         
  -3   6  19        500.74        526.52         9.36 o                         
  -2   6  19        450.77        415.66         7.30 o                         
  -1   6  19        121.73        130.66         4.20 o                         
   0   6  19          8.79         10.06         2.75 o                         
   1   6  19        798.07        728.22        12.09 o                         
   2   6  19         30.58         35.47         3.79 o                         
   3   6  19          0.50         13.92         3.87 o                         
  -3   7  19         22.26         30.20         3.41 o                         
  -2   7  19        567.10        513.02         8.53 o                         
  -1   7  19          0.03          3.08         2.11 o                         
   0   7  19       1233.66       1221.59        14.88 o                         
   1   7  19         32.54         43.95         3.65 o                         
   2   7  19          1.61          5.62         2.56 o                         
   3   7  19         15.22         36.46         4.14 o                         
  -3   8  19         20.87         36.68         4.04 o                         
  -2   8  19         32.74         41.55         3.12 o                         
  -1   8  19        784.98        743.39         9.87 o                         
   0   8  19         21.41         29.79         3.31 o                         
   1   8  19          2.69          3.81         2.85 o                         
   2   8  19        459.99        422.88         8.63 o                         
   3   8  19         35.78         57.19         4.91 o                         
  -3   9  19         21.77         29.49         3.92 o                         
  -2   9  19          1.92          0.33         2.34 o                         
  -1   9  19        737.11        732.22         9.95 o                         
   0   9  19         13.25          7.76         2.78 o                         
   1   9  19         14.71         12.47         2.98 o                         
   2   9  19         69.32         75.26         4.87 o                         
   3   9  19         31.97         54.41         5.93 o                         
  -3  10  19         94.87        114.73         5.63 o                         
  -2  10  19          0.05          1.71         2.54 o                         
  -1  10  19        623.59        597.07         8.83 o                         
   0  10  19         29.31         31.54         3.34 o                         
   1  10  19        113.38        115.35         5.36 o                         
   2  10  19        393.27        407.57         8.15 o                         
   3  10  19        142.92        144.61         4.37 o                         
  -3  11  19         11.58         16.83         3.02 o                         
  -2  11  19          4.36          4.41         2.35 o                         
  -1  11  19          3.66          7.28         2.36 o                         
   0  11  19        244.41        240.11         6.54 o                         
   1  11  19         31.75         39.68         3.80 o                         
   2  11  19         54.86         62.63         4.16 o                         
   3  11  19         33.21         34.70         4.21 o                         
  -3  12  19         20.62         16.92         4.52 o                         
  -2  12  19          1.26          1.94         2.35 o                         
  -1  12  19        973.90        931.60        12.48 o                         
   0  12  19        127.76        133.15         5.57 o                         
   1  12  19         30.96         34.87         3.60 o                         
   2  12  19          2.16          9.29         2.59 o                         
   3  12  19          1.16          5.31         5.13 o                         
  -3  13  19         73.04         94.34         5.29 o                         
  -2  13  19        211.95        212.41         6.77 o                         
  -1  13  19       1955.94       1914.14        22.64 o                         
   0  13  19        134.80        141.15         5.94 o                         
   1  13  19        216.23        214.65         6.94 o                         
   2  13  19        205.69        201.02         6.39 o                         
   3  13  19         68.22         68.47         5.37 o                         
  -3  14  19          8.54         20.42         4.88 o                         
  -2  14  19         88.94        103.49         5.38 o                         
  -1  14  19       1321.23       1281.46        15.59 o                         
   0  14  19         19.43         16.45         3.05 o                         
   1  14  19        382.16        382.52         8.14 o                         
   2  14  19        136.16        129.14         5.75 o                         
   3  14  19          0.10          4.63         3.80 o                         
  -3  15  19         51.84         72.14         4.81 o                         
  -2  15  19         68.83         72.11         4.51 o                         
  -1  15  19          4.12         11.79         2.96 o                         
   0  15  19         66.57         68.67         4.33 o                         
   1  15  19         43.96         49.32         4.13 o                         
   2  15  19        118.29        104.66         5.76 o                         
   3  15  19          5.82         10.35         4.62 o                         
  -3  16  19        108.79        123.05         7.68 o                         
  -2  16  19        117.11        147.65         6.76 o                         
  -1  16  19        147.31        159.63         5.67 o                         
   0  16  19         13.65         18.35         3.18 o                         
   1  16  19        159.02        172.84         6.70 o                         
   2  16  19          5.56          7.39         4.57 o                         
  -3  17  19        128.23        104.82        11.29 o                         
  -2  17  19        403.50        474.02        10.02 o                         
  -1  17  19         62.63         64.09         4.35 o                         
   0  17  19        785.05        778.29        11.45 o                         
   1  17  19        283.47        282.90         7.87 o                         
   2  17  19        235.87        289.49         8.22 o                         
  -2  18  19       1376.82       1357.62        19.64 o                         
  -1  18  19         32.09         44.76         3.59 o                         
   0  18  19         41.28         49.65         4.30 o                         
   1  18  19         73.44         84.25         5.11 o                         
   2  18  19        409.51        437.78        10.42 o                         
  -2  19  19         81.69        106.18         6.07 o                         
  -1  19  19          1.74         -0.11         2.42 o                         
   0  19  19         22.63         36.71         3.87 o                         
   1  19  19         41.92         39.99         3.81 o                         
   2  19  19         36.98         67.98         5.19 o                         
  -2  20  19        716.98        750.83        13.35 o                         
  -1  20  19          0.88         -0.65         2.52 o                         
   0  20  19          0.09          5.29         3.30 o                         
   1  20  19        381.94        396.95         9.16 o                         
   2  20  19        154.98        187.02         9.33 o                         
  -2  21  19         61.83         75.68         5.81 o                         
  -1  21  19         40.47         51.52         4.41 o                         
   0  21  19        399.95        430.90         9.16 o                         
   1  21  19        307.95        364.93         9.05 o                         
   2  21  19         86.26         94.51         6.79 o                         
  -1  22  19         17.91         15.67         3.28 o                         
   0  22  19          0.73          8.43         3.90 o                         
   1  22  19         12.92         16.52         4.02 o                         
  -1  23  19         12.00         16.11         3.70 o                         
   0  23  19        261.37        295.00        10.15 o                         
   1  23  19         16.65         39.52         6.99 o                         
  -1  24  19         21.66         33.35         6.51 o                         
   0  24  19        280.73        308.64        11.36 o                         
   1  24  19          3.36          9.71         4.87 o                         
   0  25  19        378.72        373.76        19.12 o                         
  -3   0  20        814.71        856.45        19.96 o                         
  -2   0  20          5.37          3.50         3.86 o                         
  -1   0  20        953.92        875.30        22.75 o                         
   0   0  20          7.12         21.12         5.62 o                         
   1   0  20        228.76        260.68        10.53 o                         
   2   0  20        960.27        867.65        19.06 o                         
   3   0  20        245.72        264.35        15.34 o                         
  -3   1  20        288.71        328.60         8.02 o                         
  -2   1  20        298.49        297.59         7.17 o                         
  -1   1  20        105.14        111.43         4.71 o                         
   0   1  20         99.87         96.70         6.03 o                         
   1   1  20         81.12         84.35         4.96 o                         
   2   1  20         16.33         18.41         2.99 o                         
   3   1  20        134.94        143.50         8.31 o                         
  -3   2  20        108.68        119.42         5.73 o                         
  -2   2  20         44.95         55.00         4.06 o                         
  -1   2  20        163.31        162.96         5.61 o                         
   0   2  20          0.48         -2.00         2.76 o                         
   1   2  20          1.79          4.98         2.70 o                         
   2   2  20         60.33         61.31         4.30 o                         
   3   2  20        189.53        184.47         9.10 o                         
  -3   3  20         67.17         82.30         5.00 o                         
  -2   3  20       1500.60       1476.54        19.20 o                         
  -1   3  20         18.28         15.88         2.32 o                         
   0   3  20        114.96        154.66         6.38 o                         
   1   3  20         14.45         14.20         3.15 o                         
   2   3  20         19.90         26.73         3.20 o                         
   3   3  20         49.65         77.81         6.06 o                         
  -3   4  20        176.03        185.57         6.50 o                         
  -2   4  20        207.12        203.87         5.61 o                         
  -1   4  20         48.18         71.67         3.89 o                         
   0   4  20          4.97         11.53         2.99 o                         
   1   4  20        457.89        418.24         8.81 o                         
   2   4  20        216.19        224.88         7.04 o                         
   3   4  20          3.49         10.78         4.65 o                         
  -3   5  20         46.66         61.68         4.18 o                         
  -2   5  20         60.56         64.68         3.67 o                         
  -1   5  20          0.08          2.42         1.97 o                         
   0   5  20        309.60        298.98         7.12 o                         
   1   5  20        163.25        175.06         6.72 o                         
   2   5  20        219.51        238.19         7.04 o                         
   3   5  20         62.89         69.35         5.58 o                         
  -3   6  20         42.07         49.19         3.93 o                         
  -2   6  20          6.08          4.57         2.32 o                         
  -1   6  20        230.24        214.88         5.60 o                         
   0   6  20       1372.68       1301.02        15.22 o                         
   1   6  20         57.17         49.94         4.26 o                         
   2   6  20        402.33        383.45         8.22 o                         
   3   6  20        142.70        178.46         7.75 o                         
  -3   7  20        203.83        212.52         6.76 o                         
  -2   7  20        480.68        479.17         7.72 o                         
  -1   7  20         55.96         48.29         3.05 o                         
   0   7  20        835.18        796.13        10.93 o                         
   1   7  20        158.24        158.98         6.03 o                         
   2   7  20        350.95        323.58         8.29 o                         
   3   7  20        175.98        225.20         9.73 o                         
  -3   8  20         34.62         45.92         4.02 o                         
  -2   8  20         30.56         26.83         2.82 o                         
  -1   8  20        127.12        137.08         4.68 o                         
   0   8  20       1756.60       1736.80        17.99 o                         
   1   8  20        196.28        176.53         6.30 o                         
   2   8  20         45.25         60.63         4.17 o                         
   3   8  20        194.36        260.23         9.10 o                         
  -3   9  20          0.67         14.84         3.67 o                         
  -2   9  20         83.38         93.19         4.05 o                         
  -1   9  20        313.72        293.45         6.29 o                         
   0   9  20         33.65         48.57         3.66 o                         
   1   9  20          7.76          3.04         2.53 o                         
   2   9  20        304.91        286.22         7.70 o                         
   3   9  20         37.27         56.05         5.46 o                         
  -3  10  20         27.07         35.28         3.69 o                         
  -2  10  20         22.73         15.25         2.83 o                         
  -1  10  20         21.75         22.99         2.75 o                         
   0  10  20        662.37        638.13        10.18 o                         
   1  10  20        123.79        133.09         5.46 o                         
   2  10  20        463.24        457.76         9.46 o                         
   3  10  20         16.10         38.98         5.74 o                         
  -3  11  20        425.89        434.77        10.43 o                         
  -2  11  20         45.98         58.94         3.98 o                         
  -1  11  20        306.57        275.89         7.02 o                         
   0  11  20        899.49        876.14        12.48 o                         
   1  11  20          0.77          2.62         2.58 o                         
   2  11  20        231.16        231.67         7.69 o                         
   3  11  20        955.47        851.29        16.97 o                         
  -3  12  20        127.38        160.83         7.03 o                         
  -2  12  20          4.33          3.30         2.72 o                         
  -1  12  20          0.47         -1.79         2.01 o                         
   0  12  20        258.24        249.25         7.14 o                         
   1  12  20          6.13          9.49         2.87 o                         
   2  12  20        573.18        557.91         9.84 o                         
   3  12  20         95.52         93.41         5.66 o                         
  -3  13  20         93.85         99.73         5.50 o                         
  -2  13  20         14.29         12.58         3.08 o                         
  -1  13  20          7.84         10.48         2.83 o                         
   0  13  20         23.46         22.71         3.20 o                         
   1  13  20         11.83         17.77         3.21 o                         
   2  13  20         14.17         25.38         3.02 o                         
   3  13  20        191.24        186.91         8.37 o                         
  -3  14  20         48.09         68.29         5.10 o                         
  -2  14  20        123.67        160.80         6.11 o                         
  -1  14  20        241.35        243.25         6.53 o                         
   0  14  20        123.47        140.14         6.07 o                         
   1  14  20        113.55        115.72         5.57 o                         
   2  14  20          0.06          2.26         2.46 o                         
   3  14  20        215.82        221.44         8.73 o                         
  -3  15  20        318.34        317.92         9.90 o                         
  -2  15  20        291.66        251.19         7.67 o                         
  -1  15  20         62.69         77.75         4.95 o                         
   0  15  20        162.27        167.02         6.67 o                         
   1  15  20        169.45        164.88         7.21 o                         
   2  15  20        236.70        239.40         7.69 o                         
  -2  16  20         92.23        108.71         5.54 o                         
  -1  16  20          0.17          3.41         2.50 o                         
   0  16  20        218.83        234.69         7.40 o                         
   1  16  20          9.72          5.58         3.08 o                         
   2  16  20         20.85         19.76         3.77 o                         
  -2  17  20        200.17        202.76         8.20 o                         
  -1  17  20         50.76         79.89         4.37 o                         
   0  17  20        331.69        327.90         7.73 o                         
   1  17  20          0.42          4.23         2.99 o                         
   2  17  20        505.99        492.94        11.80 o                         
  -2  18  20        346.97        317.23         9.02 o                         
  -1  18  20         40.93         51.82         3.88 o                         
   0  18  20        163.29        198.15         6.92 o                         
   1  18  20        472.21        438.08         9.23 o                         
   2  18  20        194.32        185.33         8.22 o                         
  -2  19  20         28.24         33.70         4.13 o                         
  -1  19  20        180.47        197.70         6.57 o                         
   0  19  20        103.86        101.97         5.55 o                         
   1  19  20        132.35        153.73         7.87 o                         
   2  19  20          0.16         11.36         4.15 o                         
  -2  20  20          4.13         10.92         4.06 o                         
  -1  20  20          4.87          9.46         3.21 o                         
   0  20  20          6.35         13.21         4.04 o                         
   1  20  20        144.49        149.45         7.23 o                         
   2  20  20         38.64         62.21         6.71 o                         
  -1  21  20         76.73         77.31         5.43 o                         
   0  21  20        341.52        385.40         9.71 o                         
   1  21  20        175.21        202.69         9.25 o                         
  -1  22  20        304.99        322.60         8.23 o                         
   0  22  20          0.12         16.39         4.26 o                         
   1  22  20         91.98        105.84         8.16 o                         
  -1  23  20        430.42        459.27        11.91 o                         
   0  23  20         17.40         21.67         5.53 o                         
   1  23  20         28.31         49.15         5.82 o                         
   0  24  20          6.15         16.61        12.23 o                         
  -3   1  21       1740.06       1755.64        21.13 o                         
  -2   1  21          0.12         -1.25         2.50 o                         
  -1   1  21          7.10          5.53         2.35 o                         
   0   1  21        700.99        568.68         9.70 o                         
   1   1  21         12.52         17.48         3.72 o                         
   2   1  21         44.58         59.36         4.13 o                         
   3   1  21          9.15         19.55         5.72 o                         
  -3   2  21         88.50        113.07         5.95 o                         
  -2   2  21         45.18         43.63         3.85 o                         
  -1   2  21        962.13        918.14        11.89 o                         
   0   2  21        221.82        178.19         6.43 o                         
   1   2  21       2192.57       1889.68        22.48 o                         
   2   2  21         79.74         76.28         4.67 o                         
   3   2  21         52.13         76.11         5.92 o                         
  -3   3  21        134.80        151.52         6.83 o                         
  -2   3  21        353.93        341.53         7.65 o                         
  -1   3  21        138.59        145.28         4.86 o                         
   0   3  21        244.77        215.56         6.81 o                         
   1   3  21        613.91        510.91        10.16 o                         
   2   3  21         28.28         41.61         3.81 o                         
   3   3  21         13.42         25.33         4.42 o                         
  -3   4  21        140.03        146.26         6.19 o                         
  -2   4  21        390.13        378.82         7.08 o                         
  -1   4  21         42.14         48.19         3.10 o                         
   0   4  21        135.20        183.97         6.53 o                         
   1   4  21        919.78        822.00        12.97 o                         
   2   4  21         43.47         44.89         3.76 o                         
   3   4  21          1.16         13.01         3.85 o                         
  -3   5  21         97.14        118.35         6.27 o                         
  -2   5  21        168.76        188.08         5.61 o                         
  -1   5  21       2627.62       2423.40        21.90 o                         
   0   5  21         53.53         56.78         4.02 o                         
   1   5  21         70.14         75.22         5.43 o                         
   2   5  21         21.49         30.74         3.97 o                         
   3   5  21         83.43        103.08         7.05 o                         
  -3   6  21        257.45        239.77         7.69 o                         
  -2   6  21        469.63        461.15         7.95 o                         
  -1   6  21       2700.31       2552.86        23.29 o                         
   0   6  21        392.61        376.36         7.95 o                         
   1   6  21       1077.20       1063.72        13.90 o                         
   2   6  21          2.61          9.77         4.32 o                         
   3   6  21          0.19         10.32         3.85 o                         
  -3   7  21          1.01          7.31         2.83 o                         
  -2   7  21         84.67         85.16         4.05 o                         
  -1   7  21        362.92        352.20         6.80 o                         
   0   7  21          0.00          2.42         2.51 o                         
   1   7  21         13.13         21.97         3.05 o                         
   2   7  21        148.25        133.88         6.51 o                         
   3   7  21         38.11         55.83         5.70 o                         
  -3   8  21          0.01         12.90         3.20 o                         
  -2   8  21        214.41        208.95         5.81 o                         
  -1   8  21          7.84         12.77         2.46 o                         
   0   8  21         55.70         52.36         3.83 o                         
   1   8  21         12.21         15.73         3.16 o                         
   2   8  21          3.75          2.34         3.09 o                         
   3   8  21          0.42         23.79         6.67 o                         
  -3   9  21        757.92        807.33        15.07 o                         
  -2   9  21         87.82        111.15         4.63 o                         
  -1   9  21        138.36        146.79         5.07 o                         
   0   9  21         77.86         92.42         4.83 o                         
   1   9  21        619.35        589.93        10.24 o                         
   2   9  21         25.25         33.18         3.49 o                         
   3   9  21        647.76        653.84        18.53 o                         
  -3  10  21        136.59        169.70         6.88 o                         
  -2  10  21          9.10         13.02         2.58 o                         
  -1  10  21          0.36         -1.91         1.91 o                         
   0  10  21          2.22          5.15         2.73 o                         
   1  10  21         82.10         81.55         4.71 o                         
   2  10  21        219.98        233.37         7.64 o                         
   3  10  21         17.13         30.25         5.31 o                         
  -3  11  21          3.25          9.04         4.40 o                         
  -2  11  21          0.51         -0.39         2.51 o                         
  -1  11  21          4.78          1.40         2.24 o                         
   0  11  21         12.66         11.43         2.80 o                         
   1  11  21        193.69        192.05         6.57 o                         
   2  11  21        148.63        156.09         6.20 o                         
   3  11  21         29.90         43.36         6.35 o                         
  -3  12  21         41.43         37.91         4.11 o                         
  -2  12  21         15.89         21.29         3.24 o                         
  -1  12  21         85.11         88.49         4.25 o                         
   0  12  21          2.66          2.79         2.67 o                         
   1  12  21        149.01        156.34         6.62 o                         
   2  12  21        214.12        219.45         7.28 o                         
   3  12  21        105.82         98.13         6.63 o                         
  -3  13  21        308.51        318.19         8.87 o                         
  -2  13  21          2.48          9.22         2.73 o                         
  -1  13  21         81.81         80.41         4.35 o                         
   0  13  21          5.48          7.26         3.08 o                         
   1  13  21        135.05        137.92         6.59 o                         
   2  13  21         57.52         46.37         3.67 o                         
  -2  14  21        854.36        856.05        12.45 o                         
  -1  14  21        247.57        264.23         6.96 o                         
   0  14  21        436.20        404.04         8.49 o                         
   1  14  21          9.90         14.43         3.57 o                         
   2  14  21         74.40         75.54         5.05 o                         
  -2  15  21          1.13          8.03         3.64 o                         
  -1  15  21        100.45        123.69         5.92 o                         
   0  15  21         42.98         62.43         4.67 o                         
   1  15  21         14.73         21.68         3.61 o                         
   2  15  21        153.68        158.33         7.54 o                         
  -2  16  21         20.74         14.97         3.73 o                         
  -1  16  21        734.15        715.11        11.58 o                         
   0  16  21          8.27         11.26         3.28 o                         
   1  16  21        386.24        387.86         8.64 o                         
   2  16  21         33.37         46.55         4.81 o                         
  -2  17  21        118.52        152.23         7.56 o                         
  -1  17  21       1162.06       1216.60        15.43 o                         
   0  17  21        102.63         78.54         5.34 o                         
   1  17  21          9.34          9.56         3.16 o                         
   2  17  21         98.15         98.68         6.95 o                         
  -2  18  21        425.66        414.85        10.19 o                         
  -1  18  21        136.22        154.13         8.63 o                         
   0  18  21          1.88          4.21         2.74 o                         
   1  18  21        124.17        129.61         7.80 o                         
   2  18  21         50.62         62.30         6.67 o                         
  -2  19  21         41.57         67.81         5.74 o                         
  -1  19  21        241.22        264.66         8.71 o                         
   0  19  21         69.40         85.20         5.20 o                         
   1  19  21        115.34        168.73         7.96 o                         
  -1  20  21        494.09        479.06         9.96 o                         
   0  20  21         34.55         61.26         5.45 o                         
   1  20  21        976.06       1017.86        20.63 o                         
  -1  21  21          1.01         12.13         3.19 o                         
   0  21  21        379.56        382.59         9.82 o                         
   1  21  21         48.77         65.51         6.82 o                         
  -1  22  21          0.04          8.97         5.70 o                         
   0  22  21        150.14        134.60         9.04 o                         
  -3   0  22        550.73        496.51        17.34 o                         
  -2   0  22         41.32         54.72         5.65 o                         
  -1   0  22         52.00         63.75         5.44 o                         
   0   0  22       1120.41        990.49        19.97 o                         
   1   0  22         83.07         85.26         7.89 o                         
   2   0  22         99.75         96.01        10.70 o                         
   3   0  22          1.09         10.17         5.17 o                         
  -3   1  22         12.63         29.87         4.63 o                         
  -2   1  22        221.76        223.99         6.64 o                         
  -1   1  22          1.32         -1.09         2.13 o                         
   0   1  22        433.90        392.84         8.24 o                         
   1   1  22         96.36         99.65         5.85 o                         
   2   1  22        126.04        143.66         6.86 o                         
   3   1  22         20.35         31.12         4.79 o                         
  -3   2  22         19.32         34.70         4.03 o                         
  -2   2  22          3.49          6.32         2.77 o                         
  -1   2  22          3.44          5.91         2.49 o                         
   0   2  22        862.14        709.89        11.16 o                         
   1   2  22         28.40         32.47         3.76 o                         
   2   2  22         39.27         31.34         3.72 o                         
   3   2  22         86.48         94.04         7.14 o                         
  -3   3  22         16.75         28.18         3.87 o                         
  -2   3  22         22.15         18.05         2.81 o                         
  -1   3  22        386.56        361.27         6.86 o                         
   0   3  22         79.06         86.51         4.87 o                         
   1   3  22         11.87         14.66         3.33 o                         
   2   3  22         56.29         72.41         4.87 o                         
   3   3  22          0.41         16.73         4.63 o                         
  -3   4  22        753.12        742.64        12.69 o                         
  -2   4  22        224.67        233.34         6.31 o                         
  -1   4  22        111.32        113.55         4.42 o                         
   0   4  22         22.86         30.70         3.75 o                         
   1   4  22         21.12         26.40         4.02 o                         
   2   4  22          6.74          9.93         2.91 o                         
   3   4  22        102.83        117.31         8.51 o                         
  -3   5  22         44.58         75.76         5.15 o                         
  -2   5  22         46.78         67.01         3.90 o                         
  -1   5  22          4.26          4.52         2.15 o                         
   0   5  22          8.57          8.80         2.98 o                         
   1   5  22          0.06          2.39         3.04 o                         
   2   5  22        283.85        268.85         9.60 o                         
   3   5  22         95.55        102.22         8.63 o                         
  -3   6  22         37.26         55.79         4.43 o                         
  -2   6  22          7.46         16.57         2.62 o                         
  -1   6  22          0.08          4.00         2.14 o                         
   0   6  22        613.60        553.20        10.60 o                         
   1   6  22         36.86         54.40         4.27 o                         
   2   6  22        142.09        149.75         6.45 o                         
   3   6  22          0.02         10.46         4.89 o                         
  -3   7  22         11.72         16.56         3.20 o                         
  -2   7  22        298.32        319.61         7.40 o                         
  -1   7  22         62.83         81.96         4.17 o                         
   0   7  22        228.13        247.16         8.20 o                         
   1   7  22        447.09        431.36         9.49 o                         
   2   7  22        486.46        441.43         9.61 o                         
   3   7  22          9.74         11.76         5.00 o                         
  -3   8  22          0.22          4.10         4.63 o                         
  -2   8  22        278.14        283.80         6.52 o                         
  -1   8  22        908.32        834.74        12.71 o                         
   0   8  22        500.98        487.57        12.20 o                         
   1   8  22          0.37          5.12         2.79 o                         
   2   8  22         14.16         24.10         5.38 o                         
   3   8  22          1.67         12.90         4.57 o                         
  -3   9  22         19.24         33.17         4.09 o                         
  -2   9  22        702.46        705.48        11.99 o                         
  -1   9  22          1.63         11.69         2.23 o                         
   0   9  22         20.10         26.60         3.25 o                         
   1   9  22        268.65        284.72         8.44 o                         
   2   9  22         99.46        124.18         5.85 o                         
   3   9  22        168.06        186.08        11.59 o                         
  -3  10  22          3.61         13.20         4.63 o                         
  -2  10  22        505.94        487.73         8.60 o                         
  -1  10  22         30.34         33.91         3.47 o                         
   0  10  22         92.69         96.09         4.89 o                         
   1  10  22          5.02          9.32         3.13 o                         
   2  10  22         65.67         78.79         4.91 o                         
  -3  11  22         24.89         33.54         4.68 o                         
  -2  11  22        107.83         94.59         4.96 o                         
  -1  11  22        105.40        112.28         4.93 o                         
   0  11  22         31.36         39.68         3.59 o                         
   1  11  22          1.50          0.54         2.58 o                         
   2  11  22       1052.54       1047.76        14.47 o                         
  -2  12  22        502.11        506.57         9.13 o                         
  -1  12  22         73.38         73.93         4.04 o                         
   0  12  22         44.41         57.15         4.10 o                         
   1  12  22          5.73          0.80         2.56 o                         
   2  12  22         27.16         49.05         5.12 o                         
  -2  13  22        415.16        459.28        10.73 o                         
  -1  13  22          7.66         16.07         3.26 o                         
   0  13  22          0.97         -0.96         2.60 o                         
   1  13  22         82.58         87.49         5.34 o                         
   2  13  22          3.91         11.11         3.97 o                         
  -2  14  22         14.98         17.25         3.26 o                         
  -1  14  22        246.23        245.81         6.72 o                         
   0  14  22         67.83         78.47         5.28 o                         
   1  14  22         42.10         54.14         4.46 o                         
   2  14  22         58.04         73.90         5.10 o                         
  -2  15  22        153.31        162.54         7.87 o                         
  -1  15  22          9.54         12.03         2.87 o                         
   0  15  22         94.38         93.60         5.23 o                         
   1  15  22         37.85         33.03         3.93 o                         
   2  15  22         82.99         94.61         5.89 o                         
  -2  16  22         34.95         53.79         5.03 o                         
  -1  16  22          3.68          7.30         3.03 o                         
   0  16  22        141.06        154.65         6.49 o                         
   1  16  22         58.51         60.09         5.04 o                         
   2  16  22         39.33         60.37         5.44 o                         
  -2  17  22        116.66         90.62         5.77 o                         
  -1  17  22         20.41         29.50         4.36 o                         
   0  17  22         24.41         29.06         4.22 o                         
   1  17  22        111.42        113.97         7.28 o                         
   2  17  22        666.54        652.22        15.29 o                         
  -2  18  22         58.24         96.52         9.30 o                         
  -1  18  22         64.53         73.16         5.18 o                         
   0  18  22         25.01         23.11         3.96 o                         
   1  18  22          0.25          8.03         5.45 o                         
  -1  19  22         24.25         30.27         5.41 o                         
   0  19  22        110.41         95.80         7.12 o                         
   1  19  22        101.91         88.74         6.15 o                         
  -1  20  22         11.45         23.30         3.54 o                         
   0  20  22        116.97        127.80         9.68 o                         
   1  20  22         65.13         68.25         6.58 o
[truncated: 31,996 more chars]
