# Supplementary material for: A three-step pathway from (2-amino­phenyl)chal­cones to novel styryl­quinoline–chalcone hybrids: synthesis and spectroscopic and structural characterization of three examples
Source: Acta Crystallogr C Struct Chem. 2023 Jan 1;79(Pt 1):3–11. doi: 10.1107/S2053229622011263 (PMC9813925; doi:10.1107/S2053229622011263)
Supplement: Supplementary file 5 [file c-79-00003-sup5.txt]

Spectroscopic data for compounds (IIa), (IIc), (IIa)-(IIc) 
and (IVa-(IVc)

In the NMR data below for compounds of types (II) and (III), the atoms
Whose numbers carry a single prime are part of the 4-styryl substituent.
For compounds of type (IV), the atoms whose numbers carry a single 
prime are part of the 2-(naphthylchalcone) unit, and those carrying a 
double prime are part of the 4-styryl substituent.

Compound (IIa).

FTIR (ATR, cm^-1^) 1632 (C=N), 1586 (C=C~vinyl~), 1556 (C=C~arom~), 
1504 (C=C~arom~), 957 (=C-H~trans~).  NMR (CDCl~3~) \d(^1^H)
8.15 (dd, J = 8.4, 1.4 Hz, 1 H, 5H), 8.05 (d, J = 8.4 Hz, 1 H, 8H), 
7.78 (d, J = 16.1 Hz, 1 H, H~A~-C=), 7.70 
(ddd, J = 8.4, 6.9, 1.4 Hz, 1 H, 7H), 7.62-7.64 (m, 2 H, 2H', 6H'), 
7.52 (ddd, J = 8.4, 6.9, 1.4 Hz, 1 H, 6H), 7.49 (s, 1 H, 3H), 
7.43 (taJ = 7.5 Hz, 2 H, 3H', 5H'), 7.32 (d, J = 16.1 Hz, 1 H, =CH~B~), 
7.35-7.38 (m, 1 H, 4H'), 2.78 (s, 3 H, 2-CH~3~); \d(^13^C) 158.7 (C2), 
148.4 (C8a), 143.0 (C4), 136.7 (C1'), 134.8 (=CH~B~), 129.4 (C7), 
129.3 (C3', C5'), 128.9 (C4'), 127.1 (C2', C6'), 125.7 (C6), 
124.8 (C4a), 123.3 (C5), 123.1 (C8, H~A~C=), 117.9 (C3), 25.5 (2-CH~3~). 
HRMS (ESI^+^) m/z found for [M + H]^+^ 246.1280, C~18~H~15~N 
requires 246.1277.

Compound (IIc).

FTIR (ATR, cm^-1^) 1628 (C=N), 1587 (C=C~vinyl~), 1505 (C=C~arom~), 
1445 (C=C~arom~), 957 (=C-H~trans~), 738 (C~sp2~-Cl).  
NMR (CDCl~3~) \d(^1^H) 8.14 (dd, J = 8.4, 1.1 Hz, 1 H, 5H), 
8.06 (dt, J = 8.5, 1.1 Hz, 1 H, 8H), 7.80 (dd, J = 7.7, 1.8 Hz, 1 H, 6H'), 
7.76 (d, J = 16.2 Hz, 1 H, H~A~-C=), 7.70 
(ddd, J = 8.4, 6.9, 1.5 Hz, 1 H, 7H), 7.70 (d, J = 16.2 Hz, 1 H, =CH~B~), 
7.50-7.55 (m, 1 H, 6H), 7.52 (s, 1 H, 3H), 
7.45 (dd, J = 7.8, 1.5 Hz, 1 H, 3H'), 
7.34 (td, J = 7.6, 1.5 Hz, 1 H, 5H'), 7.28 (td, J = 7.6, 1.8 Hz, 1 H, 4H'), 
2.79 (s, 3 H, 2-CH~3~); \d(^13^C) 158.8 (C2), 148.4 (C8a), 142.6 (C4), 
134.9 (C1'), 134.0 (C2'), 130.9 (=CH~B~), 130.1 (C3'), 129.6 (C4'), 
129.4 (C7), 129.3 (C8), 127.1 (C5', C6'), 125.9 (H~A~C=), 125.8 (C6), 
124.7 (C4a), 123.2 (C5), 118.4 (C3), 25.4 (2-CH~3~). 
HRMS (ESI^+^) m/z found for [M + H]^+^  280.0888, C~18~H~14~ClN 
requires 280.0888.

Compound (IIIa).

FTIR (ATR, cm^-1^) 3048 (C~sp2~-H), 2834 (C-H~formyl~), 1699 (C=O), 
1626 (C=N), 1581 (C=C~vinyl~), 1507 (C=C~arom~), 1488 (C=C~arom~), 
957 (=C-H~trans~). NMR (CDCl~3~) \d(^1^H) 10.25 
(d, J = 0.8 Hz, 1 H, H-C=O), 8.26-8.29 (m, 2 H, 5H, 8H), 
8.24 (d, J = 0.8 Hz, 1 H, 3H), 7.83 (ddd, J = 8.4, 6.9, 1.4 Hz, 1 H, 7H), 
7.82 (d, J = 16.0 Hz, 1 H, H~A~-C=), 7.72 
(ddd, J = 8.4, 6.9, 1.4 Hz, 1 H, 6H), 7.63-7.66 (m, 2 H, 2H', 6H'),
7.48 (d, J = 16.0 Hz, 1 H, =CH~B~), 7.42-7.47 (m, 2 H, 3H', 5H'), 
7.36-7.40 (m, 1 H, 4H'); \d(^13^C) 194.2 (C=O), 152.3 (C2), 148.6 (C8), 
144.4 (C4), 136.5 (=CH~B~), 136.3 (C1'), 131.1 (C8), 130.3 (C7), 
129.2 (C4'), 129.1 (C6), 129.0 (C3', C5'), 128.1 (C4a), 127.3 (C2', C6'), 
123.7 (C5), 122.0 (H~A~C=), 113.1 (C3). HRMS (ESI^+^) m/z found 
for [M + H]^+^ 260.1070, C~18~H~13~NO requires 260.1075.

Compound (IIIb).

FTIR (ATR, cm^-1^) 3034 (C~sp2~-H), 2809 (C-H~formyl~), 1708 (C=O), 
1597 (C=N), 1577 (C=C~vinyl~), 1506 (C=C~arom~), 1456 (C=C~arom~), 
969 (=C-H~trans~). NMR (CDCl~3~) \d(^1^H) 10.24 (s, 1H, H-C=O), 
8.27 (dd, J = 8.4, 1.3 Hz, 1 H, H5), 8.26 (dd, J = 8.4, 1.5 Hz, 1 H, H8), 
8.22 (s, 1 H, H3), 7.83 (ddd, J = 8.4, 6.9, 1.4 Hz, 1 H, H7), 
7.70-7.75 (m, 1 H, H6), 7.73 (d, J = 16.1 Hz, 1 H, H~A~-C=), 
7.60-7.64 (m, 2 H, H2', H6'), 7.43 (d, J = 16.1 Hz, 1 H, =CH~B~), 
7.11-7.16 (m, 2 H, H3', H5'); \d(^13^C) 194.2 (C=O), 
163.2 (d, J = 249.4 Hz, C4'), 152.3 (C2), 148.5 (C8a), 144.2 (C4), 
135.2 (=CH~B~), 132.5 (d, J = 3.1 Hz, C1'), 131.2 (C8), 130.3 (C7), 
129.1 (d, J = 8.2 Hz, C2', C6'), 128.9 (C6), 128.1 (C4a), 123.6 (C5), 
121.8 (d, J = 2.3 Hz, H~A~C=), 116.1 (d, J = 21.9 Hz, C3', C5'), 113 (C3). 
HRMS (ESI^+^) m/z found for [M + H]^+^ 278.0977, C~18~H~12~FNO 
requires 278.0981.

Compound (IIIc).

FTIR (ATR, cm^-1^) 3056 (C~sp2~-H), 2832 (C-H~formyl~), 1705 (C=O), 
1624 (C=N), 1577 (C=C~vinyl~), 1506 (C=C~arom~), 1470 (C=C~arom~), 
957 (=C-H~trans~), 755 (C~sp2~-Cl). NMR (CDCl~3~) \d(^1^H) 
10.25 (s, 1 H, H-C=O), 8.25-8.30 (m, 2 H, 5H, 8H), 8.25 (s, 1 H, 3H), 
7.82-7.86 (m, 1 H, 7H), 7.84 (d, J = 16.4 Hz, 1 H, =CH~B~), 
7.80 (dd, J = 7.7, 1.9 Hz, 1 H, 6H'), 7.78 (d, J = 16.4 Hz, 1 H, H~A~-C=), 
7.73 (ddd, J = 8.3, 6.9, 1.3 Hz, 1 H, 6H), 7.46 
(dd, J = 7.8, 1.5 Hz, 1 H, 3H'), 7.35 
(td, J = 7.6, 1.7 Hz, 1 H, 5H'), 7.31 (td, J = 7.5, 1.9 Hz, 1 H, 4H'); 
\d(^13^C) 194.1 (C=O), 152.4 (C2), 148.5 (C8a), 144.1 (C4), 134.5 (C1'), 
134.2 (C2'), 132.6 (=CH~B~), 131.2 (C8), 130.4 (C7), 130.2 (C3'), 
130.0 (C4'), 129.2 (C6), 128.1 (C4a), 127.2 (C5', C6'), 125.0 (H~A~C=), 
123.7 (C5), 113.7 (3C). HRMS (ESI^+^) m/z found for [M + H]^+^ 294.0682, 
C~18~H~12~ClNO requires 294.0687.

Compound (IVa).

FTIR (ATR, cm^-1^) 1731 (C=O), 1640 (C=N), 1620 (C=C~vinyl~), 
1580 (C=C~arom~), 1505 (C=C~arom~), 960 (=C-H~trans~). 
NMR (CDCl~3~) \d(^1^H) 8.40-8.43 (m, 1 H, H8'), 8.20 
(dd, J = 8.5, 1.6 Hz, 1 H, H5), 8.12 (dd, J = 8.5, 1.3 Hz, 1 H, H8), 
8.03 (d, J = 8.3 Hz, 1 H, H4'), 7.92 (d, J = 15.9 Hz, 1 H, H~A~-C=), 
7.90-7.94 (m, 2 H, H2', H5'), 7.87 (s, 1 H, H3), 7.81 
(d, J = 16.0 Hz, 1 H, H~A~-C=), 7.79 (d, J = 15.9 Hz, 1 H, =CH~B~), 
7.75 (ddd, J = 8.5, 6.9, 1.5 Hz, 1 H, H7), 7.64-7.66 (m, 2 H, H2'', H6''), 
7.54-7.66 (m, 4 H, H6, H3', H6, H7'), 7.42-7.47 (m, 2 H, H3'', H5''), 
7.38 (d, J = 16.0 Hz, 1 H, =CH~B'~), 7.36-7.40 (m, 1 H, H4''); 
\d(^13^C) 195.9 (C=O), 153.2 (C2), 148.9 (C8a), 145.9 (=CH~B~), 
143.8 (C4), 136.5 (C1'), 136.4 (C1''), 135.7 (=C~HB'~), 133.9 (C4a'), 
132.0 (C4'), 131.8 (CH~A~=), 130.6 (C8, C8a'), 130.0 (C7), 
129.0 (C3'', C4'', C5'), 128.5 (C5'), 127.7 (C2'), 127.6 (C6), 
127.4 (C7'), 127.2 (C2'', C6''), 126.6 (C6'), 126.4 (C4a), 125.7 (C8'), 
124.6 (C3'), 123.4 (C5), 122.6 (H~A~-C=), 117.0 (C3). 
HRMS (ESI^+^) m/z found for [M + H]^+^ 412.1694, 
C~30~H~2~1NO requires 412.1696.

Compound (IVb).

FTIR (ATR, cm^-1^) 1727 (C=O), 1639 (C=N), 1598 (C=C~vinyl~), 
1580 (C=C~arom~), 1505 (C=C~arom~), 1130 (C~sp2~-F), 964 (=C-H~trans~). 
NMR (CDCl~3~) \d(^1^H) 8.41 (ddd, J = 7.5, 2.0, 0.8 Hz, 1 H, H8'), 
8.17 (dd, J = 8.3, 1.5 Hz, 1 H, H5), 
8.11 (ddd, J = 8.5, 1.3, 0.6 Hz, 1 H, H8), 8.03 
(dt, J = 8.3, 1.1 Hz, 1 H, H4'), 7.91 (d, J = 15.9 Hz, 1 H, H~A~-C=), 
7.89-7.94 (m, 2 H, H2', H5'), 7.84 (s, 1 H, H3), 7.78 
(d, J = 15.9 Hz,1 H, CH~B~=), 7.71 (d, J = 16.1 Hz, 1 H, H~A~-C=), 
7.54-7.64 (m, 5 H, H6, H7, H3', H6', H7'), 
7.33 (d, J = 16.1 Hz, 1 H, CH~B~=), 7.10-7.16 
(m, 4 H, H2'', H3'', H5'', H6''); \d(^13^C) 195.8 (C=O), 
163.1 (d, J = 249.5 Hz, C4''), 153.2 (C2), 148.9 (C8a), 145.2 (CH~B~=), 
143.7 (C4), 136.5 (C1'), 134.4 (CH~B~=), 133.9 (C4a'), 
132.6 (d, J = 3.6 Hz, C1''), 132.0 (C4'), 131.8 (H~A~C=), 130.6 (C8, C8a'), 
130.1 (C7), 128.9 (d, J = 8.1 Hz, C2'', C6''), 128.5 (C5'), 127.8 (C2'), 
127.6 (C6), 127.4 (C7'), 126.6 (C6'), 126.3 (C4a), 125.7 (C8'), 
124.5 (C3'), 123.4 (C5), 122.4 (d, J = 2.4 Hz, H~A~C=), 116.9 (C3), 
116.0 (d, J = 22.0 Hz, C3'', C5''). HRMS (ESI^+^) m/z found 
for [M + H]^+^ 430.1603, C~30~H~20~FNO requires 430.1602.

Compound (IVc).

FTIR (ATR, cm^-1^) 1728 (C=O), 1668 (C=N), 1613 (C=C~vinyl~), 
1585 (C=C~arom~), 1506 (C=C~arom~), 955 (=C-H~trans~), 748 (C~sp2~-Cl). 
NMR (CDCl~3~) \d(^1^H) 8.40-8.43 (m, 1 H, 8H'), 8.18 
(dd, J = 8.5, 1.5 Hz, 1 H, 5H), 8.13 (dd, J = 8.5, 1.5 Hz, 1 H, 8H), 
8.03 (d, J = 8.1 Hz, 1 H, 4H'), 7.93 (d, J = 15.9 Hz, 1 H, H~A~-C=), 
7.90-7.94 (m, 2 H, 2H', 5H'), 7.87 (s, 1 H, 3H), 7.81 
(dd, J = 7.6, 1.9 Hz, 1 H, 6H''), 7.79 
(d, J = 15.9 Hz, 3 H, =CH~B~, H~A~-C=, =CH~B~), 7.73-7.77 (m, 1 H, 7H), 
7.58-7.63 (m, 3 H, 6H, 3H', 7H'), 7.54-7.58 (m, 1 H, 6H'), 
7.46 (dd, J = 7.6, 1.7 Hz, 1 H, 3H''), 7.35 (td, J = 7.5, 1.6 Hz, 1 H, 5H''), 
7.30 (td, J = 7.6, 1.8 Hz, 1 H, 4H''); \d(^13^C) 195.9 (C=O), 153.2 (C2), 
148.9 (C8a), 145.2 (CH~B~=), 143.5 (C4), 136.5 (C1'), 134.6 (C1''), 
134.1 (C2''), 133.9 (C4a'), 132.0 (C4'), 131.7 (CH~A~=), 
130.6 (C7, C8, C8a'), 130.1 (CH~B~=, C3''), 129.9 (C4''), 128.5 (C5'), 
127.8 (C2'), 127.6 (C6, C7'), 127.2 (C5'', C6''), 126.6 (C6'), 
126.3 (C4a), 125.7 (C8'), 125.4 (H~A~C=), 124.6 (C3'), 123.4 (C5), 
117.5 (C3). HRMS (ESI^+^) m/z found for [M + H]^+^446.1303, 
C~30~H~20~ClNO requires 446.1306.
